# Supplementary material for: Targeting the Initiator Protease of the Classical Pathway of Complement Using Fragment-Based Drug Discovery
Source: Molecules. 2020 Sep 3;25(17):4016. doi: 10.3390/molecules25174016 (PMC7504721; doi:10.3390/molecules25174016)
Supplement: Supplementary file 1 [file molecules-25-04016-s001.zip]

Archive with 4 entries (4 files):
- Video S1 - MD Simulation CMP-1696_1MD8.mpg
- Supplemental Table 1 - FINAL.csv
- Video S2 - CMP-1696_pose1_1MD8_docking PDB.pdb
- Rushing and Rohlik et. al - C1r FBDD Supplemental Figures- FINAL_revisions.pdf
