# Supplementary material for: Targeting the Initiator Protease of the Classical Pathway of Complement Using Fragment-Based Drug Discovery
Source: Molecules. 2020 Sep 3;25(17):4016. doi: 10.3390/molecules25174016 (PMC7504721; doi:10.3390/molecules25174016)
Supplement: Supplementary file 1 [file molecules-25-04016-s001.zip › Supplemental Table 1 - FINAL.csv]

CMP-	Canonical SMILES	Formula	MW	#Heavy atoms	#Aromatic heavy atoms	Fraction Csp3	#Rotatable bonds	#H-bond acceptors	#H-bond donors	MR	TPSA	iLOGP	XLOGP3	WLOGP	MLOGP	Silicos-IT Log P	Consensus Log P	ESOL Log S	ESOL Solubility (mg/ml)	ESOL Solubility (mol/l)	ESOL Class	Ali Log S	Ali Solubility (mg/ml)	Ali Solubility (mol/l)	Ali Class	Silicos-IT LogSw	Silicos-IT Solubility (mg/ml)	Silicos-IT Solubility (mol/l)	Silicos-IT class	GI absorption	BBB permeant	Pgp substrate	CYP1A2 inhibitor	CYP2C19 inhibitor	CYP2C9 inhibitor	CYP2D6 inhibitor	CYP3A4 inhibitor	log Kp (cm/s)	Lipinski #violations	Ghose #violations	Veber #violations	Egan #violations	Muegge #violations	Bioavailability Score	PAINS #alerts	Brenk #alerts	Leadlikeness #violations	Synthetic Accessibility
1	CC(=O)c1[nH]c(c(c1C)C(=O)C)C	C10H13NO2	179.22	13	5	0.4	2	2	1	51.11	49.93	1.66	1.18	2.04	0.16	3	1.61	-1.85	2.55E+00	1.42E-02	Very soluble	-1.82	2.69E+00	1.50E-02	Very soluble	-3.05	1.59E-01	8.87E-04	Soluble	High	Yes	No	Yes	No	No	No	No	-6.56	0	0	0	0	1	0.55	0	0	1	1.93
2	Nc1ccc(cc1)Sc1ccc(cc1)N	C12H12N2S	216.3	15	12	0	2	0	2	65.82	77.34	1.89	2.18	3.02	2.95	2.15	2.44	-3.01	2.09E-01	9.67E-04	Soluble	-3.44	7.90E-02	3.65E-04	Soluble	-4.31	1.05E-02	4.85E-05	Moderately soluble	High	Yes	No	Yes	Yes	Yes	No	No	-6.07	0	0	0	0	0	0.55	0	1	1	1.64
3	Clc1ccc(c(c1)Cl)C1N(C)c2c(N1C)cccc2	C15H14Cl2N2	293.19	19	12	0.2	1	0	0	88.31	6.48	3.14	4.82	3.49	4.52	3.44	3.88	-5.1	2.35E-03	8.02E-06	Moderately soluble	-4.69	6.00E-03	2.05E-05	Moderately soluble	-5.63	6.92E-04	2.36E-06	Moderately soluble	High	Yes	Yes	Yes	No	Yes	Yes	No	-4.67	1	0	0	0	0	0.55	0	0	1	2.72
4	CN1C(c2ccccc2)N(c2c1cccc2)C	C15H16N2	224.3	17	12	0.2	1	0	0	78.29	6.48	2.54	3.57	2.19	3.49	2.22	2.8	-3.94	2.60E-02	1.16E-04	Soluble	-3.39	9.10E-02	4.06E-04	Soluble	-4.41	8.73E-03	3.89E-05	Moderately soluble	High	Yes	Yes	Yes	No	No	Yes	No	-5.13	0	0	0	0	0	0.55	0	0	2	2.48
5	Oc1ccc2c(c1)oc(=O)cc2	C9H6O3	162.14	12	10	0	0	3	1	44.51	50.44	1.44	1.58	1.5	1.04	1.97	1.51	-2.46	5.66E-01	3.49E-03	Soluble	-2.25	9.12E-01	5.62E-03	Soluble	-3.03	1.53E-01	9.42E-04	Soluble	High	Yes	No	Yes	No	No	No	No	-6.17	0	1	0	0	1	0.55	0	1	1	2.56
6	O=c1ccc2c(o1)c(O)c(cc2)O	C9H6O4	178.14	13	10	0	0	4	2	46.53	70.67	1.1	1.2	1.2	0.45	1.46	1.08	-2.27	9.57E-01	5.37E-03	Soluble	-2.28	9.34E-01	5.24E-03	Soluble	-2.46	6.19E-01	3.48E-03	Soluble	High	No	No	Yes	No	No	No	No	-6.53	0	1	0	0	1	0.55	1	2	1	2.79
7	Brc1cn(C)c(=O)c(c1)Br	C6H5Br2NO	266.92	10	6	0.17	0	1	0	47.36	22	2.14	1.7	1.91	2.13	2.27	2.03	-3.01	2.61E-01	9.77E-04	Soluble	-1.78	4.46E+00	1.67E-02	Very soluble	-3.2	1.68E-01	6.31E-04	Soluble	High	Yes	No	Yes	No	No	No	No	-6.72	0	1	0	0	0	0.55	0	0	0	1.7
8	Nc1ccc2c(c1)S(=O)(=O)c1c2ccc(c1)N	C12H10N2O2S	246.28	17	12	0	0	2	2	66.18	94.56	1.08	1.06	2.76	1.48	1.13	1.5	-2.56	6.83E-01	2.77E-03	Soluble	-2.64	5.68E-01	2.31E-03	Soluble	-4.12	1.86E-02	7.57E-05	Moderately soluble	High	No	Yes	Yes	No	No	No	Yes	-7.05	0	0	0	0	0	0.55	0	1	1	2.56
9	COc1c(F)c(F)c(c(c1F)F)OC	C8H6F4O2	210.13	14	6	0.25	2	6	0	39.26	18.46	2.28	2.27	3.94	3.17	3.55	3.04	-2.76	3.67E-01	1.75E-03	Soluble	-2.29	1.07E+00	5.08E-03	Soluble	-3.78	3.51E-02	1.67E-04	Soluble	High	Yes	No	No	No	No	No	No	-5.97	0	1	0	0	0	0.55	0	1	1	1.63
10	O=c1cc(O)c2c(s1)cccc2	C9H6O2S	178.21	12	10	0	0	2	1	50.12	65.54	1.52	1.81	1.97	1.11	3.22	1.92	-2.7	3.54E-01	1.99E-03	Soluble	-2.81	2.79E-01	1.56E-03	Soluble	-3.09	1.45E-01	8.15E-04	Soluble	High	Yes	No	Yes	No	No	No	No	-6.1	0	1	0	0	1	0.55	0	0	1	2.2
11	Cc1cc(S)nc(n1)C	C6H8N2S	140.21	9	6	0.33	0	2	0	39.22	64.58	2	1.22	1.38	0.54	2.06	1.44	-1.97	1.50E+00	1.07E-02	Very soluble	-2.17	9.41E-01	6.71E-03	Soluble	-2.51	4.33E-01	3.09E-03	Soluble	High	Yes	No	No	No	No	No	No	-6.29	0	3	0	0	1	0.55	0	1	1	1.43
12	COc1cc(ccc1OC)C1N(C)c2c(N1C)cccc2	C17H20N2O2	284.35	21	12	0.29	3	2	0	91.28	24.94	2.9	3.51	2.2	2.78	2.24	2.73	-4.04	2.60E-02	9.14E-05	Moderately soluble	-3.72	5.45E-02	1.92E-04	Soluble	-4.65	6.31E-03	2.22E-05	Moderately soluble	High	Yes	No	Yes	No	No	Yes	No	-5.54	0	0	0	0	0	0.55	0	0	1	2.82
13	N1CCN(CC1)CCN1CCNCC1	C10H22N4	198.31	14	0	1	3	4	2	73.01	30.54	2.2	-1.01	-2.73	-0.21	0.41	-0.27	-0.24	1.15E+02	5.82E-01	Very soluble	0.86	1.42E+03	7.17E+00	Highly soluble	-1.69	4.07E+00	2.05E-02	Soluble	Low	No	Yes	No	No	No	No	No	-8.23	0	1	0	0	1	0.55	0	0	1	1.86
14	O=C1NC2(CCCCC2)NC2=C1CCCC2	C13H20N2O	220.31	16	0	0.77	0	1	2	71.46	41.13	2.31	2.48	1.43	2.04	2.4	2.13	-2.77	3.76E-01	1.70E-03	Soluble	-2.99	2.26E-01	1.03E-03	Soluble	-3.44	7.91E-02	3.59E-04	Soluble	High	Yes	Yes	No	No	No	No	No	-5.88	0	0	0	0	0	0.55	0	0	1	3.91
15	Clc1ccc2c(c1N)nsn2	C6H4ClN3S	185.63	11	9	0	0	2	1	46.83	80.04	1.69	1.74	1.93	0.64	2.61	1.72	-2.69	3.77E-01	2.03E-03	Soluble	-3.04	1.70E-01	9.17E-04	Soluble	-2.85	2.59E-01	1.40E-03	Soluble	High	No	No	Yes	No	No	No	No	-6.2	0	1	0	0	1	0.55	0	1	1	1.96
16	Clc1ccc(cc1S(=O)(=O)C)S(=O)(=O)C	C8H9ClO4S2	268.74	15	6	0.25	2	4	0	57.64	85.04	1.16	0.85	3.31	1.62	1.14	1.62	-2.21	1.67E+00	6.23E-03	Soluble	-2.22	1.62E+00	6.04E-03	Soluble	-3.64	6.17E-02	2.30E-04	Soluble	High	No	No	No	No	No	No	No	-7.34	0	0	0	0	0	0.55	0	0	0	2.4
17	C=CCSc1nc2c([nH]1)cccc2	C10H10N2S	190.26	13	9	0.1	3	1	1	56.95	53.98	1.81	2.75	2.84	2.12	3.19	2.54	-3.07	1.63E-01	8.58E-04	Soluble	-3.54	5.51E-02	2.89E-04	Soluble	-3.88	2.54E-02	1.33E-04	Soluble	High	Yes	No	Yes	No	No	No	No	-5.51	0	0	0	0	1	0.55	0	1	1	1.91
18	CC1=C(C)S(=O)(=O)CCS1(=O)=O	C6H10O4S2	210.27	12	0	0.67	0	4	0	46.3	85.04	0.88	-0.17	2.24	-0.42	0.33	0.57	-1.04	1.93E+01	9.19E-02	Very soluble	-1.16	1.45E+01	6.91E-02	Very soluble	-1.59	5.39E+00	2.56E-02	Soluble	High	No	No	Yes	No	No	No	No	-7.7	0	0	0	0	0	0.55	0	0	1	3.55
19	NCCc1n[nH]c(n1)N	C4H9N5	127.15	9	5	0.5	2	3	3	33.27	93.61	0.02	-1.01	-1.1	-1.54	-0.2	-0.77	-0.27	6.81E+01	5.36E-01	Very soluble	-0.47	4.32E+01	3.40E-01	Very soluble	-0.91	1.55E+01	1.22E-01	Soluble	High	No	No	No	No	No	No	No	-7.79	0	4	0	0	2	0.55	0	0	1	2.34
20	COc1ccc2c(c1)c(S)cc(n2)C	C11H11NOS	205.28	14	10	0.18	1	2	0	60.45	60.92	2.54	2.71	2.84	2.05	3.17	2.66	-3.28	1.07E-01	5.22E-04	Soluble	-3.64	4.67E-02	2.28E-04	Soluble	-4.33	9.56E-03	4.66E-05	Moderately soluble	High	Yes	No	Yes	Yes	No	No	No	-5.63	0	0	0	0	0	0.55	0	1	1	1.56
21	Nc1sc(c(n1)C)C	C5H8N2S	128.2	8	5	0.4	0	1	1	36.45	67.15	1.49	1.41	1.35	0.21	2.24	1.34	-1.99	1.33E+00	1.03E-02	Very soluble	-2.42	4.82E-01	3.76E-03	Soluble	-1.67	2.74E+00	2.14E-02	Soluble	High	Yes	No	No	No	No	No	No	-6.08	0	3	0	0	1	0.55	0	0	1	2.2
22	Nc1ccc2c3c1c(N)ccc3CC2	C12H12N2	184.24	14	10	0.17	0	0	2	60.57	52.04	1.67	2.66	2.12	2.06	2.43	2.19	-3.19	1.20E-01	6.51E-04	Soluble	-3.4	7.26E-02	3.94E-04	Soluble	-3.91	2.29E-02	1.24E-04	Soluble	High	Yes	Yes	Yes	Yes	No	No	Yes	-5.54	0	0	0	0	1	0.55	0	1	1	1.47
23	c1ccc2c(c1)Cn1c2nc2c1cccc2	C14H10N2	206.24	16	15	0.07	0	1	0	64.48	17.82	2.17	2.77	3.07	3.07	2.96	2.81	-3.56	5.71E-02	2.77E-04	Soluble	-2.8	3.27E-01	1.59E-03	Soluble	-4.88	2.72E-03	1.32E-05	Moderately soluble	High	Yes	Yes	Yes	No	No	Yes	Yes	-5.59	0	0	0	0	0	0.55	0	0	1	2.18
24	N#Cc1c(N)sc2c1CCCC2	C9H10N2S	178.25	12	5	0.44	0	1	1	50.87	78.05	1.96	2.75	2.09	1.09	3.21	2.22	-2.99	1.84E-01	1.03E-03	Soluble	-4.04	1.61E-02	9.04E-05	Moderately soluble	-2.5	5.62E-01	3.16E-03	Soluble	High	No	No	Yes	Yes	No	No	No	-5.43	0	0	0	0	1	0.55	0	0	1	2.57
25	Brc1ccc2c(c1)cc(c(=O)o2)C(=O)O	C10H5BrO4	269.05	15	10	0	1	4	1	57.14	67.51	1.54	2.89	2.25	1.92	2.48	2.22	-3.76	4.72E-02	1.75E-04	Soluble	-3.97	2.90E-02	1.08E-04	Soluble	-3.84	3.91E-02	1.45E-04	Soluble	High	Yes	No	Yes	No	No	No	No	-5.89	0	0	0	0	0	0.56	0	1	0	2.5
26	Nc1nc2CCCCc2c(n1)N	C8H12N4	164.21	12	6	0.5	0	2	2	48.27	77.82	1.38	0.74	0.54	0.17	0.84	0.73	-1.69	3.32E+00	2.02E-02	Very soluble	-1.95	1.83E+00	1.11E-02	Very soluble	-2.03	1.52E+00	9.25E-03	Soluble	High	No	Yes	No	No	No	No	No	-6.78	0	0	0	0	1	0.55	0	0	1	2.35
27	N#CC1=C(N)OC2=C(C1(C)C)C(=O)CC(C2)(C)C	C14H18N2O2	246.3	18	0	0.57	0	3	1	67.46	76.11	2.3	2.25	2.38	0.86	2.33	2.03	-2.78	4.04E-01	1.64E-03	Soluble	-3.48	8.07E-02	3.28E-04	Soluble	-3.21	1.53E-01	6.21E-04	Soluble	High	Yes	No	No	No	Yes	No	No	-6.2	0	0	0	0	0	0.56	0	0	1	3.67
28	O=C(C12CC3CC(C2)CC(C1)C3)CN1CCOCC1	C16H25NO2	263.38	19	0	0.94	3	3	0	78.41	29.54	2.8	2.22	1.72	2.11	2.79	2.33	-2.67	5.59E-01	2.12E-03	Soluble	-2.48	8.82E-01	3.35E-03	Soluble	-2.49	8.56E-01	3.25E-03	Soluble	High	Yes	No	No	No	No	No	No	-6.33	0	0	0	0	0	0.55	0	0	0	4.39
29	CNc1cc(F)nc(n1)NC	C6H9FN4	156.16	11	6	0.33	2	3	2	40.6	49.84	1.55	1.27	0.74	-0.07	0.64	0.83	-1.88	2.06E+00	1.32E-02	Very soluble	-1.92	1.90E+00	1.21E-02	Very soluble	-2.79	2.50E-01	1.60E-03	Soluble	High	Yes	No	No	No	No	No	No	-6.35	0	1	0	0	1	0.55	0	0	1	2.28
30	CNc1cc(F)nc(n1)F	C5H5F2N3	145.11	10	6	0.2	1	4	1	31.25	37.81	1.5	1.39	1.45	0.19	1.46	1.2	-1.99	1.47E+00	1.02E-02	Very soluble	-1.79	2.37E+00	1.63E-02	Very soluble	-2.63	3.43E-01	2.36E-03	Soluble	High	Yes	No	No	No	No	No	No	-6.2	0	3	0	0	1	0.55	0	0	1	2.1
31	CC(c1csc(n1)N)(C)C	C7H12N2S	156.25	10	5	0.57	1	1	1	45.79	67.15	1.87	2.31	2.03	0.94	2.36	1.9	-2.57	4.22E-01	2.70E-03	Soluble	-3.36	6.85E-02	4.38E-04	Soluble	-2.13	1.16E+00	7.40E-03	Soluble	High	Yes	No	No	No	No	No	No	-5.61	0	1	0	0	1	0.55	0	0	1	2.45
32	O=C1OCc2c3c1cccc3ccc2	C12H8O2	184.19	14	10	0.08	0	2	0	53.27	26.3	1.92	2.6	2.36	2.53	3.23	2.52	-3.15	1.31E-01	7.10E-04	Soluble	-2.8	2.91E-01	1.58E-03	Soluble	-4.25	1.03E-02	5.58E-05	Moderately soluble	High	Yes	No	Yes	No	No	No	No	-5.58	0	0	0	0	1	0.55	0	0	1	1.92
33	CCCCc1nnc(s1)N	C6H11N3S	157.24	10	5	0.67	3	2	1	43.7	80.04	1.69	1.75	1.47	0.52	2.22	1.53	-2.09	1.28E+00	8.14E-03	Soluble	-3.05	1.41E-01	8.95E-04	Soluble	-2.15	1.11E+00	7.06E-03	Soluble	High	No	No	No	No	No	No	No	-6.02	0	1	0	0	1	0.55	0	0	1	2.98
34	CC(=O)c1c(O)n(C)c(=O)n(c1=O)C	C8H10N2O4	198.18	14	6	0.38	1	4	1	49.7	81.3	1.21	-0.31	-1.01	-0.78	-0.16	-0.21	-1.12	1.49E+01	7.51E-02	Very soluble	-0.94	2.29E+01	1.16E-01	Very soluble	-0.36	8.71E+01	4.40E-01	Soluble	High	No	No	No	No	No	No	No	-7.73	0	1	0	0	1	0.55	0	0	1	2.08
35	O=C1NC(=O)C2(S1)COC(OC2)c1cccnc1	C11H10N2O4S	266.27	18	6	0.36	1	5	1	66.31	102.82	1.19	-0.04	0.14	-0.19	1.17	0.45	-1.65	6.01E+00	2.26E-02	Very soluble	-1.67	5.71E+00	2.14E-02	Very soluble	-2.87	3.63E-01	1.36E-03	Soluble	High	No	No	No	No	No	No	No	-7.95	0	0	0	0	0	0.55	0	1	0	3.92
36	O=c1[nH]c(=O)n(cc1C)C1OC2C(C1)OC2	C10H12N2O4	224.21	16	6	0.6	1	4	1	54.72	73.32	1.65	-0.51	-0.79	-0.35	0.88	0.18	-1.12	1.70E+01	7.58E-02	Very soluble	-0.56	6.15E+01	2.74E-01	Very soluble	-1.21	1.39E+01	6.21E-02	Soluble	High	No	No	No	No	No	No	No	-8.03	0	1	0	0	0	0.55	0	0	1	3.6
37	Cc1cn([C@@H]2O[C@@H](C=C2)CO)c(=O)[nH]c1=O	C10H12N2O4	224.21	16	6	0.4	2	4	2	56.44	84.32	1.67	-0.81	-1.03	-0.43	0.44	-0.03	-0.87	3.06E+01	1.36E-01	Very soluble	-0.48	7.40E+01	3.30E-01	Very soluble	-0.79	3.66E+01	1.63E-01	Soluble	High	No	No	No	No	No	No	No	-8.24	0	1	0	0	0	0.55	0	1	1	3.62
38	CSc1n[nH]c(n1)N	C3H6N4S	130.17	8	5	0.33	1	2	2	32.51	92.89	0.31	0.48	0.12	-0.9	0.65	0.13	-1.35	5.87E+00	4.51E-02	Very soluble	-2	1.30E+00	1.00E-02	Very soluble	-0.96	1.41E+01	1.08E-01	Soluble	High	No	No	No	No	No	No	No	-6.75	0	3	0	0	2	0.55	0	0	1	2.13
39	CCCc1nnc(s1)N	C5H9N3S	143.21	9	5	0.6	2	2	1	38.89	80.04	1.47	1.21	1.08	0.14	1.94	1.17	-1.77	2.44E+00	1.70E-02	Very soluble	-2.49	4.66E-01	3.25E-03	Soluble	-1.74	2.64E+00	1.84E-02	Soluble	High	No	No	No	No	No	No	No	-6.31	0	3	0	0	1	0.55	0	0	1	2.94
40	CSC1=NCCN1	C4H8N2S	116.18	7	0	0.75	1	1	1	40.55	49.69	1.14	0.17	-0.45	0.09	1.68	0.53	-0.6	2.91E+01	2.50E-01	Very soluble	-0.77	1.97E+01	1.69E-01	Very soluble	-1.24	6.70E+00	5.77E-02	Soluble	High	No	No	No	No	No	No	No	-6.89	0	3	0	0	2	0.55	0	0	1	3.18
41	CSc1ccc(s1)C(=O)O	C6H6O2S2	174.24	10	5	0.17	2	2	1	43	90.84	1.78	2.31	2.17	1.17	2.45	1.97	-2.61	4.24E-01	2.43E-03	Soluble	-3.86	2.43E-02	1.39E-04	Soluble	-1.53	5.10E+00	2.92E-02	Soluble	High	No	No	No	No	No	No	No	-5.72	0	1	0	0	1	0.56	0	0	1	2.28
42	COc1ccc(cc1)S(=O)(=O)N1CCOCC1	C11H15NO4S	257.31	17	6	0.45	3	5	0	66.23	64.22	2.36	0.67	1.42	0.07	0.72	1.05	-1.92	3.09E+00	1.20E-02	Very soluble	-1.6	6.54E+00	2.54E-02	Very soluble	-2.64	5.89E-01	2.29E-03	Soluble	High	Yes	No	No	No	No	No	No	-7.39	0	0	0	0	0	0.55	0	0	0	2.43
43	Cn1ncc(c1C(=O)O)I	C5H5IN2O2	252.01	10	5	0.2	1	3	1	43.17	55.12	1.13	0.74	0.72	0.6	0.73	0.79	-2.17	1.69E+00	6.72E-03	Soluble	-1.48	8.41E+00	3.34E-02	Very soluble	-1.13	1.89E+01	7.48E-02	Soluble	High	Yes	No	No	No	No	No	No	-7.31	0	1	0	0	0	0.56	0	1	0	1.75
44	O=C1CN=C(c2c(N1)c1ccccc1o2)c1ccccc1	C17H12N2O2	276.29	21	15	0.06	1	3	1	87.81	54.6	2.51	3.15	2.27	1.67	3.98	2.72	-4	2.76E-02	1.00E-04	Moderately soluble	-3.97	2.98E-02	1.08E-04	Soluble	-6.61	6.84E-05	2.48E-07	Poorly soluble	High	Yes	No	Yes	No	Yes	Yes	Yes	-5.75	0	0	0	0	0	0.55	0	0	0	3.4
45	CN(c1nc(=O)n2c(n1)SCC2)C	C7H10N4OS	198.25	13	6	0.57	1	3	0	51.37	76.32	1.82	0.24	-0.19	-0.27	0.18	0.35	-1.5	6.33E+00	3.19E-02	Very soluble	-1.4	7.84E+00	3.95E-02	Very soluble	-1.14	1.44E+01	7.26E-02	Soluble	High	No	No	No	No	No	No	No	-7.34	0	0	0	0	1	0.55	0	0	1	2.59
46	CCC(N1C(=O)C2C(C1=O)CCCC2)C(=O)O	C12H17NO4	239.27	17	0	0.75	3	4	1	64.55	74.68	1.75	1.31	0.64	0.81	0.88	1.08	-1.95	2.68E+00	1.12E-02	Very soluble	-2.48	7.94E-01	3.32E-03	Soluble	-0.97	2.55E+01	1.07E-01	Soluble	High	No	No	No	No	No	No	No	-6.83	0	0	0	0	0	0.56	0	1	1	2.79
47	FC(C1(O)OCC(C(=O)C1)(C)C)(F)F	C8H11F3O3	212.17	14	0	0.88	1	6	1	40.87	46.53	1.58	0.87	2.51	0.75	2.08	1.56	-1.64	4.89E+00	2.30E-02	Very soluble	-1.43	7.86E+00	3.71E-02	Very soluble	-1.97	2.28E+00	1.08E-02	Soluble	High	Yes	No	No	No	No	No	No	-6.98	0	0	0	0	0	0.55	0	0	1	2.85
48	Fc1ccccc1C1OC(=O)C(C(=O)C1(C)C)(C)C	C15H17FO3	264.29	19	6	0.47	1	4	0	68.67	43.37	2.54	3.26	3.14	2.68	3.86	3.1	-3.7	5.27E-02	1.99E-04	Soluble	-3.84	3.78E-02	1.43E-04	Soluble	-4.88	3.48E-03	1.32E-05	Moderately soluble	High	Yes	No	No	Yes	No	No	No	-5.6	0	0	0	0	0	0.55	0	1	0	2.93
49	OC(c1ccccc1)Cn1c2ccccc2n2c1=NCC2	C17H17N3O	279.34	21	15	0.24	3	2	1	85.55	42.45	2.62	1.46	1.39	2.56	2.65	2.14	-2.82	4.21E-01	1.51E-03	Soluble	-1.96	3.08E+00	1.10E-02	Very soluble	-4.26	1.55E-02	5.55E-05	Moderately soluble	High	Yes	No	No	No	No	No	No	-6.97	0	0	0	0	0	0.55	0	0	0	3.55
50	COc1ccc2c(c1)c(=O)oc1c2ccc(c1)O	C14H10O4	242.23	18	14	0.07	1	4	1	68.51	59.67	2.03	2.65	2.66	1.94	2.98	2.45	-3.52	7.30E-02	3.01E-04	Soluble	-3.55	6.76E-02	2.79E-04	Soluble	-4.85	3.45E-03	1.43E-05	Moderately soluble	High	Yes	No	Yes	No	No	No	No	-5.9	0	0	0	0	0	0.55	0	2	1	2.86
51	CSC1NNC2C(N1)C1CCCC3C1C2CCC3	C14H25N3S	267.43	18	0	1	1	3	3	88.7	61.39	2.6	3.18	0.77	2.97	0.96	2.1	-3.44	9.81E-02	3.67E-04	Soluble	-4.14	1.94E-02	7.24E-05	Moderately soluble	-2.52	8.08E-01	3.02E-03	Soluble	High	No	Yes	No	No	No	No	No	-5.67	0	0	0	0	0	0.55	0	0	0	5.07
52	OC(=O)Cn1cc(I)c(=O)[nH]c1=O	C6H5IN2O4	296.02	13	6	0.17	2	4	2	51.88	92.16	0.85	-0.54	-0.77	-0.38	0.87	0.01	-1.54	8.45E+00	2.85E-02	Very soluble	-0.93	3.51E+01	1.19E-01	Very soluble	-1.36	1.29E+01	4.36E-02	Soluble	High	No	No	No	No	No	No	No	-8.49	0	2	0	0	0	0.56	0	1	0	2.36
53	C1Cc2c(C1)c1c(s2)ncn2c1nnc2	C10H8N4S	216.26	15	12	0.3	0	3	0	58.79	71.32	1.64	2.56	1.83	1.53	2.69	2.05	-3.39	8.90E-02	4.12E-04	Soluble	-3.71	4.26E-02	1.97E-04	Soluble	-3.12	1.63E-01	7.53E-04	Soluble	High	Yes	Yes	Yes	No	No	No	No	-5.8	0	0	0	0	0	0.55	0	0	1	2.53
54	Cn1c(=O)n(C)c2c(c1=O)[nH]cn2	C7H8N4O2	180.16	13	9	0.29	0	3	1	47.14	72.68	0.53	-0.02	-1.04	-0.52	0.12	-0.19	-1.46	6.29E+00	3.49E-02	Very soluble	-1.06	1.58E+01	8.78E-02	Very soluble	-1.1	1.42E+01	7.89E-02	Soluble	High	No	No	No	No	No	No	No	-7.41	0	1	0	0	1	0.55	0	0	1	1.87
55	BrC1=CS(=O)(=O)c2c1cccc2	C8H5BrO2S	245.09	12	6	0	0	2	0	50.58	42.52	1.65	1.7	3.25	1.84	1.99	2.09	-2.8	3.88E-01	1.58E-03	Soluble	-2.21	1.52E+00	6.19E-03	Soluble	-3.48	8.08E-02	3.30E-04	Soluble	High	Yes	No	Yes	No	No	No	No	-6.59	0	1	0	0	0	0.55	0	0	1	3.07
56	COc1ccc2c(c1)c1CCN=C3c1n2CCN3	C14H15N3O	241.29	18	9	0.36	1	2	1	78.74	38.55	2.17	1.23	0.79	1.91	2.76	1.77	-2.41	9.28E-01	3.85E-03	Soluble	-1.64	5.56E+00	2.31E-02	Very soluble	-4.06	2.11E-02	8.75E-05	Moderately soluble	High	Yes	Yes	Yes	No	No	Yes	No	-6.9	0	0	0	0	0	0.55	0	0	1	2.89
57	CCOC(=O)NC1CS(=O)(=O)CC1Cl	C7H12ClNO4S	241.69	14	0	0.86	4	4	1	51.88	80.85	1.13	0.18	1.22	0.02	0.14	0.54	-1.19	1.57E+01	6.49E-02	Very soluble	-1.44	8.86E+00	3.67E-02	Very soluble	-1.61	5.95E+00	2.46E-02	Soluble	High	No	No	No	No	No	No	No	-7.65	0	0	0	0	0	0.55	0	1	1	3.79
58	O=C1OC2(C)CCC3C(C1C(=O)OC3(C)C)C2	C13H18O4	238.28	17	0	0.85	0	4	0	60.91	52.6	1.77	1.95	1.67	2.01	2.19	1.92	-2.55	6.78E-01	2.85E-03	Soluble	-2.68	4.99E-01	2.09E-03	Soluble	-2.36	1.04E+00	4.35E-03	Soluble	High	Yes	No	No	No	No	No	No	-6.37	0	0	0	0	0	0.55	0	2	1	4
59	O=C1CCSc2c3c(N1)cccc3ccc2	C13H11NOS	229.3	16	10	0.15	0	1	1	70.8	54.4	2.01	2.57	2.7	2.66	3.3	2.65	-3.34	1.04E-01	4.54E-04	Soluble	-3.36	1.00E-01	4.36E-04	Soluble	-4.96	2.51E-03	1.09E-05	Moderately soluble	High	Yes	Yes	Yes	Yes	No	No	Yes	-5.87	0	0	0	0	0	0.55	0	0	1	2.28
60	COCn1c(nc2c1cccc2)c1ccccc1	C15H14N2O	238.28	18	15	0.13	3	2	0	72.32	27.05	2.47	2.98	3.16	2.45	2.87	2.79	-3.61	5.80E-02	2.44E-04	Soluble	-3.21	1.46E-01	6.14E-04	Soluble	-5.14	1.72E-03	7.21E-06	Moderately soluble	High	Yes	No	Yes	Yes	No	Yes	Yes	-5.64	0	0	0	0	0	0.55	0	0	1	2.25
61	O=C1CC(C(O1)(C)C)C(=O)N1CCOCC1	C11H17NO4	227.26	16	0	0.82	2	4	0	60.18	55.84	2.06	-0.47	-0.19	0.22	1.25	0.57	-0.82	3.43E+01	1.51E-01	Very soluble	-0.24	1.32E+02	5.81E-01	Very soluble	-1.29	1.16E+01	5.09E-02	Soluble	High	No	No	No	No	No	No	No	-8.02	0	0	0	0	0	0.55	0	0	1	2.78
62	CCn1c(S)nnc1c1n(C)nc(c1Cl)C	C9H12ClN5S	257.74	16	10	0.44	2	3	0	65.8	87.33	2.22	1.25	1.95	1.27	1.62	1.66	-2.56	7.16E-01	2.78E-03	Soluble	-2.68	5.36E-01	2.08E-03	Soluble	-2.86	3.53E-01	1.37E-03	Soluble	High	No	No	Yes	No	No	No	No	-6.98	0	0	0	0	0	0.55	0	1	0	2.56
63	c1ccc2c(c1)nc1c2nnc2n1CCS2	C11H8N4S	228.27	16	13	0.18	0	3	0	63.7	68.9	1.78	1.3	2.09	2.05	1.99	1.84	-2.68	4.82E-01	2.11E-03	Soluble	-2.35	1.03E+00	4.50E-03	Soluble	-3.69	4.71E-02	2.07E-04	Soluble	High	Yes	Yes	Yes	No	No	No	Yes	-6.77	0	0	0	0	0	0.55	0	0	1	2.52
64	OCC1OC2CC1Oc1n2cc(c(=O)n1)C	C10H12N2O4	224.21	16	6	0.6	1	5	1	53.66	73.58	1.42	-0.4	-0.73	-0.81	0.12	-0.08	-1.19	1.45E+01	6.46E-02	Very soluble	-0.68	4.67E+01	2.08E-01	Very soluble	-0.85	3.16E+01	1.41E-01	Soluble	High	No	No	No	No	No	No	No	-7.95	0	1	0	0	0	0.55	0	0	1	4.47
65	CC1COC(O1)CC(c1ccccc1)C	C13H18O2	206.28	15	6	0.54	3	2	0	60.31	18.46	2.95	2.94	2.94	2.42	3.11	2.87	-3.07	1.76E-01	8.53E-04	Soluble	-2.99	2.11E-01	1.02E-03	Soluble	-3.48	6.81E-02	3.30E-04	Soluble	High	Yes	No	No	No	No	Yes	No	-5.47	0	0	0	0	0	0.55	0	0	1	3.03
66	C=CCSc1n[nH]c(=O)[nH]c1=O	C6H7N3O2S	185.2	12	6	0.17	3	3	2	46.34	103.91	1.07	0.66	-0.26	-0.25	1.89	0.62	-1.58	4.92E+00	2.65E-02	Very soluble	-2.42	7.07E-01	3.82E-03	Soluble	-2.06	1.62E+00	8.77E-03	Soluble	High	No	No	No	No	No	No	No	-6.96	0	1	0	0	1	0.55	0	1	1	2.55
67	Cc1ccc(c(c1)C)N1CCN(CC1)S(=O)(=O)N(C)C	C14H23N3O2S	297.42	20	6	0.57	3	4	0	89.3	52.24	2.82	1.74	1.55	1.84	0.41	1.67	-2.8	4.67E-01	1.57E-03	Soluble	-2.45	1.05E+00	3.52E-03	Soluble	-2.98	3.11E-01	1.05E-03	Soluble	High	Yes	No	No	Yes	No	No	No	-6.88	0	0	0	0	0	0.55	0	0	0	2.71
68	Cc1nc2c(s1)cc1c(c2)sc(n1)C	C10H8N2S2	220.31	14	12	0.2	0	2	0	62.73	82.26	2.63	3.64	3.52	1.91	5.23	3.38	-4.13	1.62E-02	7.35E-05	Moderately soluble	-5.06	1.94E-03	8.79E-06	Moderately soluble	-4.32	1.04E-02	4.74E-05	Moderately soluble	High	No	Yes	Yes	Yes	Yes	No	No	-5.06	0	0	0	0	0	0.55	0	0	2	2.29
69	CC1(C)Cc2nnc3c4c2c(C1)nnc4CC(C3)(C)C	C16H20N4	268.36	20	10	0.62	0	4	0	79.09	51.56	2.76	2.13	2.67	2.46	4.14	2.83	-3.22	1.63E-01	6.09E-04	Soluble	-2.84	3.84E-01	1.43E-03	Soluble	-5.77	4.55E-04	1.69E-06	Moderately soluble	High	Yes	Yes	Yes	No	No	Yes	No	-6.42	0	0	0	0	0	0.55	0	0	0	2.77
70	OCc1c[nH]c(=O)[nH]c1=O	C5H6N2O3	142.11	10	6	0.2	1	3	3	33.81	85.95	0.55	-1.94	-1.6	-1.63	1.07	-0.71	0.12	1.89E+02	1.33E+00	Highly soluble	0.66	6.45E+02	4.54E+00	Highly soluble	-1.27	7.61E+00	5.36E-02	Soluble	High	No	No	No	No	No	No	No	-8.54	0	4	0	0	1	0.55	0	0	1	1.5
71	Clc1ccc2c(c1)c(C)ns2	C8H6ClNS	183.66	11	9	0.12	0	1	0	49.6	41.13	2.24	3.35	3.26	2.16	4.23	3.05	-3.69	3.71E-02	2.02E-04	Soluble	-3.89	2.36E-02	1.28E-04	Soluble	-3.97	1.95E-02	1.06E-04	Soluble	High	Yes	No	Yes	Yes	No	No	No	-5.04	0	1	0	0	1	0.55	0	0	1	1.95
72	Clc1ccc2c(c1)snc2C	C8H6ClNS	183.66	11	9	0.12	0	1	0	49.6	41.13	2.22	3.35	3.26	2.16	4.23	3.04	-3.69	3.71E-02	2.02E-04	Soluble	-3.89	2.36E-02	1.28E-04	Soluble	-3.97	1.95E-02	1.06E-04	Soluble	High	Yes	No	Yes	Yes	No	No	No	-5.04	0	1	0	0	1	0.55	0	0	1	2.09
73	Nc1nnc2n1nccn2	C4H4N6	136.11	10	9	0	0	4	1	32.98	81.99	0.23	-1.26	-0.89	-0.83	-0.95	-0.74	-0.56	3.78E+01	2.78E-01	Very soluble	0.03	1.47E+02	1.08E+00	Highly soluble	-0.58	3.60E+01	2.64E-01	Soluble	High	No	No	No	No	No	No	No	-8.02	0	4	0	0	2	0.55	0	0	1	2.29
74	FC(c1nnc(s1)N)(F)F	C3H2F3N3S	169.13	10	5	0.33	1	5	1	29.32	80.04	1.05	0.94	2.3	0.21	2.39	1.38	-1.78	2.78E+00	1.64E-02	Very soluble	-2.21	1.05E+00	6.20E-03	Soluble	-1.44	6.10E+00	3.61E-02	Soluble	High	No	No	No	No	No	No	No	-6.66	0	2	0	0	2	0.55	0	0	1	2.43
75	N#CC1=C(N)Oc2c(C1c1ccc(cc1)F)ccc(c2)N	C16H12FN3O	281.28	21	12	0.06	1	3	2	76.23	85.06	2.01	2.71	3.05	1.97	2.35	2.42	-3.65	6.32E-02	2.25E-04	Soluble	-4.15	1.99E-02	7.09E-05	Moderately soluble	-4.87	3.80E-03	1.35E-05	Moderately soluble	High	No	Yes	Yes	Yes	No	No	Yes	-6.09	0	0	0	0	0	0.55	0	1	0	3.58
76	C=CCNS(=O)(=O)c1[nH]cnn1	C5H8N4O2S	188.21	12	5	0.2	4	5	2	41.42	96.12	-0.74	-0.58	0.35	-1.81	-0.27	-0.61	-0.69	3.88E+01	2.06E-01	Very soluble	-0.97	2.03E+01	1.08E-01	Very soluble	-1.69	3.82E+00	2.03E-02	Soluble	High	No	No	No	No	No	No	No	-7.86	0	0	0	0	1	0.55	0	1	1	2.66
77	Cc1nc2c([nH]1)c1nsnc1cc2	C8H6N4S	190.23	13	12	0.12	0	3	1	52.03	82.7	1.64	1.76	1.88	0.37	3.17	1.76	-2.81	2.94E-01	1.54E-03	Soluble	-3.11	1.46E-01	7.69E-04	Soluble	-3.5	6.00E-02	3.16E-04	Soluble	High	No	No	Yes	No	No	No	Yes	-6.21	0	1	0	0	1	0.55	0	0	1	1.83
78	N#Cc1c(SC)snc1OC	C6H6N2OS2	186.25	11	5	0.33	2	3	0	45.04	99.45	2.16	1.85	1.75	-0.12	2.56	1.64	-2.36	8.04E-01	4.32E-03	Soluble	-3.56	5.14E-02	2.76E-04	Soluble	-2.01	1.83E+00	9.84E-03	Soluble	High	No	No	Yes	No	No	No	No	-6.12	0	1	0	0	1	0.55	0	0	1	2.85
79	C1CCN(C1)c1nc2nonc2n2c1nnn2	C8H8N8O	232.2	17	12	0.5	1	7	0	58.58	98.13	2.03	0.1	-0.73	0.69	-0.88	0.24	-1.8	3.69E+00	1.59E-02	Very soluble	-1.72	4.47E+00	1.92E-02	Very soluble	-1.57	6.31E+00	2.72E-02	Soluble	High	No	Yes	No	No	No	No	No	-7.65	0	1	0	0	0	0.55	0	0	1	2.98
80	COc1cc(ccc1OC)C1=Nn2c(SC1)nnc2	C12H12N4O2S	276.31	19	11	0.25	3	5	0	75.37	86.83	2.4	1.86	1.27	1.17	1.98	1.74	-2.96	3.06E-01	1.11E-03	Soluble	-3.3	1.37E-01	4.96E-04	Soluble	-3.5	8.66E-02	3.13E-04	Soluble	High	No	No	Yes	No	No	No	No	-6.66	0	0	0	0	0	0.55	0	0	0	3.38
81	OC(=O)c1n[nH]c(n1)O	C3H3N3O3	129.07	9	5	0	1	5	3	25.36	99.1	-0.3	-0.18	-0.79	-1.82	-0.2	-0.66	-0.87	1.73E+01	1.34E-01	Very soluble	-1.45	4.63E+00	3.58E-02	Very soluble	0.38	3.07E+02	2.38E+00	Soluble	High	No	No	No	No	No	No	No	-7.22	0	4	0	0	2	0.56	0	0	1	2.08
82	Sc1ncnc2c1cn[nH]2	C5H4N4S	152.18	10	9	0	0	3	1	38.94	93.26	0.81	0.65	0.64	-0.4	1.47	0.63	-1.86	2.11E+00	1.38E-02	Very soluble	-2.18	9.96E-01	6.54E-03	Soluble	-2.26	8.38E-01	5.51E-03	Soluble	High	No	No	Yes	No	No	No	No	-6.77	0	3	0	0	1	0.55	0	1	1	1.63
83	N#Cc1c(C#N)ncn1C	C6H4N4	132.12	10	5	0.17	0	3	0	32.92	65.4	1.13	0.12	0.16	-1.59	0.25	0.01	-1.1	1.04E+01	7.86E-02	Very soluble	-1.05	1.18E+01	8.93E-02	Very soluble	-0.93	1.54E+01	1.16E-01	Soluble	High	No	No	No	No	No	No	No	-7.02	0	3	0	0	1	0.55	0	0	1	1.92
84	OC(=O)c1cnsn1	C3H2N2O2S	130.13	8	5	0	1	4	1	26.87	91.32	0.54	0.23	0.24	-1.67	1.31	0.13	-1.19	8.44E+00	6.48E-02	Very soluble	-1.71	2.55E+00	1.96E-02	Very soluble	-0.26	7.18E+01	5.52E-01	Soluble	High	No	No	No	No	No	No	No	-6.93	0	3	0	0	2	0.56	0	0	1	1.99
85	COC(=O)c1cnc(cn1)O	C6H6N2O3	154.12	11	6	0.17	2	5	1	35.33	72.31	1.22	-0.51	-0.03	-1.03	0.26	-0.02	-0.75	2.77E+01	1.80E-01	Very soluble	-0.54	4.44E+01	2.88E-01	Very soluble	-1.14	1.12E+01	7.28E-02	Soluble	High	No	No	No	No	No	No	No	-7.6	0	3	0	0	1	0.55	0	0	1	2.14
86	C1CNc2n(N1)nnn2	C3H6N6	126.12	9	5	0.67	0	3	2	35.92	67.66	1.02	0.07	-2.5	-0.92	-0.8	-0.63	-1.08	1.06E+01	8.37E-02	Very soluble	-1.04	1.14E+01	9.02E-02	Very soluble	-0.28	6.65E+01	5.27E-01	Soluble	Low	No	No	No	No	No	No	No	-7.02	0	4	0	0	2	0.55	0	0	1	2.84
87	N1CCC(CC1)CCn1cncc1	C10H17N3	179.26	13	5	0.7	3	2	1	56.93	29.85	2.05	0.62	0.89	0.74	1.37	1.14	-1.43	6.68E+00	3.73E-02	Very soluble	-0.82	2.70E+01	1.51E-01	Very soluble	-2.43	6.71E-01	3.74E-03	Soluble	High	Yes	Yes	No	No	No	No	No	-6.95	0	0	0	0	1	0.55	0	0	1	1.46
88	C1CCC(CC1)c1nnc2n1nc(s2)c1cnccn1	C13H14N6S	286.36	20	14	0.46	2	5	0	76.57	97.1	2.42	2.02	2.69	1.1	2.56	2.16	-3.27	1.52E-01	5.32E-04	Soluble	-3.69	5.89E-02	2.06E-04	Soluble	-3.81	4.39E-02	1.53E-04	Soluble	High	No	Yes	Yes	No	No	No	Yes	-6.61	0	0	0	0	0	0.55	0	0	0	3.64
89	C=CCC1C(=O)NC(=O)NC1=O	C7H8N2O3	168.15	12	0	0.29	2	3	2	47.6	75.27	0.67	-0.02	-1.22	-0.81	0.34	-0.21	-0.74	3.07E+01	1.83E-01	Very soluble	-1.11	1.30E+01	7.74E-02	Very soluble	-1.37	7.12E+00	4.24E-02	Soluble	High	No	No	No	No	No	No	No	-7.34	0	1	0	0	1	0.55	0	2	1	1.8
90	Nc1ncns1	C2H3N3S	101.13	6	5	0	0	2	1	24.31	80.04	0.82	0.41	0.13	-2.05	1.61	0.18	-1.34	4.60E+00	4.55E-02	Very soluble	-1.66	2.23E+00	2.20E-02	Very soluble	-0.48	3.31E+01	3.27E-01	Soluble	High	No	No	No	No	No	No	No	-6.63	0	3	0	0	2	0.55	0	0	1	2.2
91	Cc1nn(c(c1)C)c1nnc(nn1)N	C7H9N7	191.19	14	11	0.29	1	5	1	49.08	95.4	1.58	-0.64	-0.34	0.69	-0.29	0.2	-1.14	1.39E+01	7.28E-02	Very soluble	-0.89	2.46E+01	1.29E-01	Very soluble	-1.86	2.66E+00	1.39E-02	Soluble	High	No	No	No	No	No	No	No	-7.92	0	0	0	0	1	0.55	1	0	1	2.42
92	COCCNc1ncnc2c1c1CCCc1s2	C12H15N3OS	249.33	17	9	0.5	4	3	1	70.04	75.28	2.5	2.41	2.05	1.05	3.59	2.32	-3.03	2.32E-01	9.29E-04	Soluble	-3.63	5.81E-02	2.33E-04	Soluble	-4.42	9.44E-03	3.78E-05	Moderately soluble	High	Yes	Yes	Yes	Yes	No	Yes	No	-6.11	0	0	0	0	0	0.55	0	0	1	2.86
93	Nc1ncnc2n1ncn2	C4H4N6	136.11	10	9	0	0	4	1	32.98	81.99	0.71	-0.48	-0.89	-1.23	-0.95	-0.57	-1.05	1.22E+01	8.96E-02	Very soluble	-0.77	2.29E+01	1.68E-01	Very soluble	-0.58	3.60E+01	2.64E-01	Soluble	High	No	No	No	No	No	No	No	-7.47	0	4	0	0	2	0.55	0	0	1	1.91
94	Fc1ccc2c(c1)[nH]c(n2)S	C7H5FN2S	168.19	11	9	0	0	2	1	43.3	67.48	1.45	2.18	2.41	1.69	2.73	2.09	-2.86	2.31E-01	1.38E-03	Soluble	-3.23	9.89E-02	5.88E-04	Soluble	-3.29	8.55E-02	5.08E-04	Soluble	High	Yes	No	Yes	No	No	No	No	-5.78	0	1	0	0	1	0.55	0	1	1	1.6
95	COCCCNc1ncnc2c1c1CCCc1s2	C13H17N3OS	263.36	18	9	0.54	5	3	1	74.85	75.28	2.92	2.77	2.44	1.32	3.95	2.68	-3.26	1.45E-01	5.52E-04	Soluble	-4.01	2.59E-02	9.85E-05	Moderately soluble	-4.82	3.95E-03	1.50E-05	Moderately soluble	High	Yes	Yes	Yes	Yes	No	Yes	No	-5.94	0	0	0	0	0	0.55	0	0	0	2.9
96	C1CNc2c(N1)non2	C4H6N4O	126.12	9	5	0.5	0	3	2	36.67	62.98	1.16	0.16	-1.24	-0.46	0.3	-0.01	-1.13	9.27E+00	7.35E-02	Very soluble	-1.04	1.15E+01	9.12E-02	Very soluble	-1.48	4.19E+00	3.32E-02	Soluble	High	No	No	No	No	No	No	No	-6.96	0	4	0	0	2	0.55	0	0	1	2.58
97	Oc1noc(c1)C(=O)O	C4H3NO4	129.07	9	5	0	1	5	2	25.49	83.56	0.58	0.21	0.08	-0.96	-0.14	-0.05	-1.12	9.84E+00	7.63E-02	Very soluble	-1.52	3.86E+00	2.99E-02	Very soluble	0	1.29E+02	1.00E+00	Soluble	High	No	No	No	No	No	No	No	-6.94	0	3	0	0	2	0.56	0	0	1	2.43
98	Nc1n[nH]cc1N	C3H6N4	98.11	7	5	0	0	1	3	27.4	80.72	-0.29	-0.81	-0.41	-1.31	-0.17	-0.6	-0.47	3.35E+01	3.42E-01	Very soluble	-0.41	3.85E+01	3.93E-01	Very soluble	-0.43	3.60E+01	3.67E-01	Soluble	High	No	No	No	No	No	No	No	-7.47	0	4	0	0	2	0.55	0	0	1	1.72
99	CSc1nnc(o1)C1CCN(CC1)C(=O)OC(C)(C)C	C13H21N3O3S	299.39	20	5	0.77	5	5	0	80.66	93.76	3.51	2.06	2.53	1.3	1.67	2.21	-2.85	4.24E-01	1.42E-03	Soluble	-3.66	6.58E-02	2.20E-04	Soluble	-2.75	5.36E-01	1.79E-03	Soluble	High	No	Yes	No	Yes	No	No	No	-6.66	0	0	0	0	0	0.55	0	0	0	3.07
100	CSc1nnc(o1)c1ccc(cc1)Br	C9H7BrN2OS	271.13	14	11	0.11	2	3	0	59.16	64.22	2.85	2.95	3.22	2.24	3.11	2.88	-3.83	4.02E-02	1.48E-04	Soluble	-3.96	2.97E-02	1.09E-04	Soluble	-4.73	5.01E-03	1.85E-05	Moderately soluble	High	Yes	No	Yes	Yes	No	No	No	-5.86	0	0	0	0	0	0.55	0	0	0	2.37
101	Cc1onc(c1)NS(=O)(=O)N1CCCCCC1	C10H17N3O3S	259.33	17	5	0.7	3	5	1	68.47	83.82	1.61	1.18	2.02	0.77	0.14	1.15	-2.21	1.60E+00	6.15E-03	Soluble	-2.54	7.55E-01	2.91E-03	Soluble	-2.61	6.37E-01	2.45E-03	Soluble	High	No	No	No	No	No	No	No	-7.04	0	0	0	0	0	0.55	0	0	0	3.12
102	Cc1onc(c1)NS(=O)(=O)N(C)C	C6H11N3O3S	205.23	13	5	0.5	3	5	1	47.44	83.82	1	-0.08	1.09	-0.53	-1.05	0.08	-1.15	1.46E+01	7.10E-02	Very soluble	-1.23	1.21E+01	5.91E-02	Very soluble	-1.72	3.91E+00	1.91E-02	Soluble	High	No	No	No	No	No	No	No	-7.61	0	0	0	0	0	0.55	0	0	1	2.99
103	Cc1onc(c1)NS(=O)(=O)N1CCCCC1	C9H15N3O3S	245.3	16	5	0.67	3	5	1	63.66	83.82	1.68	0.82	1.63	0.47	-0.07	0.91	-1.91	3.01E+00	1.23E-02	Very soluble	-2.16	1.69E+00	6.88E-03	Soluble	-2.33	1.14E+00	4.63E-03	Soluble	High	No	No	No	No	No	No	No	-7.21	0	0	0	0	0	0.55	0	0	1	3.03
104	O=C1N(NC(=O)C1(C)C)c1ccc(cc1)Br	C11H11BrN2O2	283.12	16	6	0.27	1	2	1	70.45	49.41	2.18	2.32	1.09	2.13	1.91	1.93	-3.27	1.53E-01	5.39E-04	Soluble	-3	2.86E-01	1.01E-03	Soluble	-4	2.80E-02	9.89E-05	Moderately soluble	High	Yes	No	Yes	No	No	No	No	-6.38	0	0	0	0	0	0.55	1	1	0	2.21
105	CCCC1OCc2c(C1)c(C#N)c(s2)N	C11H14N2OS	222.31	15	5	0.55	2	2	1	61.57	87.28	2.38	2.56	2.3	0.81	3.34	2.28	-2.95	2.52E-01	1.13E-03	Soluble	-4.04	2.02E-02	9.11E-05	Moderately soluble	-2.94	2.56E-01	1.15E-03	Soluble	High	No	No	Yes	Yes	Yes	No	No	-5.84	0	0	0	0	0	0.55	0	0	1	3.48
106	N#Cc1c(C)ccn(c1=O)C	C8H8N2O	148.16	11	6	0.25	0	2	0	41.64	45.79	1.65	0.23	0.57	0.31	1.31	0.81	-1.31	7.30E+00	4.93E-02	Very soluble	-0.75	2.63E+01	1.77E-01	Very soluble	-1.95	1.67E+00	1.13E-02	Soluble	High	Yes	No	No	No	No	No	No	-7.04	0	2	0	0	1	0.55	0	0	1	1.78
107	CSC1=NCCN1S(=O)(=O)c1cc(F)ccc1F	C10H10F2N2O2S2	292.33	18	6	0.3	3	5	0	73.17	83.42	2.2	1.68	2.85	1.9	2.24	2.17	-2.76	5.09E-01	1.74E-03	Soluble	-3.05	2.63E-01	8.99E-04	Soluble	-3.57	7.85E-02	2.69E-04	Soluble	High	No	No	Yes	Yes	No	No	No	-6.89	0	0	0	0	0	0.55	0	0	0	3.14
108	Cn1c(ccc1C)/C(=N/O)/N	C7H11N3O	153.18	11	5	0.29	1	2	2	42.75	63.54	1.34	0.53	0.43	0.33	0.09	0.54	-1.39	6.18E+00	4.04E-02	Very soluble	-1.44	5.62E+00	3.67E-02	Very soluble	-0.7	3.06E+01	2.00E-01	Soluble	High	No	No	No	No	No	No	No	-6.86	0	1	0	0	1	0.55	0	4	1	2.2
109	N#CCS(=O)(=O)c1ccc(s1)Cl	C6H4ClNO2S2	221.68	12	5	0.17	2	3	0	46.98	94.55	1.01	1.92	2.78	0.47	2.35	1.71	-2.6	5.56E-01	2.51E-03	Soluble	-3.53	6.56E-02	2.96E-04	Soluble	-2.71	4.36E-01	1.97E-03	Soluble	High	No	No	Yes	No	No	No	No	-6.29	0	1	0	0	0	0.55	0	0	1	2.86
110	N#Cc1cnc(nc1N)C	C6H6N4	134.14	10	6	0.17	0	3	1	36.12	75.59	1.21	0.53	0.25	-1.28	0.57	0.25	-1.45	4.76E+00	3.55E-02	Very soluble	-1.69	2.75E+00	2.05E-02	Very soluble	-1.73	2.47E+00	1.85E-02	Soluble	High	No	No	No	No	No	No	No	-6.74	0	3	0	0	1	0.55	0	0	1	1.76
111	CCC(NS(=O)(=O)c1ccc(s1)Cl)C	C8H12ClNO2S2	253.77	14	5	0.5	4	3	1	59.65	82.79	2.25	3.19	3.56	1.2	2.53	2.55	-3.42	9.57E-02	3.77E-04	Soluble	-4.6	6.37E-03	2.51E-05	Moderately soluble	-3.49	8.17E-02	3.22E-04	Soluble	High	No	No	Yes	Yes	Yes	No	No	-5.58	0	0	0	0	0	0.55	0	0	0	3.48
112	O=C1NC2(N=C1c1ccc(cc1)Br)CCCC2	C13H13BrN2O	293.16	17	6	0.38	1	2	1	77.69	41.46	2.77	2.61	1.88	2.84	3.87	2.79	-3.5	9.33E-02	3.18E-04	Soluble	-3.13	2.17E-01	7.41E-04	Soluble	-5.14	2.11E-03	7.19E-06	Moderately soluble	High	Yes	No	Yes	No	Yes	Yes	No	-6.24	0	0	0	0	0	0.55	0	0	0	3.09
113	O=C1CCC(N1C1CCCCC1)(C)C(=O)NC1CCCC1	C17H28N2O2	292.42	21	0	0.88	4	2	1	87.54	49.41	2.93	2.44	2.38	2.21	2.67	2.52	-2.93	3.47E-01	1.19E-03	Soluble	-3.12	2.21E-01	7.57E-04	Soluble	-3.18	1.95E-01	6.65E-04	Soluble	High	Yes	Yes	No	No	No	No	No	-6.35	0	0	0	0	0	0.55	0	0	0	2.91
114	CCc1ccc(cc1)C1CC(=O)NC2=C1C(=O)CC(C2)(C)C	C19H23NO2	297.39	22	6	0.47	2	2	1	91.41	46.17	2.72	2.85	3.11	2.77	4.4	3.17	-3.55	8.40E-02	2.82E-04	Soluble	-3.48	9.89E-02	3.32E-04	Soluble	-6.01	2.91E-04	9.79E-07	Poorly soluble	High	Yes	Yes	No	Yes	No	No	Yes	-6.09	0	0	0	0	0	0.55	0	0	0	3.84
115	Sc1nn2nnnc2c2c1cccc2	C8H5N5S	203.22	14	13	0	0	4	0	53.34	94.77	1.83	1.61	0.96	1.8	0.69	1.38	-2.8	3.21E-01	1.58E-03	Soluble	-3.21	1.25E-01	6.14E-04	Soluble	-2.76	3.53E-01	1.74E-03	Soluble	High	No	No	Yes	No	No	No	No	-6.4	0	1	0	0	0	0.55	0	1	1	2.15
116	Cn1nnc2c1ccc1c2nsn1	C7H5N5S	191.21	13	12	0.14	0	4	0	49.76	84.73	1.56	0.98	0.97	0.42	1.66	1.12	-2.33	9.03E-01	4.72E-03	Soluble	-2.35	8.59E-01	4.49E-03	Soluble	-2.3	9.52E-01	4.98E-03	Soluble	High	No	No	Yes	No	No	No	No	-6.77	0	1	0	0	1	0.55	0	0	1	2.11
117	O=C1OCc2c1cccc2	C8H6O2	134.13	10	6	0.12	0	2	0	35.77	26.3	1.54	0.8	1.21	1.54	2.23	1.46	-1.62	3.22E+00	2.40E-02	Very soluble	-0.93	1.56E+01	1.17E-01	Very soluble	-2.54	3.83E-01	2.86E-03	Soluble	High	Yes	No	No	No	No	No	No	-6.55	0	3	0	0	1	0.55	0	0	1	1.34
118	CCOC(=O)c1cnc2n(c1=O)ccs2	C9H8N2O3S	224.24	15	9	0.22	3	4	0	55.43	88.91	1.9	0.3	0.93	0.4	1.84	1.07	-1.67	4.85E+00	2.16E-02	Very soluble	-1.73	4.18E+00	1.86E-02	Very soluble	-2.17	1.52E+00	6.79E-03	Soluble	High	No	No	Yes	No	No	No	No	-7.45	0	0	0	0	0	0.55	0	0	1	2.4
119	NC(=N)N1CCOCC1	C5H11N3O	129.16	9	0	0.8	1	2	2	38.23	62.34	0.82	-1.13	-1.17	-0.82	-0.32	-0.52	0.14	1.77E+02	1.37E+00	Highly soluble	0.31	2.65E+02	2.05E+00	Highly soluble	0.24	2.23E+02	1.73E+00	Soluble	High	No	No	No	No	No	No	No	-7.89	0	3	0	0	1	0.55	0	2	1	1.98
120	O=c1c2CN(CNc2n(c(=O)n1C)C)CC1CCCO1	C13H20N4O3	280.32	20	6	0.69	2	4	1	82.4	68.5	2.36	-0.29	-1.66	0.78	0.11	0.26	-1.49	9.17E+00	3.27E-02	Very soluble	-0.69	5.74E+01	2.05E-01	Very soluble	-1.55	7.88E+00	2.81E-02	Soluble	High	No	No	No	No	No	No	No	-8.22	0	1	0	0	0	0.55	0	0	0	3.57
121	NC(=N)Nc1ccc(cc1F)F	C7H7F2N3	171.15	12	6	0	2	3	3	41.96	61.9	1.19	0.9	1.92	1.99	1.19	1.44	-1.71	3.37E+00	1.97E-02	Very soluble	-1.79	2.81E+00	1.64E-02	Very soluble	-2.74	3.14E-01	1.84E-03	Soluble	High	Yes	No	No	No	No	No	No	-6.7	0	1	0	0	1	0.55	0	2	1	1.92
122	NC(=N)Nc1ccc2c(c1)OCCO2	C9H11N3O2	193.2	14	6	0.22	2	3	3	52.92	80.36	1.3	0.33	0.57	0.24	0.59	0.61	-1.43	7.16E+00	3.71E-02	Very soluble	-1.58	5.07E+00	2.62E-02	Very soluble	-2.22	1.17E+00	6.04E-03	Soluble	High	No	No	No	No	No	No	No	-7.24	0	0	0	0	1	0.55	0	2	1	2.43
123	O=C1CCSc2c(N1C)cccc2	C10H11NOS	193.27	13	6	0.3	0	1	0	58.2	45.61	2.1	1.5	1.76	2.02	2.19	1.91	-2.32	9.15E-01	4.73E-03	Soluble	-2.07	1.66E+00	8.60E-03	Soluble	-2.95	2.15E-01	1.11E-03	Soluble	High	Yes	No	No	No	No	No	No	-6.41	0	0	0	0	1	0.55	0	0	1	2.55
124	CCCN1CCN(CC1)c1ncc2c(n1)CCNC2	C14H23N5	261.37	19	6	0.71	3	4	1	87.25	44.29	2.8	0.8	-0.64	0.8	1.55	1.06	-2	2.61E+00	1.00E-02	Soluble	-1.31	1.28E+01	4.88E-02	Very soluble	-3.52	7.97E-02	3.05E-04	Soluble	High	No	Yes	No	No	No	No	No	-7.33	0	1	0	0	0	0.55	0	0	0	2.84
125	C#CCn1c(COC)nc2c1cccc2	C12H12N2O	200.24	15	9	0.25	3	2	0	59.63	27.05	2.24	1.34	1.74	1.55	2.26	1.82	-2.17	1.35E+00	6.73E-03	Soluble	-1.51	6.19E+00	3.09E-02	Very soluble	-3.11	1.55E-01	7.74E-04	Soluble	High	Yes	No	Yes	No	No	No	No	-6.57	0	0	0	0	0	0.55	0	1	1	2.37
126	N#Cc1cc2c(n(c1=O)C)nc1n(c2=O)cccc1C	C14H10N4O2	266.25	20	14	0.14	0	4	0	74.17	80.16	2.15	0.24	0.73	1.51	1.47	1.22	-2.16	1.84E+00	6.92E-03	Soluble	-1.48	8.74E+00	3.28E-02	Very soluble	-3.66	5.85E-02	2.20E-04	Soluble	High	No	No	Yes	No	No	No	No	-7.75	0	0	0	0	0	0.55	0	1	0	2.28
127	O=S(=O)(c1ccc2c(c1)OCCO2)N1CCNCC1	C12H16N2O4S	284.33	19	6	0.5	2	6	1	76.24	76.25	2.02	0.13	0.37	-0.19	0.53	0.57	-1.79	4.65E+00	1.64E-02	Very soluble	-1.29	1.47E+01	5.16E-02	Very soluble	-2.85	4.04E-01	1.42E-03	Soluble	High	No	Yes	No	No	No	No	No	-7.94	0	0	0	0	0	0.55	0	0	0	3.05
128	c1csc(c1)c1n[nH]nn1	C5H4N4S	152.18	10	10	0	1	3	1	37.49	82.7	0.88	0.85	0.93	0.69	2.47	1.16	-1.99	1.55E+00	1.02E-02	Very soluble	-2.17	1.03E+00	6.76E-03	Soluble	-2.26	8.38E-01	5.51E-03	Soluble	High	No	No	No	No	No	No	No	-6.62	0	3	0	0	1	0.56	0	0	1	2.3
129	N=C1SC(=NC1(C)C)Nc1ccccc1	C11H13N3S	219.31	15	6	0.27	2	2	2	71.09	73.54	2.24	2.38	2.39	1.49	3	2.3	-2.86	3.01E-01	1.37E-03	Soluble	-3.57	5.97E-02	2.72E-04	Soluble	-4.23	1.30E-02	5.93E-05	Moderately soluble	High	Yes	No	Yes	Yes	No	No	No	-5.95	0	0	0	0	0	0.55	0	1	1	3.09
130	O=c1nc(nc2n1CCO2)N1CCOCC1	C9H12N4O3	224.22	16	6	0.67	1	5	0	57.66	69.48	1.85	-0.68	-1.51	-0.83	-0.01	-0.24	-1.01	2.17E+01	9.70E-02	Very soluble	-0.3	1.11E+02	4.96E-01	Very soluble	-0.85	3.19E+01	1.42E-01	Soluble	High	No	Yes	No	No	No	No	No	-8.15	0	1	0	0	0	0.55	0	0	1	2.92
131	O=c1nc(nc2n1CCO2)N1CCCCC1	C10H14N4O2	222.24	16	6	0.7	1	4	0	61.38	60.25	2.16	0.54	-0.36	0.27	0.57	0.64	-1.77	3.78E+00	1.70E-02	Very soluble	-1.38	9.33E+00	4.20E-02	Very soluble	-1.39	9.16E+00	4.12E-02	Soluble	High	No	Yes	No	No	No	No	No	-7.27	0	0	0	0	0	0.55	0	0	1	2.81
132	CN1CCn2c1nc(nc2=O)N1CCOCC1	C10H15N5O2	237.26	17	6	0.7	1	4	0	68.31	63.49	2.05	-1.07	-1.84	-0.53	-0.47	-0.37	-0.83	3.49E+01	1.47E-01	Very soluble	0.23	3.99E+02	1.68E+00	Highly soluble	-0.83	3.51E+01	1.48E-01	Soluble	High	No	Yes	No	No	No	No	No	-8.51	0	1	0	0	0	0.55	0	0	1	2.77
133	CC1CCCN(C1)S(=O)(=O)C1CCS(=O)(=O)C1	C10H19NO4S2	281.39	17	0	1	2	5	0	70.69	88.28	1.49	0.37	2.02	0.14	-0.06	0.79	-1.69	5.80E+00	2.06E-02	Very soluble	-1.79	4.57E+00	1.63E-02	Very soluble	-1.49	9.17E+00	3.26E-02	Soluble	High	No	No	No	No	No	No	No	-7.75	0	0	0	0	0	0.55	0	0	0	4.06
134	CC1CCCCN1S(=O)(=O)C1CCS(=O)(=O)C1	C10H19NO4S2	281.39	17	0	1	2	5	0	70.69	88.28	1.57	0.36	2.16	0.14	-0.06	0.83	-1.68	5.89E+00	2.09E-02	Very soluble	-1.78	4.68E+00	1.66E-02	Very soluble	-1.49	9.17E+00	3.26E-02	Soluble	High	No	No	No	No	No	No	No	-7.76	0	0	0	0	0	0.55	0	0	0	4.05
135	CN(CCn1c(=O)n(C)c(=O)c2c1nc[nH]2)C	C10H15N5O2	237.26	17	9	0.5	3	4	1	64.45	75.92	1.74	0.16	-1.02	-0.37	-0.13	0.08	-1.61	5.88E+00	2.48E-02	Very soluble	-1.31	1.16E+01	4.88E-02	Very soluble	-1.65	5.37E+00	2.26E-02	Soluble	High	No	No	No	No	No	No	No	-7.63	0	1	0	0	0	0.55	0	0	1	2.48
136	CCc1c(nc2n(c1=O)CCCS2)N1CCOCC1	C13H19N3O2S	281.37	19	6	0.69	2	3	0	79.67	72.66	2.7	1.3	0.76	1.12	2.06	1.59	-2.51	8.79E-01	3.12E-03	Soluble	-2.43	1.05E+00	3.75E-03	Soluble	-2.65	6.30E-01	2.24E-03	Soluble	High	No	Yes	No	Yes	No	No	No	-7.09	0	0	0	0	0	0.55	0	0	0	3.2
137	Fc1ccc(cc1)n1cnnn1	C7H5FN4	164.14	12	11	0	1	4	0	39.11	43.6	1.67	1.19	1.22	1.82	0.97	1.37	-2.22	9.90E-01	6.03E-03	Soluble	-1.7	3.26E+00	1.99E-02	Very soluble	-2.45	5.80E-01	3.53E-03	Soluble	High	Yes	No	No	No	No	No	No	-6.46	0	2	0	0	1	0.55	0	0	1	1.64
138	C#CCNCc1ccco1	C8H9NO	135.16	10	5	0.25	3	2	1	39.06	25.17	2.24	0.51	0.93	0.51	1.71	1.18	-1.17	9.11E+00	6.74E-02	Very soluble	-0.61	3.33E+01	2.46E-01	Very soluble	-2.52	4.05E-01	3.00E-03	Soluble	High	Yes	No	No	No	No	No	No	-6.76	0	3	0	0	1	0.55	0	1	1	2.14
139	CCCCC12CNCC(C2=O)(CNC1)C	C12H22N2O	210.32	15	0	0.92	3	3	2	68.68	41.13	2.33	0.82	0.18	1.07	2.52	1.38	-1.46	7.25E+00	3.45E-02	Very soluble	-1.27	1.14E+01	5.42E-02	Very soluble	-3.78	3.46E-02	1.64E-04	Soluble	High	No	Yes	No	No	No	No	No	-7	0	0	0	0	0	0.55	0	0	1	3.36
140	CC(=O)N1CCn2c1nc(nc2=O)N(C)C	C9H13N5O2	223.23	16	6	0.56	2	4	0	61.8	71.33	1.81	-0.92	-1.31	-0.51	-0.97	-0.38	-0.79	3.62E+01	1.62E-01	Very soluble	-0.09	1.80E+02	8.05E-01	Very soluble	-0.7	4.41E+01	1.98E-01	Soluble	High	No	No	No	No	No	No	No	-8.31	0	1	0	0	0	0.55	0	0	1	2.61
141	OCC#Cc1cncnc1	C7H6N2O	134.14	10	6	0.14	0	3	1	35.94	46.01	1.5	-0.29	-0.1	-0.35	1	0.35	-0.93	1.57E+01	1.17E-01	Very soluble	-0.22	8.15E+01	6.07E-01	Very soluble	-1.53	3.94E+00	2.94E-02	Soluble	High	No	No	No	No	No	No	No	-7.32	0	3	0	0	1	0.55	0	1	1	2.01
142	O=C1Nc2ccccc2C(=O)N2C1CCC2	C12H12N2O2	216.24	16	6	0.33	0	2	1	66.08	49.41	1.77	0.89	0.29	1.19	1.21	1.07	-2.02	2.07E+00	9.57E-03	Soluble	-1.51	6.65E+00	3.07E-02	Very soluble	-3	2.16E-01	1.00E-03	Soluble	High	No	No	No	No	No	No	No	-6.99	0	0	0	0	0	0.55	0	0	1	2.46
143	O=c1ccc(n[nH]1)c1ccc2c(c1)OCCO2	C12H10N2O3	230.22	17	12	0.17	1	4	1	61.16	64.21	1.99	0.98	1.21	1.01	2.72	1.58	-2.34	1.05E+00	4.56E-03	Soluble	-1.92	2.79E+00	1.21E-02	Very soluble	-4.12	1.76E-02	7.66E-05	Moderately soluble	High	Yes	No	Yes	No	No	No	No	-7.01	0	0	0	0	0	0.55	0	0	1	2.59
144	CC(c1nnc2n1nc(s2)c1ccco1)C	C10H10N4OS	234.28	16	13	0.3	2	4	0	60.94	84.46	2.51	2.18	2.57	1.11	2.48	2.17	-3.14	1.72E-01	7.33E-04	Soluble	-3.59	6.06E-02	2.59E-04	Soluble	-3.17	1.58E-01	6.75E-04	Soluble	High	No	Yes	Yes	Yes	No	No	No	-6.18	0	0	0	0	0	0.55	0	0	1	3.26
145	CC(c1nnc2n1nc(s2)c1ccco1)(C)C	C11H12N4OS	248.3	17	13	0.36	2	4	0	65.63	84.46	2.65	2.73	2.74	1.4	2.66	2.44	-3.53	7.27E-02	2.93E-04	Soluble	-4.16	1.73E-02	6.95E-05	Moderately soluble	-3.56	6.89E-02	2.77E-04	Soluble	High	No	No	Yes	Yes	No	No	No	-5.88	0	0	0	0	0	0.55	0	0	1	3.36
146	Cc1nnc2n1nc(s2)c1cccs1	C8H6N4S2	222.29	14	13	0.12	1	3	0	56.94	99.56	2.12	2.04	2.22	1.32	3.3	2.2	-3.12	1.67E-01	7.51E-04	Soluble	-3.76	3.87E-02	1.74E-04	Soluble	-2.79	3.60E-01	1.62E-03	Soluble	High	No	No	Yes	Yes	No	No	No	-6.21	0	0	0	0	0	0.55	0	0	1	3.2
147	CC(c1nnc2n1nc(s2)c1cnccn1)(C)C	C11H12N6S	260.32	18	14	0.36	2	5	0	68.95	97.1	2.47	1.53	1.94	0.55	2.18	1.73	-2.86	3.58E-01	1.38E-03	Soluble	-3.18	1.73E-01	6.64E-04	Soluble	-3.6	6.60E-02	2.54E-04	Soluble	High	No	No	Yes	No	No	No	Yes	-6.8	0	0	0	0	0	0.55	0	0	0	3.52
148	C=CCn1c(=O)n(C)c2c(c1=O)n1CCSc1n2	C11H12N4O2S	264.3	18	9	0.36	2	3	0	70.79	87.12	2.31	0.76	0.19	1.32	0.78	1.07	-2.2	1.69E+00	6.38E-03	Soluble	-2.17	1.79E+00	6.77E-03	Soluble	-1.41	1.04E+01	3.92E-02	Soluble	High	No	No	No	No	No	No	No	-7.37	0	0	0	0	0	0.55	0	1	0	2.85
149	CNc1nc2nonc2nc1NC	C6H8N6O	180.17	13	9	0.33	2	5	2	46.01	88.76	1.58	0.34	-0.29	-0.98	-0.21	0.09	-1.55	5.06E+00	2.81E-02	Very soluble	-1.77	3.07E+00	1.71E-02	Very soluble	-2.67	3.82E-01	2.12E-03	Soluble	High	No	No	No	No	No	No	No	-7.16	0	0	0	0	1	0.55	0	0	1	2.81
150	Clc1ccc(cc1C(F)(F)F)C1(O)CCNCC1	C12H13ClF3NO	279.69	18	6	0.5	2	5	2	66.3	32.26	2.37	2.46	3.59	2.94	3.79	3.03	-3.24	1.61E-01	5.77E-04	Soluble	-2.78	4.63E-01	1.65E-03	Soluble	-4.75	4.96E-03	1.77E-05	Moderately soluble	High	Yes	Yes	Yes	No	No	Yes	No	-6.26	0	0	0	0	0	0.55	0	0	0	1.95
151	O=C(c1cnc2n(c1=O)ccs2)N1CCCCCC1	C13H15N3O2S	277.34	19	9	0.46	2	3	0	78.27	82.92	2.35	1.05	1.39	1.55	2.28	1.72	-2.44	1.01E+00	3.63E-03	Soluble	-2.38	1.15E+00	4.15E-03	Soluble	-2.63	6.50E-01	2.34E-03	Soluble	High	No	No	No	No	No	No	No	-7.25	0	0	0	0	0	0.55	0	0	0	2.58
152	O=C(c1cnc2n(c1=O)ccs2)N1CCOCC1	C11H11N3O3S	265.29	18	9	0.36	2	4	0	69.74	92.15	1.92	-0.53	-0.15	0.18	1.46	0.57	-1.39	1.08E+01	4.08E-02	Very soluble	-0.94	3.07E+01	1.16E-01	Very soluble	-1.82	4.05E+00	1.53E-02	Soluble	High	No	No	No	No	No	No	No	-8.29	0	0	0	0	0	0.55	0	0	0	2.53
153	CC1CCN(CC1)C(=O)c1cnc2n(c1=O)c(C)cs2	C14H17N3O2S	291.37	20	9	0.5	2	3	0	83.23	82.92	2.67	1.5	1.56	1.4	2.6	1.95	-2.79	4.70E-01	1.61E-03	Soluble	-2.85	4.12E-01	1.42E-03	Soluble	-2.89	3.75E-01	1.29E-03	Soluble	High	No	No	No	No	No	No	No	-7.01	0	0	0	0	0	0.55	0	0	0	3.19
154	O=C(c1cnc2n(c1=O)c(C)cs2)N1CCOCC1	C12H13N3O3S	279.31	19	9	0.42	2	4	0	74.7	92.15	2.29	-0.15	0.16	0.05	1.93	0.85	-1.7	5.63E+00	2.01E-02	Very soluble	-1.33	1.30E+01	4.67E-02	Very soluble	-2.2	1.77E+00	6.32E-03	Soluble	High	No	No	Yes	No	No	No	No	-8.11	0	0	0	0	0	0.55	0	0	0	2.68
155	O=C(c1cnc2n(c1=O)c(C)c(s2)C)N1CCCC1	C13H15N3O2S	277.34	19	9	0.46	2	3	0	78.58	82.92	2.53	1.08	1.23	1.14	2.79	1.75	-2.46	9.65E-01	3.48E-03	Soluble	-2.41	1.07E+00	3.86E-03	Soluble	-2.85	3.95E-01	1.43E-03	Soluble	High	No	No	Yes	Yes	No	No	No	-7.22	0	0	0	0	0	0.55	0	0	0	2.71
156	C=CCSc1nc2CCCCc2c(=O)[nH]1	C11H14N2OS	222.31	15	6	0.45	3	2	1	63.15	71.05	2.43	2.07	1.93	1.49	3.61	2.3	-2.62	5.33E-01	2.40E-03	Soluble	-3.19	1.43E-01	6.44E-04	Soluble	-3.64	5.12E-02	2.30E-04	Soluble	High	Yes	No	Yes	Yes	No	No	No	-6.19	0	0	0	0	0	0.55	0	1	1	2.6
157	C=CCSc1nc2CCCc2c(=O)[nH]1	C10H12N2OS	208.28	14	6	0.4	3	2	1	58.34	71.05	2.27	1.53	1.54	1.2	3.36	1.98	-2.21	1.27E+00	6.10E-03	Soluble	-2.63	4.87E-01	2.34E-03	Soluble	-3.36	9.13E-02	4.39E-04	Soluble	High	Yes	No	Yes	No	No	No	No	-6.48	0	0	0	0	0	0.55	0	1	1	2.5
158	Fc1ccc(cc1)C1=Nn2c(SC1)nnc2	C10H7FN4S	234.25	16	11	0.1	1	4	0	62.35	68.37	2.03	2.02	1.81	2.12	2.42	2.08	-3.01	2.30E-01	9.82E-04	Soluble	-3.08	1.93E-01	8.26E-04	Soluble	-3.54	6.82E-02	2.91E-04	Soluble	High	Yes	No	Yes	No	No	No	No	-6.29	0	0	0	0	0	0.55	0	0	1	3.2
159	Clc1ccc(cc1)C1=Nn2c(SC1)nnc2	C10H7ClN4S	250.71	16	11	0.1	1	3	0	67.4	68.37	2.14	2.55	1.91	2.27	2.65	2.3	-3.44	9.03E-02	3.60E-04	Soluble	-3.63	5.84E-02	2.33E-04	Soluble	-3.87	3.37E-02	1.35E-04	Soluble	High	Yes	No	Yes	No	No	No	No	-6.02	0	0	0	0	0	0.55	0	0	0	3.18
160	CS(=O)(=O)N1CCCC1c1ccco1	C9H13NO3S	215.27	14	5	0.56	2	4	0	56.56	58.9	1.87	0.63	1.75	-0.18	0.57	0.93	-1.7	4.26E+00	1.98E-02	Very soluble	-1.44	7.78E+00	3.62E-02	Very soluble	-2.15	1.54E+00	7.16E-03	Soluble	High	Yes	No	No	No	No	No	No	-7.17	0	0	0	0	0	0.55	0	0	1	3.01
161	COCCN1CCn2c(C1)nc1c2ccc(c1)Cl	C13H16ClN3O	265.74	18	9	0.46	3	3	0	75.98	30.29	2.85	1.5	1.62	1.58	2.12	1.94	-2.6	6.61E-01	2.49E-03	Soluble	-1.74	4.79E+00	1.80E-02	Very soluble	-3.81	4.14E-02	1.56E-04	Soluble	High	Yes	Yes	Yes	No	No	Yes	No	-6.86	0	0	0	0	0	0.55	0	0	0	2.49
162	OCCN1CCn2c(C1)nc1c2ccc(c1)Cl	C12H14ClN3O	251.71	17	9	0.42	2	3	1	71.25	41.29	2.19	0.96	0.96	1.32	1.62	1.41	-2.27	1.37E+00	5.43E-03	Soluble	-1.41	9.69E+00	3.85E-02	Very soluble	-3.11	1.96E-01	7.80E-04	Soluble	High	Yes	Yes	Yes	No	No	No	No	-7.15	0	0	0	0	0	0.55	0	0	0	2.39
163	CSc1nc(O)c2c(n1)[nH]cn2	C6H6N4OS	182.2	12	9	0.17	1	4	2	45.43	99.99	0.99	0.92	0.78	-0.58	1.14	0.65	-2.04	1.67E+00	9.16E-03	Soluble	-2.61	4.52E-01	2.48E-03	Soluble	-2.09	1.48E+00	8.15E-03	Soluble	High	No	No	No	No	No	No	No	-6.76	0	1	0	0	1	0.55	0	0	1	1.94
164	Cc1nc(NC2CCCC2)c2c(n1)onc2C	C12H16N4O	232.28	17	9	0.58	2	4	1	65.95	63.84	2.75	2.71	2.4	1.44	2.37	2.33	-3.25	1.31E-01	5.66E-04	Soluble	-3.7	4.59E-02	1.98E-04	Soluble	-4.16	1.60E-02	6.90E-05	Moderately soluble	High	Yes	Yes	Yes	No	No	No	No	-5.79	0	0	0	0	0	0.55	0	0	1	2.96
165	Cc1nc(NC2CCCCC2)c2c(n1)onc2C	C13H18N4O	246.31	18	9	0.62	2	4	1	70.76	63.84	2.98	3.25	2.79	1.71	2.6	2.66	-3.65	5.48E-02	2.23E-04	Soluble	-4.26	1.34E-02	5.44E-05	Moderately soluble	-4.44	8.98E-03	3.65E-05	Moderately soluble	High	Yes	Yes	Yes	No	No	Yes	No	-5.49	0	0	0	0	0	0.55	0	0	1	3.06
166	CC(NS(=O)(=O)c1cc(oc1C)c1ccno1)C	C11H14N2O4S	270.3	18	10	0.36	4	6	1	64.68	93.72	2.33	1.3	3.01	-0.36	1.32	1.52	-2.48	8.91E-01	3.30E-03	Soluble	-2.87	3.66E-01	1.35E-03	Soluble	-4.16	1.88E-02	6.97E-05	Moderately soluble	High	No	No	No	No	No	No	No	-7.03	0	0	0	0	0	0.55	0	0	0	3.39
167	Cc1oc(cc1S(=O)(=O)N1CCCCC1)c1ccno1	C13H16N2O4S	296.34	20	10	0.46	3	6	0	76.19	84.93	2.81	1.53	3.12	0.2	1.63	1.86	-2.81	4.56E-01	1.54E-03	Soluble	-2.92	3.54E-01	1.20E-03	Soluble	-4	2.98E-02	1.01E-04	Soluble	High	No	Yes	Yes	Yes	No	No	No	-7.02	0	0	0	0	0	0.55	0	0	0	3.43
168	COc1ccc2c(c1)CC(CO2)NS(=O)(=O)C	C11H15NO4S	257.31	17	6	0.45	3	5	1	63.66	73.01	1.7	1.07	1.63	0.07	0.78	1.05	-2.17	1.73E+00	6.72E-03	Soluble	-2.19	1.64E+00	6.39E-03	Soluble	-3.23	1.50E-01	5.85E-04	Soluble	High	Yes	No	No	No	No	No	No	-7.11	0	0	0	0	0	0.55	0	0	0	3.06
169	O=S(=O)(c1ccccc1)c1ccc(nn1)NC1CC1	C13H13N3O2S	275.33	19	12	0.23	4	4	1	70.78	80.33	1.66	1.85	2.71	1.87	1.39	1.9	-2.92	3.34E-01	1.21E-03	Soluble	-3.16	1.91E-01	6.95E-04	Soluble	-4.75	4.95E-03	1.80E-05	Moderately soluble	High	No	No	Yes	No	No	No	No	-6.67	0	0	0	0	0	0.55	0	0	0	2.6
170	CCOC1=C(C(=O)C1=O)N1CCOCC1	C10H13NO4	211.21	15	0	0.6	3	4	0	54.86	55.84	1.76	0.08	-0.66	-1.39	1.22	0.2	-1	2.10E+01	9.96E-02	Very soluble	-0.81	3.30E+01	1.56E-01	Very soluble	-1.46	7.29E+00	3.45E-02	Soluble	High	No	No	No	No	No	No	No	-7.53	0	1	0	0	0	0.56	1	1	1	2.96
171	O=C1C(=C(C1=O)NC1CCCCCC1)O	C11H15NO3	209.24	15	0	0.64	2	3	2	55.06	66.4	1.42	1.97	1.22	-0.27	1.51	1.17	-2.25	1.19E+00	5.67E-03	Soluble	-2.99	2.14E-01	1.02E-03	Soluble	-1.94	2.42E+00	1.16E-02	Soluble	High	Yes	No	Yes	No	No	No	No	-6.18	0	0	0	0	0	0.56	1	1	1	2.86
172	O=C1C(=C(C1=O)NC1CCCCCCC1)O	C12H17NO3	223.27	16	0	0.67	2	3	2	59.87	66.4	1.64	2.51	1.61	0.01	1.76	1.51	-2.67	4.73E-01	2.12E-03	Soluble	-3.55	6.29E-02	2.82E-04	Soluble	-2.22	1.36E+00	6.08E-03	Soluble	High	Yes	No	Yes	No	No	No	No	-5.88	0	0	0	0	0	0.56	1	1	1	2.96
173	O=C1C(=C(C1=O)NC1CCCC1)O	C9H11NO3	181.19	13	0	0.56	2	3	2	45.45	66.4	1.19	0.89	0.44	-0.86	1.03	0.54	-1.39	7.35E+00	4.05E-02	Very soluble	-1.87	2.45E+00	1.35E-02	Very soluble	-1.37	7.71E+00	4.26E-02	Soluble	High	No	No	Yes	No	No	No	No	-6.77	0	0	0	0	1	0.56	1	1	1	2.67
174	O=C1C(=C(C1=O)N1CCCCCC1)O	C10H13NO3	195.22	14	0	0.6	1	3	1	54.26	57.61	1.53	0.96	0.4	-0.56	1.24	0.71	-1.59	5.03E+00	2.58E-02	Very soluble	-1.76	3.41E+00	1.75E-02	Very soluble	-1.17	1.32E+01	6.78E-02	Soluble	High	No	No	Yes	No	No	No	No	-6.81	0	0	0	0	1	0.56	1	1	1	2.77
175	O=C1C(=C(C1=O)NC1CC1)O	C7H7NO3	153.14	11	0	0.43	2	3	2	35.83	66.4	0.73	0.17	-0.4	-1.51	0.55	-0.09	-0.76	2.63E+01	1.72E-01	Very soluble	-1.12	1.16E+01	7.55E-02	Very soluble	-0.8	2.44E+01	1.60E-01	Soluble	High	No	No	Yes	No	No	No	No	-7.11	0	4	0	0	1	0.56	1	1	1	2.51
176	Cn1cnc(c1)S(=O)(=O)NC1CCCCCCC1	C12H21N3O2S	271.38	18	5	0.75	3	4	1	70.92	72.37	1.84	2.21	2.89	0.54	0.53	1.6	-2.92	3.24E-01	1.20E-03	Soluble	-3.36	1.17E-01	4.32E-04	Soluble	-2.77	4.62E-01	1.70E-03	Soluble	High	Yes	No	No	Yes	No	No	No	-6.39	0	0	0	0	0	0.55	0	0	0	3.12
177	C=CCNc1ncnc2c1nnn2C	C8H10N6	190.21	14	9	0.25	3	4	1	52.83	68.52	1.93	0.69	0.17	0.57	0.21	0.71	-1.73	3.53E+00	1.85E-02	Very soluble	-1.71	3.74E+00	1.97E-02	Very soluble	-2.26	1.04E+00	5.48E-03	Soluble	High	No	No	Yes	No	No	No	No	-6.97	0	0	0	0	1	0.55	0	1	1	2.53
178	CC1CCN(CC1)C(=O)c1cnc2n(c1=O)cccc2C	C16H19N3O2	285.34	21	10	0.44	2	3	0	85.35	54.68	2.8	1.68	1.49	2.01	1.96	1.99	-2.89	3.69E-01	1.29E-03	Soluble	-2.44	1.03E+00	3.61E-03	Soluble	-3.62	6.80E-02	2.38E-04	Soluble	High	Yes	No	No	No	No	No	No	-6.85	0	0	0	0	0	0.55	0	0	0	2.68
179	Cn1cc(c(n1)C)CN1CCCC1c1c(C)noc1C	C15H22N4O	274.36	20	10	0.6	3	4	0	81.83	47.09	2.5	1.73	1.81	1.42	2.56	2	-2.8	4.32E-01	1.57E-03	Soluble	-2.34	1.27E+00	4.62E-03	Soluble	-3.94	3.18E-02	1.16E-04	Soluble	High	Yes	Yes	No	Yes	No	Yes	No	-6.75	0	0	0	0	0	0.55	0	0	0	3.69
180	CC(C1(C)NN(C(=O)N1)c1ccc(cc1)Br)C	C12H16BrN3O	298.18	17	6	0.42	2	2	2	82.46	44.37	2.68	3.02	1.71	2.89	1.83	2.43	-3.72	5.68E-02	1.90E-04	Soluble	-3.62	7.21E-02	2.42E-04	Soluble	-4.32	1.43E-02	4.81E-05	Moderately soluble	High	Yes	No	No	No	No	No	No	-5.97	0	0	0	0	0	0.55	0	0	0	3.22
181	O=C1NC2(NN1c1ccc(cc1)Br)CCCC2	C12H14BrN3O	296.16	17	6	0.42	1	2	2	80.34	44.37	2.6	2.52	1.61	3.3	1.71	2.35	-3.46	1.03E-01	3.48E-04	Soluble	-3.1	2.36E-01	7.98E-04	Soluble	-4.22	1.79E-02	6.05E-05	Moderately soluble	High	Yes	Yes	Yes	No	No	No	No	-6.32	0	0	0	0	0	0.55	0	0	0	3.1
182	OC(=O)C1CSC(N1)c1ccc(cc1)C(F)(F)F	C11H10F3NO2S	277.26	18	6	0.36	3	6	2	64.8	74.63	1.67	0.08	2.94	0.04	2.38	1.42	-1.66	6.09E+00	2.20E-02	Very soluble	-1.2	1.74E+01	6.29E-02	Very soluble	-3.19	1.80E-01	6.50E-04	Soluble	High	Yes	No	No	No	No	No	No	-7.93	0	0	0	0	0	0.55	0	0	0	3.21
183	CC1(C)COC(=N1)c1cccs1	C9H11NOS	181.25	12	5	0.44	1	2	0	54.53	49.83	2.53	2.06	1.92	1.9	4.12	2.51	-2.5	5.68E-01	3.13E-03	Soluble	-2.74	3.33E-01	1.84E-03	Soluble	-3.03	1.68E-01	9.29E-04	Soluble	High	Yes	No	Yes	No	No	No	No	-5.94	0	0	0	0	1	0.55	0	0	1	3.03
184	CCOC1=C(C(=O)C1=O)N1CCC(CC1)C	C12H17NO3	223.27	16	0	0.67	3	3	0	63.39	46.61	2.33	1.73	0.74	0.01	1.89	1.34	-2.12	1.71E+00	7.65E-03	Soluble	-2.33	1.06E+00	4.73E-03	Soluble	-2.16	1.55E+00	6.95E-03	Soluble	High	Yes	No	No	No	No	No	No	-6.43	0	0	0	0	0	0.56	1	1	1	3.54
185	CCOC1=C(C(=O)C1=O)N1CCCC1	C10H13NO3	195.22	14	0	0.6	3	3	0	53.78	46.61	2.14	0.94	0.1	-0.56	1.57	0.84	-1.44	7.01E+00	3.59E-02	Very soluble	-1.51	6.10E+00	3.12E-02	Very soluble	-1.72	3.73E+00	1.91E-02	Soluble	High	No	No	No	No	No	No	No	-6.82	0	0	0	0	1	0.56	1	1	1	2.92
186	O=C1C(=O)C(=C1N1CCCC1)N1CCCC1	C12H16N2O2	220.27	16	0	0.67	2	2	0	67	40.62	1.85	1.21	-0.22	0.01	1.6	0.89	-1.84	3.21E+00	1.46E-02	Very soluble	-1.66	4.82E+00	2.19E-02	Very soluble	-1.64	5.10E+00	2.32E-02	Soluble	High	No	No	Yes	No	No	No	No	-6.78	0	0	0	0	0	0.55	1	1	1	3.16
187	C=CCSc1n[nH]c(n1)N	C5H8N4S	156.21	10	5	0.2	3	2	2	41.65	92.89	0.66	1.13	0.67	-0.13	0.95	0.66	-1.69	3.17E+00	2.03E-02	Very soluble	-2.67	3.31E-01	2.12E-03	Soluble	-1.45	5.53E+00	3.54E-02	Soluble	High	No	No	No	No	No	No	No	-6.45	0	2	0	0	1	0.55	0	1	1	2.44
188	C1CC2=Nc3c(CN2C1)cccc3	C11H12N2	172.23	13	6	0.36	0	1	0	60.95	15.6	2.03	0.99	1.41	2.45	2.75	1.93	-1.87	2.31E+00	1.34E-02	Very soluble	-0.91	2.14E+01	1.24E-01	Very soluble	-3.14	1.24E-01	7.19E-04	Soluble	High	Yes	Yes	No	No	No	No	No	-6.65	0	0	0	0	1	0.55	0	0	1	2.92
189	Cc1nc(NC(=O)c2ccco2)c(c(c1)C)c1noc(n1)C	C15H14N4O3	298.3	22	16	0.2	4	6	1	78.91	94.05	2.45	2.46	2.71	0.3	2.82	2.15	-3.51	9.15E-02	3.07E-04	Soluble	-4.08	2.49E-02	8.34E-05	Moderately soluble	-5.89	3.81E-04	1.28E-06	Moderately soluble	High	No	No	Yes	No	Yes	Yes	Yes	-6.37	0	0	0	0	0	0.55	0	0	0	3.07
190	CN(c1nc2nonc2nc1N(C)C)C	C8H12N6O	208.22	15	9	0.5	2	5	0	55.81	71.18	2.5	0.62	0.14	-0.29	-0.53	0.49	-1.83	3.05E+00	1.47E-02	Very soluble	-1.69	4.26E+00	2.04E-02	Very soluble	-2.03	1.96E+00	9.42E-03	Soluble	High	No	No	Yes	No	No	No	No	-7.13	0	0	0	0	0	0.55	0	0	1	3
191	OC(=O)c1sc2c(c1)cn(c2)C1CC1	C10H9NO2S	207.25	14	8	0.3	2	2	1	55.54	70.47	1.95	2	2.67	1.42	2.48	2.11	-2.68	4.37E-01	2.11E-03	Soluble	-3.11	1.62E-01	7.83E-04	Soluble	-1.71	4.07E+00	1.96E-02	Soluble	High	Yes	Yes	Yes	Yes	No	No	No	-6.14	0	0	0	0	0	0.56	0	0	1	2.38
192	CN(C1=Nc2ncccc2Oc2c1cccc2)C	C14H13N3O	239.27	18	12	0.14	1	3	0	73.84	37.72	2.52	3.04	2.45	2.09	2.57	2.53	-3.67	5.16E-02	2.16E-04	Soluble	-3.5	7.60E-02	3.18E-04	Soluble	-4.71	4.72E-03	1.97E-05	Moderately soluble	High	Yes	No	Yes	No	No	No	Yes	-5.6	0	0	0	0	0	0.55	0	0	1	3.41
193	O=c1c(nccn1C1CC1)N1CCCCCC1	C13H19N3O	233.31	17	6	0.69	2	2	0	71.51	38.13	2.78	1.22	1.51	1.68	1.74	1.79	-2.18	1.53E+00	6.54E-03	Soluble	-1.62	5.62E+00	2.41E-02	Very soluble	-2.34	1.06E+00	4.53E-03	Soluble	High	Yes	Yes	No	Yes	No	No	No	-6.86	0	0	0	0	0	0.55	0	0	1	2.71
194	CCN1CCN(CC1)c1nccn(c1=O)CC	C12H20N4O	236.31	17	6	0.67	3	3	0	75.63	41.37	2.85	0.01	-0.36	0.58	0.69	0.76	-1.37	9.97E+00	4.22E-02	Very soluble	-0.43	8.77E+01	3.71E-01	Very soluble	-2.11	1.85E+00	7.82E-03	Soluble	High	No	No	No	No	No	No	No	-7.73	0	0	0	0	0	0.55	0	0	1	2.91
195	CCn1ccnc(c1=O)N1CCN(CC1)C(C)C	C13H22N4O	250.34	18	6	0.69	3	3	0	80.44	41.37	2.96	0.45	0.03	0.85	0.88	1.03	-1.72	4.72E+00	1.89E-02	Very soluble	-0.89	3.25E+01	1.30E-01	Very soluble	-2.14	1.83E+00	7.29E-03	Soluble	High	No	No	No	No	No	No	No	-7.51	0	0	0	0	0	0.55	0	0	0	2.99
196	Cc1nc2onc(c2c(n1)N(C)C)C	C9H12N4O	192.22	14	9	0.44	1	4	0	53.74	55.05	2.43	1.58	1.3	0.56	1.31	1.43	-2.44	7.03E-01	3.66E-03	Soluble	-2.35	8.65E-01	4.50E-03	Soluble	-3.06	1.68E-01	8.75E-04	Soluble	High	Yes	No	Yes	No	No	No	No	-6.35	0	0	0	0	1	0.55	0	0	1	2.83
197	Fc1ccc(cc1)N1C=NS(=O)(=O)c2c1nccc2	C12H8FN3O2S	277.27	19	12	0	1	5	0	74.76	71.01	1.89	1.5	2.83	2.74	1.64	2.12	-2.91	3.45E-01	1.24E-03	Soluble	-2.6	6.98E-01	2.52E-03	Soluble	-4.17	1.89E-02	6.81E-05	Moderately soluble	High	Yes	No	No	No	No	No	No	-6.93	0	0	0	0	0	0.55	0	0	0	3.36
198	N#Cc1c(N)sc2c1CCCCC2	C10H12N2S	192.28	13	5	0.5	0	1	1	55.68	78.05	2.07	3.3	2.48	1.39	3.46	2.54	-3.4	7.73E-02	4.02E-04	Soluble	-4.61	4.67E-03	2.43E-05	Moderately soluble	-2.79	3.15E-01	1.64E-03	Soluble	High	Yes	No	Yes	Yes	Yes	No	No	-5.13	0	0	0	0	1	0.55	0	0	1	2.66
199	OC(=O)c1n[nH]c2c1CCC2	C7H8N2O2	152.15	11	5	0.43	1	3	2	38.17	65.98	0.45	0.76	0.6	0.33	1.49	0.73	-1.53	4.46E+00	2.93E-02	Very soluble	-1.73	2.86E+00	1.88E-02	Very soluble	-1.42	5.76E+00	3.78E-02	Soluble	High	No	No	No	No	No	No	No	-6.69	0	3	0	0	1	0.56	0	0	1	2.28
200	OC(=O)CC1(N)CCCCC1	C8H15NO2	157.21	11	0	0.88	2	3	2	42.97	63.32	0.85	-1.32	1.12	0.69	0.9	0.45	0.15	2.22E+02	1.41E+00	Highly soluble	0.49	4.85E+02	3.08E+00	Highly soluble	-0.94	1.80E+01	1.14E-01	Soluble	High	Yes	No	No	No	No	No	No	-8.2	0	1	0	0	1	0.55	0	0	1	1.52
201	Nc1nonc1C	C3H5N3O	99.09	7	5	0.33	0	3	1	23.67	64.94	1.09	0.09	-0.03	-0.76	0.37	0.15	-1.04	9.04E+00	9.13E-02	Very soluble	-1.01	9.72E+00	9.81E-02	Very soluble	-0.81	1.52E+01	1.53E-01	Soluble	High	No	No	No	No	No	No	No	-6.84	0	3	0	0	2	0.55	0	0	1	2.58
202	N#Cc1c(N)sc2c1CCC2	C8H8N2S	164.23	11	5	0.38	0	1	1	46.06	78.05	1.78	2.21	1.7	0.77	2.97	1.89	-2.59	4.25E-01	2.59E-03	Soluble	-3.48	5.39E-02	3.28E-04	Soluble	-2.21	1.00E+00	6.10E-03	Soluble	High	No	No	Yes	Yes	No	No	No	-5.73	0	1	0	0	1	0.55	0	0	1	2.47
203	Cc1[nH]nc(c1N)C	C5H9N3	111.15	8	5	0.4	0	1	2	32.92	54.7	0.69	0.33	0.62	-0.27	1.13	0.5	-1.2	7.02E+00	6.32E-02	Very soluble	-1.04	1.01E+01	9.07E-02	Very soluble	-1.59	2.86E+00	2.58E-02	Soluble	High	Yes	No	No	No	No	No	No	-6.74	0	3	0	0	1	0.55	0	0	1	1.47
204	c1ccc(cc1)C1NCCn2c1ccc2	C13H14N2	198.26	15	11	0.23	1	1	1	64.56	16.96	2.34	1.47	1.48	1.8	2.1	1.84	-2.47	6.69E-01	3.37E-03	Soluble	-1.43	7.32E+00	3.69E-02	Very soluble	-3.96	2.20E-02	1.11E-04	Soluble	High	Yes	Yes	No	No	No	Yes	No	-6.47	0	0	0	0	1	0.55	0	0	1	2.71
205	NCCN1CCN(CC1)CC	C8H19N3	157.26	11	0	1	3	3	1	54.79	32.5	2.12	-0.5	-1.18	0.02	0.12	0.12	-0.3	7.85E+01	4.99E-01	Very soluble	0.29	3.03E+02	1.93E+00	Highly soluble	-0.89	2.02E+01	1.29E-01	Soluble	Low	No	No	No	No	No	No	No	-7.61	0	2	0	0	1	0.55	0	0	1	1.66
206	OCC(c1ccccc1)N	C8H11NO	137.18	10	6	0.25	2	2	2	40.08	46.25	1.27	0.13	0.35	0.94	0.98	0.74	-1.08	1.13E+01	8.23E-02	Very soluble	-0.66	3.02E+01	2.20E-01	Very soluble	-1.89	1.78E+00	1.30E-02	Soluble	High	No	No	No	No	No	No	No	-7.04	0	1	0	0	1	0.55	0	0	1	1.19
207	Nc1c(cn[nH]1)C#N	C4H4N4	108.1	8	5	0	0	2	2	27.71	78.49	0.15	0.14	-0.13	-1.21	0.3	-0.15	-1.06	9.40E+00	8.69E-02	Very soluble	-1.34	4.89E+00	4.52E-02	Very soluble	-0.9	1.37E+01	1.27E-01	Soluble	High	No	No	No	No	No	No	No	-6.86	0	3	0	0	2	0.55	0	0	1	1.62
208	N#Cc1c(N)onc1c1ccco1	C8H5N3O2	175.14	13	10	0	1	4	1	43.32	88.98	1.58	1.05	1.4	-0.78	1.1	0.87	-2.09	1.42E+00	8.12E-03	Soluble	-2.51	5.42E-01	3.09E-03	Soluble	-2.69	3.55E-01	2.03E-03	Soluble	High	No	No	Yes	No	No	No	No	-6.62	0	1	0	0	1	0.55	0	0	1	3.09
209	N1CC(C1)Oc1ccccc1c1onc(n1)c1ccccc1	C17H15N3O2	293.32	22	17	0.18	4	5	1	85.88	60.18	3.2	2.85	2.37	2.04	3.13	2.72	-3.76	5.08E-02	1.73E-04	Soluble	-3.77	4.95E-02	1.69E-04	Soluble	-6.28	1.53E-04	5.20E-07	Poorly soluble	High	Yes	Yes	Yes	Yes	No	Yes	Yes	-6.07	0	0	0	0	0	0.55	0	0	0	2.98
210	CC1=C2CCCCC2=NS(=O)(=O)N1	C8H12N2O2S	200.26	13	0	0.62	0	3	1	58.56	66.91	1.4	0.54	1.44	1.17	1.36	1.18	-1.42	7.58E+00	3.79E-02	Very soluble	-1.52	6.09E+00	3.04E-02	Very soluble	-2.19	1.29E+00	6.43E-03	Soluble	High	Yes	No	Yes	No	No	No	No	-7.14	0	0	0	0	0	0.55	0	0	1	3.49
211	N1CC(C1)Oc1ccc(cc1)c1noc(n1)c1ccccc1	C17H15N3O2	293.32	22	17	0.18	4	5	1	85.88	60.18	3.35	2.85	2.37	2.04	3.13	2.75	-3.76	5.08E-02	1.73E-04	Soluble	-3.77	4.95E-02	1.69E-04	Soluble	-6.28	1.53E-04	5.20E-07	Poorly soluble	High	Yes	Yes	Yes	Yes	No	Yes	Yes	-6.07	0	0	0	0	0	0.55	0	0	0	2.76
212	c1coc(c1)c1onc(n1)Cn1cncc1	C10H8N4O2	216.2	16	15	0.1	3	5	0	53.53	69.88	2.03	0.62	1.57	-0.69	1.18	0.94	-2.07	1.85E+00	8.57E-03	Soluble	-1.66	4.71E+00	2.18E-02	Very soluble	-3.54	6.25E-02	2.89E-04	Soluble	High	Yes	No	Yes	Yes	No	Yes	Yes	-7.18	0	0	0	0	0	0.55	0	0	1	2.77
213	Cc1nccn1Cc1noc(n1)c1ccco1	C11H10N4O2	230.22	17	15	0.18	3	5	0	58.5	69.88	2.28	1.02	1.88	-0.4	1.63	1.28	-2.36	9.94E-01	4.32E-03	Soluble	-2.08	1.93E+00	8.37E-03	Soluble	-3.93	2.73E-02	1.19E-04	Soluble	High	Yes	Yes	Yes	Yes	No	Yes	Yes	-6.98	0	0	0	0	0	0.55	0	0	1	2.88
214	S1CCN(CC1)c1nccn2c1=NCC2	C10H14N4S	222.31	15	6	0.6	1	2	0	68.36	58.72	2.19	-0.43	-0.41	0.84	1.73	0.78	-1.18	1.48E+01	6.65E-02	Very soluble	-0.34	1.02E+02	4.59E-01	Very soluble	-1.99	2.26E+00	1.02E-02	Soluble	High	No	Yes	No	No	No	No	No	-7.96	0	1	0	0	0	0.55	0	0	1	3.17
215	Fc1ccc(cc1)S(=O)(=O)Nc1ccc2c(c1)OCO2	C13H10FNO4S	295.29	20	12	0.08	3	5	1	69.58	73.01	2.03	2.36	3.67	1.73	1.83	2.32	-3.4	1.17E-01	3.95E-04	Soluble	-3.53	8.65E-02	2.93E-04	Soluble	-4.92	3.59E-03	1.22E-05	Moderately soluble	High	Yes	No	Yes	No	No	No	Yes	-6.43	0	0	0	0	0	0.55	1	0	0	2.67
216	Oc1cc(O)c2c(c1)oc(=O)c1c2CCC1	C12H10O4	218.21	16	10	0.25	0	4	2	59.16	70.67	1.71	1.6	1.69	1.33	2.59	1.78	-2.66	4.74E-01	2.17E-03	Soluble	-2.7	4.40E-01	2.02E-03	Soluble	-3.3	1.10E-01	5.02E-04	Soluble	High	Yes	No	Yes	No	No	No	No	-6.5	0	0	0	0	0	0.55	0	1	1	2.98
217	NCCc1csc2n1ncn2	C6H8N4S	168.22	11	8	0.33	2	3	1	43.34	84.45	1.44	0.2	0.29	0.16	1.08	0.64	-1.42	6.47E+00	3.84E-02	Very soluble	-1.53	4.94E+00	2.94E-02	Very soluble	-1.43	6.31E+00	3.75E-02	Soluble	High	No	No	No	No	No	No	No	-7.18	0	1	0	0	1	0.55	0	0	1	2.66
218	Nc1n(C)nc2c1CSC2	C6H9N3S	155.22	10	5	0.5	0	1	1	43.3	69.14	1.29	-0.06	0.45	0.52	0.84	0.61	-1.13	1.14E+01	7.34E-02	Very soluble	-0.94	1.78E+01	1.15E-01	Very soluble	-1.08	1.28E+01	8.22E-02	Soluble	High	No	No	No	No	No	No	No	-7.29	0	2	0	0	1	0.55	0	0	1	2.8
219	Clc1sc2c(c1)n(c(c2)C(=O)N(C)C)C	C10H11ClN2OS	242.73	15	8	0.3	2	1	0	63.98	53.48	2.7	2.52	2.6	1.84	2.66	2.46	-3.2	1.55E-01	6.38E-04	Soluble	-3.29	1.25E-01	5.14E-04	Soluble	-2.8	3.87E-01	1.60E-03	Soluble	High	Yes	No	Yes	Yes	Yes	No	No	-5.99	0	0	0	0	0	0.55	0	0	1	2.46
220	O=C(C1CC(=O)N(C1)C1CCCCC1)N(C)C	C13H22N2O2	238.33	17	0	0.85	3	2	0	70.48	40.62	2.43	0.71	0.87	1.19	1.13	1.27	-1.57	6.46E+00	2.71E-02	Very soluble	-1.14	1.72E+01	7.23E-02	Very soluble	-1.49	7.77E+00	3.26E-02	Soluble	High	Yes	No	No	No	No	No	No	-7.25	0	0	0	0	0	0.55	0	0	1	2.62
221	O=C(C1CC(=O)N(C1)C1CCCCCC1)N(C)C	C14H24N2O2	252.35	18	0	0.86	3	2	0	75.29	40.62	2.67	1.25	1.27	1.46	1.38	1.6	-1.99	2.56E+00	1.01E-02	Very soluble	-1.7	5.02E+00	1.99E-02	Very soluble	-1.76	4.35E+00	1.72E-02	Soluble	High	Yes	No	No	No	No	No	No	-6.95	0	0	0	0	0	0.55	0	0	0	2.75
222	O=C(N1CCCN(CC1)S(=O)(=O)C)C1CC1	C10H18N2O3S	246.33	16	0	0.9	3	4	0	68.74	66.07	1.7	-0.4	0.15	-0.17	-0.19	0.22	-0.92	2.98E+01	1.21E-01	Very soluble	-0.52	7.38E+01	3.00E-01	Very soluble	-0.81	3.83E+01	1.56E-01	Soluble	High	No	No	No	No	No	No	No	-8.09	0	0	0	0	0	0.55	0	0	1	2.56
223	O=C(C1CC1)NC1CCN(C1)C(=O)C1CC1	C12H18N2O2	222.28	16	0	0.83	5	2	1	63.47	49.41	2.22	0.15	0.02	0.92	1.19	0.9	-0.98	2.31E+01	1.04E-01	Very soluble	-0.74	4.00E+01	1.80E-01	Very soluble	-1.25	1.25E+01	5.61E-02	Soluble	High	No	Yes	Yes	No	No	No	No	-7.55	0	0	0	0	0	0.55	0	0	1	2.22
224	O=C(C1CC1)NC1CCN(C1)C(=O)C1CCCC1	C14H22N2O2	250.34	18	0	0.86	5	2	1	73.08	49.41	2.53	1.23	0.86	1.46	1.68	1.55	-1.84	3.64E+00	1.46E-02	Very soluble	-1.87	3.41E+00	1.36E-02	Very soluble	-1.81	3.91E+00	1.56E-02	Soluble	High	Yes	Yes	No	No	No	No	No	-6.95	0	0	0	0	0	0.55	0	0	0	2.55
225	O=C(C1CCC1)NC1CCN(C1)C(=O)C1CC1	C13H20N2O2	236.31	17	0	0.85	5	2	1	68.28	49.41	2.49	0.69	0.47	1.19	1.43	1.26	-1.41	9.20E+00	3.89E-02	Very soluble	-1.3	1.17E+01	4.96E-02	Very soluble	-1.53	6.99E+00	2.96E-02	Soluble	High	No	Yes	No	No	No	No	No	-7.25	0	0	0	0	0	0.55	0	0	1	2.45
226	O=C(C1CCC1)NC1CCN(C1)C(=O)C1CCCC1	C15H24N2O2	264.36	19	0	0.87	5	2	1	77.89	49.41	2.75	1.77	1.31	1.71	1.92	1.89	-2.26	1.44E+00	5.44E-03	Soluble	-2.43	9.92E-01	3.75E-03	Soluble	-2.08	2.19E+00	8.28E-03	Soluble	High	Yes	Yes	No	No	No	No	No	-6.66	0	0	0	0	0	0.55	0	0	0	2.74
227	COC1CCN(CC1)C(=O)C(C)(C)C	C11H21NO2	199.29	14	0	0.91	3	2	0	60.71	29.54	2.56	1.53	1.29	1.19	1.52	1.62	-1.84	2.87E+00	1.44E-02	Very soluble	-1.76	3.47E+00	1.74E-02	Very soluble	-1.67	4.30E+00	2.16E-02	Soluble	High	Yes	No	No	No	No	No	No	-6.43	0	0	0	0	1	0.55	0	0	1	1.5
228	O=C(C1CCCC1)NC1CCN(C1)C(=O)C1CCC1	C15H24N2O2	264.36	19	0	0.87	5	2	1	77.89	49.41	2.71	1.77	1.31	1.71	1.92	1.89	-2.26	1.44E+00	5.44E-03	Soluble	-2.43	9.92E-01	3.75E-03	Soluble	-2.08	2.19E+00	8.28E-03	Soluble	High	Yes	Yes	No	No	No	No	No	-6.66	0	0	0	0	0	0.55	0	0	0	2.74
229	O=C(NC1CCN(C1)C(=O)C1CCCC1)NC1CCCC1	C16H27N3O2	293.4	21	0	0.88	6	2	2	85.89	61.44	2.7	1.87	1.64	1.95	1.37	1.91	-2.44	1.06E+00	3.62E-03	Soluble	-2.78	4.85E-01	1.65E-03	Soluble	-2.4	1.16E+00	3.95E-03	Soluble	High	Yes	Yes	Yes	No	No	No	No	-6.76	0	0	0	0	0	0.55	0	0	0	3.2
230	CN(S(=O)(=O)C)Cc1cccs1	C7H11NO2S2	205.3	12	5	0.43	3	3	0	50.76	74	1.54	0.72	2.07	0.02	1.24	1.12	-1.68	4.32E+00	2.10E-02	Very soluble	-1.85	2.88E+00	1.40E-02	Very soluble	-2.11	1.58E+00	7.71E-03	Soluble	High	Yes	No	No	No	No	No	No	-7.04	0	0	0	0	0	0.55	0	0	1	2.23
231	CN(S(=O)(=O)C)Cc1cocc1	C7H11NO3S	189.23	12	5	0.43	3	4	0	45.15	58.9	1.66	0.07	1.6	-0.84	-0.01	0.5	-1.17	1.29E+01	6.80E-02	Very soluble	-0.86	2.61E+01	1.38E-01	Very soluble	-2.05	1.67E+00	8.83E-03	Soluble	High	Yes	No	No	No	No	No	No	-7.4	0	0	0	0	1	0.55	0	0	1	2.66
232	CS(=O)(=O)N1CCCN(CC1)Cc1ccsc1	C11H18N2O2S2	274.4	17	5	0.64	3	4	0	78.6	77.24	2.17	0.86	1.38	0.41	1.54	1.27	-2.1	2.17E+00	7.89E-03	Soluble	-2.07	2.36E+00	8.60E-03	Soluble	-2.44	9.87E-01	3.60E-03	Soluble	High	No	No	No	Yes	No	No	No	-7.36	0	0	0	0	0	0.55	0	0	0	2.86
233	CC1Oc2cc(C)ccc2N(C1)S(=O)(=O)C	C11H15NO3S	241.31	16	6	0.45	1	3	0	66.7	54.99	2.19	1.61	2.24	0.9	1.01	1.59	-2.56	6.62E-01	2.74E-03	Soluble	-2.38	1.01E+00	4.20E-03	Soluble	-2.89	3.12E-01	1.29E-03	Soluble	High	Yes	No	No	No	No	No	No	-6.63	0	0	0	0	0	0.55	0	0	1	3.04
234	O=S(=O)(N1CCOc2c1cccc2)c1ccccc1	C14H13NO3S	275.32	19	12	0.14	2	3	0	75.77	54.99	2.37	2.37	2.97	1.75	1.55	2.2	-3.38	1.16E-01	4.21E-04	Soluble	-3.17	1.88E-01	6.83E-04	Soluble	-4.47	9.42E-03	3.42E-05	Moderately soluble	High	Yes	No	Yes	Yes	Yes	No	Yes	-6.3	0	0	0	0	0	0.55	0	0	0	2.81
235	OC(c1cccnc1)c1ccc(cc1)C(F)(F)F	C13H10F3NO	253.22	18	12	0.15	3	5	1	59.85	33.12	2.05	2.55	4.01	2.42	3.53	2.91	-3.31	1.24E-01	4.88E-04	Soluble	-2.89	3.24E-01	1.28E-03	Soluble	-4.91	3.14E-03	1.24E-05	Moderately soluble	High	Yes	No	No	No	No	No	No	-6.03	0	0	0	0	0	0.55	0	0	0	2.31
236	C1COC(C1)c1nnc(o1)c1cccs1	C10H10N2O2S	222.26	15	10	0.4	2	4	0	55.97	76.39	2.44	1.34	2.33	0.75	3.4	2.05	-2.42	8.38E-01	3.77E-03	Soluble	-2.55	6.32E-01	2.85E-03	Soluble	-3.28	1.17E-01	5.26E-04	Soluble	High	Yes	Yes	No	Yes	No	No	No	-6.7	0	0	0	0	0	0.55	0	0	1	3.51
237	c1csc(c1)c1nnc(o1)C1CC1	C9H8N2OS	192.24	13	10	0.33	2	3	0	50.08	67.16	2.45	1.71	2.61	1.3	3.58	2.33	-2.55	5.46E-01	2.84E-03	Soluble	-2.74	3.53E-01	1.84E-03	Soluble	-3.25	1.07E-01	5.56E-04	Soluble	High	Yes	Yes	Yes	Yes	No	No	No	-6.26	0	0	0	0	1	0.55	0	0	1	2.93
238	C1CC(C1)c1nnc(o1)c1cccs1	C10H10N2OS	206.26	14	10	0.4	2	3	0	54.88	67.16	2.75	2.25	3.07	1.6	3.78	2.69	-2.93	2.41E-01	1.17E-03	Soluble	-3.3	1.04E-01	5.05E-04	Soluble	-3.54	5.99E-02	2.90E-04	Soluble	High	Yes	Yes	Yes	Yes	No	No	No	-5.96	0	0	0	0	0	0.55	0	0	1	3.06
239	COCc1nnc(o1)c1ccsc1	C8H8N2O2S	196.23	13	10	0.25	3	4	0	48.47	76.39	2.3	0.78	1.79	0.54	2.91	1.66	-1.92	2.36E+00	1.20E-02	Very soluble	-1.96	2.13E+00	1.08E-02	Very soluble	-3.19	1.27E-01	6.47E-04	Soluble	High	No	No	Yes	No	No	No	No	-6.94	0	0	0	0	1	0.55	0	0	1	2.99
240	C1CC(C1)c1nnc(o1)c1ccsc1	C10H10N2OS	206.26	14	10	0.4	2	3	0	54.88	67.16	2.8	2.21	3.07	1.6	3.78	2.69	-2.91	2.55E-01	1.24E-03	Soluble	-3.25	1.15E-01	5.56E-04	Soluble	-3.54	5.99E-02	2.90E-04	Soluble	High	Yes	Yes	Yes	Yes	No	No	No	-5.99	0	0	0	0	0	0.55	0	0	1	3.13
241	COCc1nnc(o1)c1ccc2c(c1)OCO2	C11H10N2O4	234.21	17	11	0.27	3	6	0	56.66	66.61	2.56	0.91	1.46	0.71	2.13	1.55	-2.15	1.67E+00	7.14E-03	Soluble	-1.89	2.99E+00	1.28E-02	Very soluble	-3.68	4.94E-02	2.11E-04	Soluble	High	Yes	Yes	Yes	No	No	No	Yes	-7.08	0	0	0	0	0	0.55	0	0	1	2.81
242	C1Oc2c(O1)cc(cc2)c1nnc(o1)C1CC1	C12H10N2O3	230.22	17	11	0.33	2	5	0	58.26	57.38	2.78	1.8	2.28	1.39	2.73	2.2	-2.75	4.11E-01	1.79E-03	Soluble	-2.62	5.47E-01	2.38E-03	Soluble	-3.74	4.16E-02	1.81E-04	Soluble	High	Yes	Yes	Yes	No	No	No	Yes	-6.43	0	0	0	0	0	0.55	0	0	1	2.81
243	C1CC(C1)c1nnc(o1)c1ccc2c(c1)OCO2	C13H12N2O3	244.25	18	11	0.38	2	5	0	63.07	57.38	3.06	2.34	2.73	1.67	2.94	2.55	-3.15	1.73E-01	7.10E-04	Soluble	-3.18	1.60E-01	6.54E-04	Soluble	-4.02	2.33E-02	9.53E-05	Moderately soluble	High	Yes	Yes	Yes	Yes	No	No	Yes	-6.13	0	0	0	0	0	0.55	0	0	1	2.95
244	CNC(=O)N1CCNC(=O)C1	C6H11N3O2	157.17	11	0	0.67	2	2	2	45.96	61.44	1.17	-1.33	-2	-0.98	-0.73	-0.78	0.16	2.25E+02	1.43E+00	Highly soluble	0.54	5.43E+02	3.46E+00	Highly soluble	-0.64	3.60E+01	2.29E-01	Soluble	Low	No	No	No	No	No	No	No	-8.2	0	2	0	0	1	0.55	0	0	1	1.79
245	O=C1NCCN(C1)C(=O)NC(C)(C)C	C9H17N3O2	199.25	14	0	0.78	3	2	2	60.42	61.44	1.79	-0.34	-0.84	0.03	-0.08	0.11	-0.66	4.33E+01	2.17E-01	Very soluble	-0.49	6.47E+01	3.25E-01	Very soluble	-1.48	6.57E+00	3.30E-02	Soluble	High	No	No	No	No	No	No	No	-7.76	0	1	0	0	1	0.55	0	0	1	2.1
246	O=C1NCCN(C1)C(=O)NC1CCCC1	C10H17N3O2	211.26	15	0	0.8	3	2	2	63.07	61.44	1.89	-0.06	-0.69	0.33	0.23	0.34	-0.91	2.58E+01	1.22E-01	Very soluble	-0.78	3.51E+01	1.66E-01	Very soluble	-1.43	7.83E+00	3.71E-02	Soluble	High	No	Yes	Yes	No	No	No	No	-7.63	0	1	0	0	0	0.55	0	0	1	2.08
247	O=C(N1CCNC(=O)C1(C)C)C1CCC1	C11H18N2O2	210.27	15	0	0.82	2	2	1	64.73	49.41	1.94	0.43	-0.24	0.64	1.29	0.81	-1.28	1.10E+01	5.22E-02	Very soluble	-1.04	1.94E+01	9.23E-02	Very soluble	-1.86	2.88E+00	1.37E-02	Soluble	High	No	No	No	No	No	No	No	-7.28	0	0	0	0	0	0.55	0	0	1	1.77
248	CC(NC(=O)N1CCNC(=O)C1(C)C)C	C10H19N3O2	213.28	15	0	0.8	3	2	2	65.23	61.44	1.89	0.06	-0.45	0.33	0.26	0.42	-1	2.12E+01	9.95E-02	Very soluble	-0.9	2.66E+01	1.25E-01	Very soluble	-1.86	2.94E+00	1.38E-02	Soluble	High	No	No	No	No	No	No	No	-7.56	0	1	0	0	0	0.55	0	0	1	2.1
249	O=C(N1CCNC(=O)C1(C)C)NC(C)(C)C	C11H21N3O2	227.3	16	0	0.82	3	2	2	70.07	61.44	2.24	0.25	-0.06	0.62	0.48	0.71	-1.21	1.41E+01	6.18E-02	Very soluble	-1.1	1.80E+01	7.93E-02	Very soluble	-2.25	1.28E+00	5.65E-03	Soluble	High	No	No	No	No	No	No	No	-7.51	0	0	0	0	0	0.55	0	0	1	2.21
250	CN1CCc2c(C1)cnc(n2)C	C9H13N3	163.22	12	6	0.56	0	3	0	51.24	29.02	2.08	0.51	0.24	0.39	1.73	0.99	-1.54	4.67E+00	2.86E-02	Very soluble	-0.69	3.33E+01	2.04E-01	Very soluble	-2.58	4.26E-01	2.61E-03	Soluble	High	No	No	No	No	No	No	No	-6.93	0	0	0	0	1	0.55	0	0	1	2.01
251	CC(C12CC3CC(C2)CC(C1)C3)O	C12H20O	180.29	13	0	1	1	1	1	54.36	20.23	2.53	2.88	2.58	3.02	2.61	2.73	-2.71	3.55E-01	1.97E-03	Soluble	-2.96	1.96E-01	1.08E-03	Soluble	-1.8	2.82E+00	1.57E-02	Soluble	High	Yes	No	No	No	No	No	No	-5.35	0	0	0	0	2	0.55	0	0	1	4.01
252	O=C1NC2CC3CC1CC(C2)C3	C10H15NO	165.23	12	0	0.9	0	1	1	50.76	29.1	1.85	1.38	0.93	1.78	1.65	1.52	-1.73	3.05E+00	1.85E-02	Very soluble	-1.59	4.21E+00	2.54E-02	Very soluble	-1.66	3.62E+00	2.19E-02	Soluble	High	Yes	No	No	No	No	No	No	-6.33	0	0	0	0	1	0.55	0	0	1	3.48
253	OCCC12CC3CC(C2)CC(C1)C3	C12H20O	180.29	13	0	1	2	1	1	54.36	20.23	2.46	3.36	2.59	3.02	2.78	2.84	-2.94	2.06E-01	1.14E-03	Soluble	-3.46	6.21E-02	3.45E-04	Soluble	-2.18	1.19E+00	6.62E-03	Soluble	High	Yes	No	No	No	No	No	No	-5.01	0	0	0	0	2	0.55	0	0	1	3.89
254	O=C1NCCN2C1CCC2	C7H12N2O	140.18	10	0	0.86	0	2	1	45.26	32.34	1.51	-0.09	-1.18	-0.05	0.54	0.15	-0.65	3.12E+01	2.23E-01	Very soluble	-0.14	1.02E+02	7.30E-01	Very soluble	-0.84	2.04E+01	1.45E-01	Soluble	Low	No	No	No	No	No	No	No	-7.22	0	2	0	0	1	0.55	0	0	1	2.04
255	O1CCN(CC1)c1nc2ccccc2nc1N1CCOCC1	C16H20N4O2	300.36	22	10	0.5	2	4	0	90.99	50.72	2.9	1.37	0.54	1.08	1.72	1.52	-2.77	5.10E-01	1.70E-03	Soluble	-2.04	2.75E+00	9.16E-03	Soluble	-3.69	6.15E-02	2.05E-04	Soluble	High	Yes	Yes	Yes	No	No	Yes	No	-7.16	0	0	0	0	0	0.55	0	0	0	2.82
256	C#CC1(O)CC(C)(C)NC(C1)(C)C	C11H19NO	181.27	13	0	0.82	0	2	2	59.03	32.26	2.41	0.81	0.99	1.67	2.18	1.61	-1.47	6.08E+00	3.36E-02	Very soluble	-1.07	1.55E+01	8.53E-02	Very soluble	-2.34	8.25E-01	4.55E-03	Soluble	High	Yes	No	No	No	No	No	No	-6.83	0	0	0	0	1	0.55	0	1	1	2.35
257	OCC1COc2c(O1)cccc2	C9H10O3	166.17	12	6	0.33	1	3	1	43.28	38.69	1.96	1.02	0.82	0.52	1.57	1.18	-1.82	2.53E+00	1.52E-02	Very soluble	-1.42	6.29E+00	3.78E-02	Very soluble	-2.02	1.59E+00	9.55E-03	Soluble	High	Yes	No	Yes	No	No	No	No	-6.59	0	0	0	0	1	0.55	0	0	1	2.69
258	c1ccc2c(c1)N1CCN2CC1	C10H12N2	160.22	12	6	0.4	0	0	0	56.5	6.48	1.58	1.72	0.56	1.71	1.31	1.38	-2.29	8.27E-01	5.16E-03	Soluble	-1.47	5.40E+00	3.37E-02	Very soluble	-2.16	1.11E+00	6.92E-03	Soluble	Low	No	Yes	No	No	No	No	No	-6.06	0	0	0	0	1	0.55	0	0	1	1.73
259	Ic1cccc2c1N1CCN2CC1	C10H11IN2	286.11	13	6	0.4	0	0	0	69.22	6.48	2.02	2.37	1.17	2.55	2.21	2.06	-3.45	1.02E-01	3.56E-04	Soluble	-2.15	2.04E+00	7.13E-03	Soluble	-3.12	2.19E-01	7.64E-04	Soluble	Low	No	Yes	Yes	No	No	Yes	No	-6.36	0	0	0	0	0	0.55	0	1	0	2.23
260	OC(=O)[C@@H]1C[C@H]1C(=O)O	C5H6O4	130.1	9	0	0.6	2	4	2	27.58	74.6	0.52	-0.58	-0.21	-0.52	-0.52	-0.26	-0.15	9.23E+01	7.09E-01	Very soluble	-0.52	3.97E+01	3.05E-01	Very soluble	1.04	1.43E+03	1.10E+01	Soluble	High	No	No	No	No	No	No	No	-7.51	0	3	0	0	1	0.56	0	0	1	2.45
261	CC(C1(O)CCCC1)(O)C	C8H16O2	144.21	10	0	1	1	2	2	40.86	40.46	1.99	0.56	1.06	0.9	1.32	1.17	-1.02	1.37E+01	9.53E-02	Very soluble	-0.98	1.50E+01	1.04E-01	Very soluble	-0.91	1.79E+01	1.24E-01	Soluble	High	Yes	No	No	No	No	No	No	-6.78	0	1	0	0	1	0.55	0	0	1	1.76
262	OC12CC3CC(C1)CC(C2)(C3)O	C10H16O2	168.23	12	0	1	0	2	2	46.24	40.46	1.8	0.79	1.06	1.52	1.59	1.35	-1.38	7.00E+00	4.16E-02	Very soluble	-1.22	1.01E+01	6.02E-02	Very soluble	-1.01	1.65E+01	9.82E-02	Soluble	High	Yes	No	No	No	No	No	No	-6.77	0	0	0	0	1	0.55	0	0	1	4.22
263	ONC(=O)C12CC3CC(C2)CC(C1)C3	C11H17NO2	195.26	14	0	0.91	2	2	2	52.12	49.33	1.23	1.63	1.71	2.01	1.15	1.54	-1.95	2.21E+00	1.13E-02	Very soluble	-2.28	1.03E+00	5.27E-03	Soluble	-1.38	8.23E+00	4.22E-02	Soluble	High	Yes	Yes	No	No	No	No	No	-6.33	0	0	0	0	1	0.55	0	2	1	4.18
264	COC(=O)C12CC3CC(C2)CC(C1)C3	C12H18O2	194.27	14	0	0.92	2	2	0	54.48	26.3	2.61	2.7	2.38	2.76	2.44	2.58	-2.61	4.73E-01	2.44E-03	Soluble	-2.91	2.42E-01	1.24E-03	Soluble	-2.03	1.83E+00	9.42E-03	Soluble	High	Yes	No	No	No	No	No	No	-5.57	0	0	0	0	1	0.55	0	0	1	3.95
265	Cc1occ(n1)C12CC3CC(C2)CC(C1)C3	C14H19NO	217.31	16	5	0.79	1	2	0	63.24	26.03	2.91	3.62	3.45	2.73	3.53	3.25	-3.63	5.06E-02	2.33E-04	Soluble	-3.85	3.04E-02	1.40E-04	Soluble	-3.7	4.35E-02	2.00E-04	Soluble	High	Yes	No	No	No	No	Yes	No	-5.06	0	0	0	0	0	0.55	0	0	2	5.15
266	NCCSC12CC3CC(C2)CC(C1)C3	C12H21NS	211.37	14	0	1	3	1	1	63.79	51.32	2.51	2.61	2.65	3.02	2.61	2.68	-2.6	5.35E-01	2.53E-03	Soluble	-3.34	9.72E-02	4.60E-04	Soluble	-2.51	6.47E-01	3.06E-03	Soluble	High	Yes	No	No	No	No	No	No	-5.74	0	0	0	0	0	0.55	0	0	1	4.83
267	CNC12CC3CC(C1)CC(C2)(C3)S	C11H19NS	197.34	13	0	1	1	1	1	59.46	50.83	2.44	2.02	2.23	2.74	2.5	2.39	-2.27	1.06E+00	5.37E-03	Soluble	-2.71	3.81E-01	1.93E-03	Soluble	-2.72	3.77E-01	1.91E-03	Soluble	High	Yes	No	No	No	No	No	No	-6.07	0	0	0	0	1	0.55	0	1	1	4.22
268	OC1CCOc2c1cccc2	C9H10O2	150.17	11	6	0.33	0	2	1	41.75	29.46	1.65	1.17	1.18	1.14	1.87	1.4	-1.91	1.84E+00	1.23E-02	Very soluble	-1.38	6.20E+00	4.13E-02	Very soluble	-2.14	1.08E+00	7.19E-03	Soluble	High	Yes	No	No	No	No	No	No	-6.39	0	1	0	0	1	0.55	0	0	1	2.27
269	NC12CC3CC(C1)CC(C2)(C3)N	C10H18N2	166.26	12	0	1	0	2	2	49.33	52.04	1.77	0.28	1	1.52	1.11	1.14	-1.05	1.49E+01	8.97E-02	Very soluble	-0.93	1.93E+01	1.16E-01	Very soluble	-1.44	6.05E+00	3.64E-02	Soluble	High	Yes	Yes	No	No	No	No	No	-7.12	0	0	0	0	1	0.55	0	0	1	3.74
270	CCC12CC3CC(C2)(CC(C1)(C3)O)O	C12H20O2	196.29	14	0	1	1	2	2	55.6	40.46	2.17	1.73	1.84	2.09	2.36	2.04	-2.08	1.63E+00	8.30E-03	Soluble	-2.2	1.25E+00	6.37E-03	Soluble	-2.03	1.83E+00	9.31E-03	Soluble	High	Yes	No	No	No	No	No	No	-6.27	0	0	0	0	1	0.55	0	0	1	4.42
271	NC(=O)C12CCC(C2)CC1	C8H13NO	139.19	10	0	0.88	1	1	1	38.99	43.09	1.47	0.89	1.05	1.16	1.35	1.18	-1.2	8.83E+00	6.34E-02	Very soluble	-1.38	5.81E+00	4.17E-02	Very soluble	-1.14	1.01E+01	7.26E-02	Soluble	High	Yes	No	No	No	No	No	No	-6.52	0	2	0	0	1	0.55	0	0	1	2.8
272	OC(=O)CCCN1CCS(=O)CC1	C8H15NO3S	205.27	13	0	0.88	4	4	1	55.32	76.82	1.24	-3.36	0.4	-0.27	-0.07	-0.41	1.27	3.81E+03	1.85E+01	Highly soluble	2.32	4.31E+04	2.10E+02	Highly soluble	-0.94	2.37E+01	1.15E-01	Soluble	High	No	No	No	No	No	No	No	-9.94	0	0	0	0	1	0.55	0	0	1	1.97
273	OC(=O)CCN1C(=O)[C@@H]2[C@H](C1=O)CC(=CC2)Cl	C11H12ClNO4	257.67	17	0	0.55	3	4	1	64.07	74.68	1.43	0.21	0.6	0.72	0.91	0.77	-1.37	1.09E+01	4.25E-02	Very soluble	-1.34	1.18E+01	4.60E-02	Very soluble	-1.31	1.27E+01	4.94E-02	Soluble	High	No	No	No	No	No	No	No	-7.72	0	0	0	0	0	0.56	0	1	0	3.41
274	N#CC1=C(N)Oc2c(C1c1c(F)cccc1F)c(C)[nH]n2	C14H10F2N4O	288.25	21	11	0.14	1	5	2	68.9	87.72	1.34	2.52	3.05	1.62	2.97	2.3	-3.54	8.38E-02	2.91E-04	Soluble	-4.01	2.83E-02	9.81E-05	Moderately soluble	-4.73	5.37E-03	1.86E-05	Moderately soluble	High	No	Yes	Yes	No	No	No	No	-6.27	0	0	0	0	0	0.55	0	0	0	3.67
275	NCC1COCCO1	C5H11NO2	117.15	8	0	1	1	3	1	28.91	44.48	1.49	-1.17	-0.64	-1.04	0.51	-0.17	0.24	2.02E+02	1.73E+00	Highly soluble	0.73	6.27E+02	5.36E+00	Highly soluble	-0.23	6.87E+01	5.86E-01	Soluble	High	No	No	No	No	No	No	No	-7.85	0	4	0	0	1	0.55	0	0	1	2.54
276	CC(=C)[C@H]1Cc2c(C1)c(C)nc(n2)N	C11H15N3	189.26	14	6	0.45	1	2	1	57.97	51.8	2.13	2.11	1.67	1.57	2.31	1.96	-2.59	4.82E-01	2.55E-03	Soluble	-2.83	2.81E-01	1.48E-03	Soluble	-3.12	1.45E-01	7.66E-04	Soluble	High	Yes	No	Yes	No	No	No	No	-5.96	0	0	0	0	1	0.55	0	1	1	2.98
277	O=C1CCC[C@H]2N1C[C@@H]1CCCN3[C@@H]1[C@@H]2CCC3	C15H24N2O	248.36	18	0	0.93	0	2	0	79.58	23.55	2.72	1.58	1.11	2.27	1.34	1.8	-2.38	1.05E+00	4.21E-03	Soluble	-1.69	5.13E+00	2.06E-02	Very soluble	-1.68	5.17E+00	2.08E-02	Soluble	High	Yes	No	No	No	No	No	No	-6.69	0	0	0	0	0	0.55	0	0	1	3.2
278	O=C(c1ccccn1)CC1(O)C(=O)Nc2c1cccc2	C15H12N2O3	268.27	20	12	0.13	3	4	2	75.1	79.29	1.32	1.17	0.81	0.23	2.17	1.14	-2.49	8.75E-01	3.26E-03	Soluble	-2.43	9.96E-01	3.71E-03	Soluble	-4.8	4.23E-03	1.58E-05	Moderately soluble	High	No	No	No	No	No	No	No	-7.11	0	0	0	0	0	0.55	0	0	0	2.59
279	N#CC1=C(N)Oc2c(C1c1cccnc1)ccc(c2)N	C15H12N4O	264.28	20	12	0.07	1	3	2	74.07	97.95	1.49	1.54	1.89	0.5	1.39	1.36	-2.83	3.94E-01	1.49E-03	Soluble	-3.21	1.64E-01	6.22E-04	Soluble	-4.22	1.58E-02	5.98E-05	Moderately soluble	High	No	Yes	Yes	Yes	No	No	Yes	-6.82	0	0	0	0	0	0.55	0	1	0	3.51
280	Nc1nc2n(n1)C1(CCCCC1)C1=C(N2)CCCC1	C14H21N5	259.35	19	5	0.71	0	2	2	79.07	68.76	2.29	2.43	2.21	2.65	1.13	2.14	-3.17	1.74E-01	6.70E-04	Soluble	-3.52	7.89E-02	3.04E-04	Soluble	-3.02	2.48E-01	9.55E-04	Soluble	High	Yes	Yes	No	No	No	Yes	No	-6.16	0	0	0	0	0	0.55	0	0	0	4.35
281	CCN1C(=O)N(C2C1NC(=O)N2)CC	C8H14N4O2	198.22	14	0	0.75	2	2	2	64.58	64.68	1.22	-0.51	-1.79	0.12	-1.31	-0.46	-0.62	4.80E+01	2.42E-01	Very soluble	-0.38	8.26E+01	4.17E-01	Very soluble	-0.66	4.30E+01	2.17E-01	Soluble	High	No	No	No	No	No	No	No	-7.87	0	1	0	0	1	0.55	0	0	1	3.2
282	O=C1NC(=O)C2C1[C@@H]1C=C[C@H]2C1	C9H9NO2	163.17	12	0	0.56	0	2	1	45.68	46.17	1.13	0.09	-0.3	0.8	0.65	0.47	-0.91	2.01E+01	1.23E-01	Very soluble	-0.61	3.97E+01	2.43E-01	Very soluble	-0.8	2.59E+01	1.59E-01	Soluble	High	No	No	No	No	No	No	No	-7.23	0	0	0	0	1	0.55	0	2	1	3.32
283	ON1C(=O)C2C(C1=O)[C@@H]1C[C@H]2C=C1	C9H9NO3	179.17	13	0	0.56	0	3	1	46.5	57.61	1.23	0.08	-0.2	0.76	-0.44	0.29	-1	1.79E+01	9.97E-02	Very soluble	-0.84	2.57E+01	1.43E-01	Very soluble	0.48	5.45E+02	3.04E+00	Soluble	High	No	No	No	No	No	No	No	-7.34	0	0	0	0	1	0.55	0	3	1	3.5
284	O=C1Nc2ccc3c(c2C(C1)c1ccccc1)cccc3	C19H15NO	273.33	21	16	0.11	1	1	1	88.53	29.1	2.45	3.77	3.74	3.64	4.25	3.57	-4.41	1.07E-02	3.91E-05	Moderately soluble	-4.07	2.30E-02	8.43E-05	Moderately soluble	-7.13	2.03E-05	7.43E-08	Poorly soluble	High	Yes	Yes	Yes	Yes	No	Yes	No	-5.29	0	0	0	0	0	0.55	0	0	1	2.55
285	O=S1(=O)CCC(C1)S(=O)(=O)N	C4H9NO4S2	199.25	11	0	1	1	5	1	39.86	111.06	-0.76	-1.5	0.62	-1.95	-1.16	-0.95	-0.06	1.72E+02	8.62E-01	Very soluble	-0.33	9.39E+01	4.71E-01	Very soluble	-0.26	1.11E+02	5.56E-01	Soluble	High	No	No	No	No	No	No	No	-8.58	0	1	0	0	2	0.55	0	0	1	3.87
286	O=C1N(c2nccs2)C(=O)C2C1[C@@H]1C=C[C@H]2C1	C12H10N2O2S	246.28	17	5	0.42	1	3	0	66.49	78.51	1.83	1.19	1.07	0.88	1.73	1.34	-2.27	1.33E+00	5.39E-03	Soluble	-2.43	9.05E-01	3.67E-03	Soluble	-1.51	7.54E+00	3.06E-02	Soluble	High	No	No	No	No	No	No	No	-6.96	0	0	0	0	0	0.55	0	2	1	3.74
287	O=C1c2ccccc2C2(N1CCN2)c1ccccc1	C16H14N2O	250.3	19	12	0.19	1	2	1	80.08	32.34	2.3	1.91	1.08	2.78	2.58	2.13	-3	2.52E-01	1.01E-03	Soluble	-2.21	1.53E+00	6.13E-03	Soluble	-5.29	1.29E-03	5.16E-06	Moderately soluble	High	Yes	Yes	No	No	No	Yes	Yes	-6.47	0	0	0	0	0	0.55	0	0	0	2.63
288	Oc1ccccc1C1=NNC2(S1)C(=O)Nc1c2cccc1	C15H11N3O2S	297.33	21	12	0.07	1	3	3	92.14	99.02	1.9	2.72	0.75	1.85	2.52	1.95	-3.75	5.24E-02	1.76E-04	Soluble	-4.45	1.05E-02	3.52E-05	Moderately soluble	-5.28	1.57E-03	5.27E-06	Moderately soluble	High	No	Yes	Yes	No	Yes	Yes	Yes	-6.18	0	0	0	0	0	0.55	2	0	0	4.03
289	COC(=O)NC1c2ccccc2Oc2c1cccc2	C15H13NO3	255.27	19	12	0.13	3	3	1	70.06	47.56	2.44	2.28	2.91	2.22	2.25	2.42	-3.13	1.90E-01	7.44E-04	Soluble	-2.92	3.10E-01	1.21E-03	Soluble	-4.83	3.78E-03	1.48E-05	Moderately soluble	High	Yes	Yes	Yes	Yes	No	No	No	-6.24	0	0	0	0	0	0.55	0	0	0	2.93
290	Clc1ccc2c(c1)[C@H]1OCC[C@H]1[C@H](N2)c1ccco1	C15H14ClNO2	275.73	19	11	0.33	1	2	1	76.69	34.4	2.79	3.01	2.96	2.22	3.24	2.85	-3.81	4.29E-02	1.56E-04	Soluble	-3.4	1.11E-01	4.01E-04	Soluble	-5.22	1.65E-03	5.97E-06	Moderately soluble	High	Yes	Yes	No	Yes	No	Yes	No	-5.84	0	0	0	0	0	0.55	0	0	0	3.57
291	Fc1cc(F)c2c(c1)[C@@H]1C=CC[C@@H]1[C@@H](N2)c1ccncc1	C17H14F2N2	284.3	21	12	0.24	1	3	1	80.37	24.92	2.71	3.51	4.13	3.73	3.69	3.55	-4.17	1.92E-02	6.75E-05	Moderately soluble	-3.72	5.46E-02	1.92E-04	Soluble	-5.65	6.39E-04	2.25E-06	Moderately soluble	High	Yes	Yes	No	Yes	No	Yes	No	-5.54	0	0	0	0	0	0.55	1	1	1	3.6
292	Cc1nonc1OCC12CC3CC(C2)CC(C1)C3	C14H20N2O2	248.32	18	5	0.86	3	4	0	67.22	48.15	3.08	3.36	2.97	2.89	2.83	3.03	-3.5	7.78E-02	3.13E-04	Soluble	-4.05	2.22E-02	8.93E-05	Moderately soluble	-3.47	8.41E-02	3.39E-04	Soluble	High	Yes	No	No	Yes	No	Yes	No	-5.43	0	0	0	0	0	0.55	0	0	1	5.52
293	OC(=O)C(N1C(=O)CSC1=O)C	C6H7NO4S	189.19	12	0	0.5	2	4	1	45.8	99.98	0.83	0.25	-0.23	-1.07	-0.06	-0.06	-1.04	1.73E+01	9.15E-02	Very soluble	-1.91	2.33E+00	1.23E-02	Very soluble	0.25	3.39E+02	1.79E+00	Soluble	High	No	No	No	No	No	No	No	-7.28	0	1	0	0	1	0.56	0	1	1	3.01
294	Cc1ccc(cc1)N1C(=O)[C@@H]2[C@@](C1=O)(C)N=NC2	C13H13N3O2	243.26	18	6	0.38	1	4	0	75.5	62.1	2.24	1.39	0.57	1.49	2.78	1.7	-2.4	9.58E-01	3.94E-03	Soluble	-2.3	1.23E+00	5.04E-03	Soluble	-3.53	7.21E-02	2.96E-04	Soluble	High	No	No	No	No	No	No	No	-6.8	0	0	0	0	0	0.55	0	1	1	3.17
295	O=C(N1CCOCC1)NC1(C)CCS(=O)(=O)C1	C10H18N2O4S	262.33	17	0	0.9	3	4	1	66.24	84.09	1.5	-1.06	0.31	-0.17	0.01	0.12	-0.6	6.58E+01	2.51E-01	Very soluble	-0.22	1.59E+02	6.07E-01	Very soluble	-1.48	8.69E+00	3.31E-02	Soluble	High	No	No	No	No	No	No	No	-8.65	0	0	0	0	0	0.55	0	0	0	3.29
296	Sc1nnnn1C1CCCC1	C6H10N4S	170.24	11	5	0.83	1	3	0	43.44	82.4	1.76	1.22	1.08	1.29	0.75	1.22	-1.93	1.98E+00	1.16E-02	Very soluble	-2.55	4.82E-01	2.83E-03	Soluble	-0.93	2.01E+01	1.18E-01	Soluble	High	No	No	No	No	No	No	No	-6.47	0	0	0	0	1	0.55	0	1	1	2.01
297	CC(n1ncc(c1N)C(=O)N)C	C7H12N4O	168.2	12	5	0.43	2	2	2	45.6	86.93	1.04	0.01	0.15	-0.23	-0.77	0.04	-1.07	1.45E+01	8.60E-02	Very soluble	-1.39	6.90E+00	4.10E-02	Very soluble	-0.46	5.87E+01	3.49E-01	Soluble	High	No	No	No	No	No	No	No	-7.32	0	0	0	0	1	0.55	0	0	1	1.88
298	N#Cc1c(C)cc(n(c1=O)CC1CCCO1)C	C13H16N2O2	232.28	17	6	0.54	2	3	0	64.81	55.02	2.54	1.01	1.52	0.92	2.62	1.72	-2.05	2.09E+00	9.00E-03	Soluble	-1.75	4.09E+00	1.76E-02	Very soluble	-3	2.33E-01	1.00E-03	Soluble	High	Yes	No	No	No	No	No	No	-7	0	0	0	0	0	0.55	0	0	1	2.88
299	O[C@@H]1CSC[C@H]1N	C4H9NOS	119.19	7	0	1	0	2	2	30.69	71.55	0.87	-0.84	-0.58	-0.57	0.21	-0.18	-0.05	1.06E+02	8.92E-01	Very soluble	-0.18	7.84E+01	6.58E-01	Very soluble	0.35	2.64E+02	2.22E+00	Soluble	High	No	No	No	No	No	No	No	-7.62	0	4	0	0	2	0.55	0	0	1	2.95
300	N#CC1=C(N)Oc2c(C1c1c(F)cccc1F)ccc(c2)N	C16H11F2N3O	299.27	22	12	0.06	1	4	2	76.19	85.06	2.01	2.81	3.61	2.36	2.76	2.71	-3.8	4.71E-02	1.57E-04	Soluble	-4.25	1.67E-02	5.58E-05	Moderately soluble	-5.14	2.16E-03	7.23E-06	Moderately soluble	High	No	Yes	Yes	Yes	No	No	Yes	-6.13	0	0	0	0	0	0.55	0	1	0	3.68
301	Clc1ccc(cc1)N1CC(CC1=O)c1nnc(o1)S	C12H10ClN3O2S	295.74	19	11	0.25	2	4	0	75.89	98.03	2.55	1.71	2.15	1.58	2.34	2.07	-3.05	2.65E-01	8.97E-04	Soluble	-3.38	1.22E-01	4.13E-04	Soluble	-4.21	1.84E-02	6.24E-05	Moderately soluble	High	No	No	Yes	Yes	No	No	No	-6.89	0	0	0	0	0	0.55	0	1	0	2.8
302	Clc1cccc(c1)N1CC(CC1=O)c1nnc(o1)S	C12H10ClN3O2S	295.74	19	11	0.25	2	4	0	75.89	98.03	2.44	1.71	2.15	1.58	2.34	2.05	-3.05	2.65E-01	8.97E-04	Soluble	-3.38	1.22E-01	4.13E-04	Soluble	-4.21	1.84E-02	6.24E-05	Moderately soluble	High	No	No	Yes	Yes	No	No	No	-6.89	0	0	0	0	0	0.55	0	1	0	2.82
303	O=C1NC2=C(C(C1)c1cccc3c1cccc3)C(=O)CCC2	C19H17NO2	291.34	22	10	0.26	1	2	1	89.78	46.17	2.16	2.47	3.07	2.57	3.98	2.85	-3.47	9.81E-02	3.37E-04	Soluble	-3.08	2.40E-01	8.24E-04	Soluble	-6.13	2.15E-04	7.38E-07	Poorly soluble	High	Yes	Yes	Yes	Yes	No	Yes	Yes	-6.32	0	0	0	0	0	0.55	0	0	0	3.65
304	O=S1(=O)CCC(C1)S(=O)(=O)N1CCOCC1	C8H15NO5S2	269.34	16	0	1	2	6	0	62.17	97.51	1.12	-1.29	0.62	-1.29	-0.66	-0.3	-0.57	7.33E+01	2.72E-01	Very soluble	-0.26	1.48E+02	5.49E-01	Very soluble	-0.8	4.31E+01	1.60E-01	Soluble	High	No	No	No	No	No	No	No	-8.86	0	0	0	0	0	0.55	0	0	0	3.8
305	CC(NS(=O)(=O)C1CCS(=O)(=O)C1)(C)C	C8H17NO4S2	255.35	15	0	1	3	5	1	59.22	97.07	0.17	-0.11	2.05	-0.48	-0.33	0.26	-1.16	1.78E+01	6.98E-02	Very soluble	-1.48	8.54E+00	3.35E-02	Very soluble	-1.88	3.40E+00	1.33E-02	Soluble	High	No	No	No	No	No	No	No	-7.94	0	0	0	0	0	0.55	0	0	0	4.06
306	O=S1(=O)CCC(C1)S(=O)(=O)NC1CCCC1	C9H17NO4S2	267.37	16	0	1	3	5	1	61.88	97.07	1.35	0.17	2.2	-0.16	-0.06	0.7	-1.41	1.05E+01	3.92E-02	Very soluble	-1.77	4.58E+00	1.71E-02	Very soluble	-1.82	4.05E+00	1.51E-02	Soluble	High	No	No	No	No	No	No	No	-7.81	0	0	0	0	0	0.55	0	0	0	3.96
307	O=S1(=O)CCC(C1)S(=O)(=O)N1CCCC1	C8H15NO4S2	253.34	15	0	1	2	5	0	61.08	88.28	1.11	-0.43	1.38	-0.48	-0.32	0.25	-1.01	2.49E+01	9.82E-02	Very soluble	-0.96	2.79E+01	1.10E-01	Very soluble	-1.06	2.21E+01	8.73E-02	Soluble	High	No	No	No	No	No	No	No	-8.15	0	0	0	0	0	0.55	0	0	0	3.73
308	CC1CCN(CC1)S(=O)(=O)C1CCS(=O)(=O)C1	C10H19NO4S2	281.39	17	0	1	2	5	0	70.69	88.28	1.26	0.37	2.02	0.14	-0.06	0.74	-1.69	5.80E+00	2.06E-02	Very soluble	-1.79	4.57E+00	1.63E-02	Very soluble	-1.49	9.17E+00	3.26E-02	Soluble	High	No	No	No	No	No	No	No	-7.75	0	0	0	0	0	0.55	0	0	0	4.07
309	CCC12CN3CN(C1)CC(C2=O)(C3)C	C11H18N2O	194.27	14	0	0.91	1	3	0	61.95	23.55	2.25	0.54	-0.2	1.19	1.34	1.03	-1.32	9.33E+00	4.80E-02	Very soluble	-0.61	4.81E+01	2.48E-01	Very soluble	-1.81	2.99E+00	1.54E-02	Soluble	Low	No	No	No	No	No	No	No	-7.1	0	0	0	0	1	0.55	0	0	1	4.12
310	Cc1onc(c1S(=O)(=O)N1CCCC1c1ccco1)C	C13H16N2O4S	296.34	20	10	0.46	3	6	0	75.4	84.93	2.6	1.44	2.79	0.2	1.48	1.7	-2.76	5.19E-01	1.75E-03	Soluble	-2.83	4.39E-01	1.48E-03	Soluble	-3.88	3.95E-02	1.33E-04	Soluble	High	No	Yes	No	Yes	No	No	Yes	-7.09	0	0	0	0	0	0.55	0	0	0	3.69
311	CCCc1sc(nc1c1nnc(o1)N)C	C9H12N4OS	224.28	15	10	0.44	3	4	1	59.36	106.07	2	1.72	2.04	0.29	2.92	1.79	-2.61	5.51E-01	2.46E-03	Soluble	-3.56	6.13E-02	2.73E-04	Soluble	-3.51	6.88E-02	3.07E-04	Soluble	High	No	Yes	Yes	No	No	No	No	-6.45	0	0	0	0	0	0.55	0	0	1	3.33
312	O=C1Nc2ncccc2OC1c1ccccc1	C13H10N2O2	226.23	17	12	0.08	1	3	1	65.54	51.22	1.92	1.83	1.26	0.89	2.08	1.59	-2.85	3.18E-01	1.41E-03	Soluble	-2.53	6.74E-01	2.98E-03	Soluble	-4.55	6.36E-03	2.81E-05	Moderately soluble	High	Yes	No	No	No	No	No	Yes	-6.38	0	0	0	0	0	0.55	0	0	1	2.85
313	CCOC(=O)c1oc2c(c1C)C(=O)CC(C2)(C)C	C14H18O4	250.29	18	5	0.57	3	4	0	66.97	56.51	2.89	2.87	2.92	1.49	3.67	2.77	-3.21	1.55E-01	6.20E-04	Soluble	-3.72	4.81E-02	1.92E-04	Soluble	-4.25	1.42E-02	5.68E-05	Moderately soluble	High	Yes	No	Yes	Yes	No	No	No	-5.79	0	0	0	0	0	0.55	0	0	0	3.48
314	N#CC1(CC1)C(=O)O	C5H5NO2	111.1	8	0	0.6	1	3	1	25.3	61.09	0.72	0.02	0.31	-0.48	0.41	0.19	-0.48	3.72E+01	3.35E-01	Very soluble	-0.85	1.55E+01	1.40E-01	Very soluble	-0.1	8.89E+01	8.00E-01	Soluble	High	No	No	No	No	No	No	No	-6.96	0	3	0	0	1	0.56	0	0	1	1.2
315	CCOC1=C(C(=O)C1=O)NC1CCCC1	C11H15NO3	209.24	15	0	0.64	4	3	1	54.58	55.4	2.29	1.58	0.92	-0.27	1.86	1.28	-1.87	2.83E+00	1.35E-02	Very soluble	-2.35	9.26E-01	4.42E-03	Soluble	-2.48	6.85E-01	3.27E-03	Soluble	High	Yes	No	Yes	No	No	No	No	-6.45	0	0	0	0	0	0.56	1	1	1	3
316	OC(=O)CC1CSc2c(NC1=O)cccc2	C11H11NO3S	237.27	16	6	0.27	2	3	2	64.68	91.7	1.42	0.85	1.25	1.31	1.57	1.28	-1.99	2.42E+00	1.02E-02	Very soluble	-2.36	1.04E+00	4.38E-03	Soluble	-2.83	3.49E-01	1.47E-03	Soluble	High	No	No	No	No	No	No	No	-7.14	0	0	0	0	0	0.56	0	0	1	3.14
317	O=S(=O)(c1ccc2c(c1)C(C)(C)CN2)N1CCOCC1	C14H20N2O3S	296.39	20	6	0.57	2	4	1	84.33	67.02	2.26	1.59	1.54	0.89	1.44	1.54	-2.77	5.04E-01	1.70E-03	Soluble	-2.61	7.30E-01	2.46E-03	Soluble	-3.87	4.04E-02	1.36E-04	Soluble	High	Yes	Yes	No	Yes	No	No	No	-6.98	0	0	0	0	0	0.55	0	0	0	2.65
318	Brc1cnc(nc1)N1CCOCC1	C8H10BrN3O	244.09	13	6	0.5	1	3	0	55.46	38.25	2.26	0.98	0.69	0.64	1.62	1.24	-2.25	1.38E+00	5.67E-03	Soluble	-1.37	1.04E+01	4.25E-02	Very soluble	-2.7	4.90E-01	2.01E-03	Soluble	High	Yes	No	Yes	No	No	No	No	-7.09	0	0	0	0	0	0.55	0	0	1	2.04
319	Brc1cnc(nc1)N1CCCC1	C8H10BrN3	228.09	12	6	0.5	1	2	0	54.37	29.02	2.24	1.84	1.46	1.49	1.99	1.8	-2.72	4.37E-01	1.92E-03	Soluble	-2.07	1.94E+00	8.51E-03	Soluble	-2.96	2.52E-01	1.10E-03	Soluble	High	Yes	No	Yes	No	No	No	No	-6.38	0	0	0	0	0	0.55	0	0	1	1.77
320	OC(=O)Cc1c(C)n(c2c1c(=O)n(C)c(=O)n2C)C	C12H15N3O4	265.27	19	9	0.42	2	4	1	70.75	86.23	1.18	-0.25	-0.49	0.94	0.28	0.33	-1.55	7.55E+00	2.85E-02	Very soluble	-1.1	2.09E+01	7.90E-02	Very soluble	-1.21	1.65E+01	6.21E-02	Soluble	High	No	No	No	No	No	No	No	-8.1	0	1	0	0	0	0.56	0	0	0	2.52
321	CN(CCNc1ncnc2c1c(Br)c[nH]2)C	C10H14BrN5	284.16	16	9	0.4	4	3	2	68.21	56.84	2.32	1.71	1.5	1.16	1.59	1.66	-2.83	4.19E-01	1.47E-03	Soluble	-2.52	8.60E-01	3.02E-03	Soluble	-4.36	1.24E-02	4.38E-05	Moderately soluble	High	Yes	No	Yes	No	No	No	No	-6.82	0	0	0	0	0	0.55	0	0	0	2.37
322	CN1CCN(CC1)c1nnc(s1)n1cccc1	C11H15N5S	249.34	17	10	0.45	2	3	0	75.5	65.43	2.72	1.37	0.32	1.15	1.16	1.34	-2.55	6.99E-01	2.80E-03	Soluble	-2.35	1.12E+00	4.50E-03	Soluble	-2	2.50E+00	1.00E-02	Soluble	High	No	Yes	Yes	No	No	No	No	-6.85	0	0	0	0	0	0.55	0	0	1	2.99
323	CC(N1CC(CC1=O)C(=O)O)C	C8H13NO3	171.19	12	0	0.75	2	3	1	47.24	57.61	1.33	-0.7	-0.05	0.13	0.23	0.19	-0.33	8.04E+01	4.69E-01	Very soluble	-0.03	1.58E+02	9.23E-01	Very soluble	-0.17	1.14E+02	6.68E-01	Soluble	High	No	No	No	No	No	No	No	-7.84	0	0	0	0	1	0.56	0	0	1	2.12
324	COc1ccc(cc1)S(=O)(=O)N1CCC(C1)N	C11H16N2O3S	256.32	17	6	0.45	3	5	1	67.85	81.01	1.92	0.3	1.12	0.07	-0.05	0.67	-1.68	5.34E+00	2.08E-02	Very soluble	-1.56	7.00E+00	2.73E-02	Very soluble	-2.31	1.26E+00	4.90E-03	Soluble	High	No	No	No	No	No	No	No	-7.65	0	0	0	0	0	0.55	0	0	0	2.9
325	CN(c1nnc(s1)N)C1CCCCC1	C9H16N4S	212.32	14	5	0.78	2	2	1	60.44	83.28	2.13	2.29	1.9	1.34	1.61	1.85	-2.73	3.94E-01	1.86E-03	Soluble	-3.68	4.47E-02	2.11E-04	Soluble	-1.73	3.95E+00	1.86E-02	Soluble	High	No	Yes	Yes	Yes	No	No	No	-5.97	0	0	0	0	0	0.55	0	0	1	2.92
326	Cc1nc2sc3c(c2c(=O)[nH]1)CCCC3	C11H12N2OS	220.29	15	9	0.45	0	2	1	62.64	73.99	2.04	1.94	2.17	2.08	4.55	2.56	-2.87	2.96E-01	1.34E-03	Soluble	-3.12	1.68E-01	7.62E-04	Soluble	-4.01	2.16E-02	9.82E-05	Moderately soluble	High	Yes	Yes	Yes	No	No	No	No	-6.27	0	0	0	0	0	0.55	0	0	1	2.78
327	CC1CNc2c(O1)cccc2	C9H11NO	149.19	11	6	0.33	0	1	1	47.87	21.26	1.93	2.08	1.31	1.4	1.91	1.73	-2.48	4.95E-01	3.32E-03	Soluble	-2.16	1.04E+00	6.98E-03	Soluble	-2.88	1.98E-01	1.33E-03	Soluble	High	Yes	No	Yes	No	No	No	No	-5.73	0	1	0	0	1	0.55	0	0	1	2.37
328	CC(=C)CN1CCNCC1	C8H16N2	140.23	10	0	0.75	2	2	1	51.51	15.27	2.24	0.88	-0.29	0.76	1.26	0.97	-1.13	1.04E+01	7.38E-02	Very soluble	-0.79	2.30E+01	1.64E-01	Very soluble	-1.59	3.62E+00	2.58E-02	Soluble	Low	No	No	No	No	No	No	No	-6.53	0	1	0	0	1	0.55	0	1	1	1.71
329	C1COC(C1)CNCc1ccco1	C10H15NO2	181.23	13	5	0.6	4	3	1	49.48	34.4	2.32	0.8	1.4	0.34	2.08	1.39	-1.49	5.89E+00	3.25E-02	Very soluble	-1.1	1.43E+01	7.87E-02	Very soluble	-3.09	1.47E-01	8.13E-04	Soluble	High	Yes	No	No	No	No	No	No	-6.84	0	0	0	0	1	0.55	0	0	1	2.46
330	NC12CN3CN(C2)CN(C1)C3	C7H14N4	154.21	11	0	1	0	4	1	52.6	35.74	1.58	-1.1	-2.64	-0.35	-1.29	-0.76	-0.1	1.22E+02	7.89E-01	Very soluble	0.84	1.07E+03	6.91E+00	Highly soluble	0.56	5.66E+02	3.67E+00	Soluble	Low	No	Yes	No	No	No	No	No	-8.02	0	2	0	0	1	0.55	0	0	1	4.65
331	CCSc1nsc(n1)N	C4H7N3S2	161.25	9	5	0.5	2	2	1	40.84	105.34	1.71	1.62	1.24	-0.81	1.86	1.12	-2.14	1.17E+00	7.25E-03	Soluble	-3.44	5.80E-02	3.59E-04	Soluble	-1.46	5.66E+00	3.51E-02	Soluble	High	No	No	No	No	No	No	No	-6.13	0	1	0	0	2	0.55	0	0	1	2.87
332	CC1NCCn2c1ccc2C	C9H14N2	150.22	11	5	0.56	0	1	1	49.84	16.96	2.04	0.58	0.76	0.92	1.44	1.15	-1.47	5.05E+00	3.36E-02	Very soluble	-0.51	4.65E+01	3.10E-01	Very soluble	-2.19	9.72E-01	6.47E-03	Soluble	High	No	No	No	No	No	No	No	-6.8	0	1	0	0	1	0.55	0	0	1	2.59
333	CC(CCc1ccco1)N	C8H13NO	139.19	10	5	0.5	3	2	1	40.8	39.16	2.06	1.53	1.56	0.6	1.64	1.48	-1.84	2.02E+00	1.45E-02	Very soluble	-1.96	1.52E+00	1.09E-02	Very soluble	-2.47	4.73E-01	3.40E-03	Soluble	High	Yes	No	Yes	No	No	No	No	-6.06	0	1	0	0	1	0.55	0	0	1	2.6
334	CNC(CCc1ccco1)C	C9H15NO	153.22	11	5	0.56	4	2	1	45.7	25.17	2.47	2.05	1.82	0.92	2.06	1.86	-2.15	1.08E+00	7.02E-03	Soluble	-2.21	9.51E-01	6.21E-03	Soluble	-3.28	8.06E-02	5.26E-04	Soluble	High	Yes	No	Yes	No	No	No	No	-5.78	0	1	0	0	1	0.55	0	0	1	2.59
335	OCCc1c(C)noc1C	C7H11NO2	141.17	10	5	0.57	2	3	1	37.37	46.26	1.77	0.75	0.83	0.2	1.81	1.07	-1.43	5.30E+00	3.75E-02	Very soluble	-1.3	7.06E+00	5.00E-02	Very soluble	-2.22	8.49E-01	6.01E-03	Soluble	High	Yes	No	No	No	No	No	No	-6.63	0	2	0	0	1	0.55	0	0	1	2.83
336	CCC(c1cccs1)N	C7H11NS	141.23	9	5	0.43	2	1	1	41.61	54.26	1.88	1.42	1.83	1.19	2.56	1.78	-1.89	1.82E+00	1.29E-02	Very soluble	-2.16	9.68E-01	6.85E-03	Soluble	-2.12	1.07E+00	7.55E-03	Soluble	High	Yes	No	Yes	No	No	No	No	-6.15	0	1	0	0	1	0.55	0	0	1	2.32
337	CCCC(c1cccs1)N	C8H13NS	155.26	10	5	0.5	3	1	1	46.41	54.26	2.04	1.78	2.22	1.53	2.89	2.09	-2.1	1.24E+00	8.02E-03	Soluble	-2.54	4.50E-01	2.90E-03	Soluble	-2.54	4.50E-01	2.90E-03	Soluble	High	Yes	No	Yes	No	No	No	No	-5.98	0	1	0	0	1	0.55	0	0	1	2.43
338	CC(C(c1cccs1)N)C	C8H13NS	155.26	10	5	0.5	2	1	1	46.41	54.26	2.09	1.86	2.08	1.53	2.72	2.05	-2.21	9.52E-01	6.13E-03	Soluble	-2.62	3.72E-01	2.39E-03	Soluble	-2.16	1.06E+00	6.85E-03	Soluble	High	Yes	No	Yes	No	No	No	No	-5.93	0	1	0	0	1	0.55	0	0	1	2.41
339	OC12CC3CC(C2)CC(C1)C3	C10H16O	152.23	11	0	1	0	1	1	45.04	20.23	2.12	2.14	1.95	2.45	2.15	2.16	-2.13	1.12E+00	7.38E-03	Soluble	-2.2	9.68E-01	6.36E-03	Soluble	-1.35	6.74E+00	4.43E-02	Soluble	High	Yes	No	No	No	No	No	No	-5.71	0	1	0	0	2	0.55	0	0	1	3.69
340	NCC1CC2CC1C=C2	C8H13N	123.2	9	0	0.75	1	1	1	38.58	26.02	1.89	0.95	1.16	1.68	1.06	1.35	-1.14	9.00E+00	7.31E-02	Very soluble	-1.08	1.02E+01	8.25E-02	Very soluble	-0.66	2.70E+01	2.19E-01	Soluble	High	Yes	No	No	No	No	No	No	-6.38	0	2	0	0	2	0.55	0	1	1	4.36
341	CNCCc1c[nH]nc1	C6H11N3	125.17	9	5	0.5	3	2	2	35.97	40.71	1.14	0.05	0.17	-0.16	1.2	0.48	-0.86	1.73E+01	1.38E-01	Very soluble	-0.46	4.36E+01	3.48E-01	Very soluble	-2.44	4.53E-01	3.62E-03	Soluble	High	No	No	No	No	No	No	No	-7.03	0	2	0	0	1	0.55	0	0	1	1.37
342	CC(Cc1ccco1)N	C7H11NO	125.17	9	5	0.43	2	2	1	36	39.16	1.81	1.36	1.17	0.26	1.31	1.18	-1.75	2.22E+00	1.77E-02	Very soluble	-1.78	2.05E+00	1.64E-02	Very soluble	-2.05	1.12E+00	8.93E-03	Soluble	High	Yes	No	No	No	No	No	No	-6.1	0	2	0	0	1	0.55	0	0	1	2.56
343	c1ccc(cc1)C1NCCc2c1[nH]cn2	C12H13N3	199.25	15	11	0.25	1	2	2	62.42	40.71	1.5	1.23	0.94	1.05	2.59	1.46	-2.33	9.39E-01	4.71E-03	Soluble	-1.68	4.14E+00	2.08E-02	Very soluble	-4.41	7.79E-03	3.91E-05	Moderately soluble	High	Yes	Yes	No	No	No	No	No	-6.64	0	0	0	0	1	0.55	0	0	1	2.74
344	OC(=O)C1CCN1C1CCCCC1	C10H17NO2	183.25	13	0	0.9	2	3	1	54.54	40.54	1.95	-0.45	1.1	1.31	1.12	1.01	-0.56	5.04E+01	2.75E-01	Very soluble	0.06	2.13E+02	1.16E+00	Highly soluble	-0.63	4.34E+01	2.37E-01	Soluble	High	Yes	No	No	No	No	No	No	-7.74	0	0	0	0	1	0.55	0	0	1	2.41
345	CNCC1COCCO1	C6H13NO2	131.17	9	0	1	2	3	1	33.81	30.49	1.97	-0.66	-0.38	-0.67	0.82	0.22	-0.11	1.03E+02	7.84E-01	Very soluble	0.49	4.09E+02	3.11E+00	Highly soluble	-1.05	1.18E+01	8.97E-02	Soluble	High	No	No	No	No	No	No	No	-7.57	0	2	0	0	1	0.55	0	0	1	2.49
346	O=C1C=C2[C@@]3(O1)C[C@@H](C=C2)N1[C@@H]3CCCC1	C13H15NO2	217.26	16	0	0.62	0	3	0	63.33	29.54	2.31	1.1	1.02	1.95	1.35	1.55	-1.88	2.86E+00	1.32E-02	Very soluble	-1.31	1.06E+01	4.86E-02	Very soluble	-1.26	1.19E+01	5.47E-02	Soluble	High	Yes	No	No	No	No	No	No	-6.84	0	0	0	0	0	0.55	0	0	1	4.83
347	NCCCc1c(C)n[nH]c1C	C8H15N3	153.22	11	5	0.62	3	2	2	45.81	54.7	1.2	0.69	0.92	0.53	2.04	1.07	-1.36	6.64E+00	4.33E-02	Very soluble	-1.42	5.88E+00	3.84E-02	Very soluble	-2.85	2.17E-01	1.42E-03	Soluble	High	Yes	No	No	No	No	No	No	-6.74	0	1	0	0	1	0.55	0	0	1	1.84
348	NCc1c(C)n[nH]c1C	C6H11N3	125.17	9	5	0.5	1	2	2	36.19	54.7	0.92	-0.13	0.33	-0.16	1.4	0.47	-0.88	1.65E+01	1.32E-01	Very soluble	-0.56	3.41E+01	2.72E-01	Very soluble	-2.01	1.22E+00	9.73E-03	Soluble	High	No	No	No	No	No	No	No	-7.16	0	2	0	0	1	0.55	0	0	1	1.56
349	NCCCc1c(C)noc1C	C8H14N2O	154.21	11	5	0.62	3	3	1	43.72	52.05	1.88	0.85	1.18	0.53	1.91	1.27	-1.47	5.23E+00	3.39E-02	Very soluble	-1.53	4.59E+00	2.98E-02	Very soluble	-2.85	2.16E-01	1.40E-03	Soluble	High	Yes	No	No	No	No	No	No	-6.64	0	1	0	0	1	0.55	0	0	1	2.87
350	CNCCc1c(C)nn(c1C)C	C9H17N3	167.25	12	5	0.67	3	2	1	50.8	29.85	2.13	0.86	0.8	0.85	1.55	1.24	-1.53	4.95E+00	2.96E-02	Very soluble	-1.07	1.42E+01	8.50E-02	Very soluble	-2.81	2.57E-01	1.54E-03	Soluble	High	Yes	No	No	No	No	No	No	-6.71	0	0	0	0	1	0.55	0	0	1	1.97
351	OCC1CCCCO1	C6H12O2	116.16	8	0	1	1	2	1	31.09	29.46	1.83	0.31	0.55	0.21	1.28	0.84	-0.69	2.37E+01	2.04E-01	Very soluble	-0.49	3.75E+01	3.22E-01	Very soluble	-0.55	3.25E+01	2.80E-01	Soluble	High	Yes	No	No	No	No	No	No	-6.79	0	2	0	0	1	0.55	0	0	1	2.29
352	NCCCn1cccn1	C6H11N3	125.17	9	5	0.5	3	2	1	35.81	43.84	1.3	-1.04	0.23	-0.16	0.09	0.08	-0.17	8.39E+01	6.70E-01	Very soluble	0.61	5.07E+02	4.05E+00	Highly soluble	-1.22	7.51E+00	6.00E-02	Soluble	High	No	No	No	No	No	No	No	-7.8	0	2	0	0	1	0.55	0	0	1	1.47
353	O=S(=O)(c1cccs1)N1CCNCC1	C8H12N2O2S2	232.32	14	5	0.5	2	4	1	63.25	86.03	1.96	0.43	0.66	-0.23	1.12	0.79	-1.68	4.81E+00	2.07E-02	Very soluble	-1.8	3.65E+00	1.57E-02	Very soluble	-2.1	1.86E+00	8.02E-03	Soluble	High	No	No	No	No	No	No	No	-7.41	0	0	0	0	0	0.55	0	0	1	2.83
354	CCn1nc(cc1C)C	C7H12N2	124.18	9	5	0.57	1	1	0	38.23	17.82	1.94	1.33	1.52	1.08	1.51	1.47	-1.79	2.00E+00	1.61E-02	Very soluble	-1.31	6.14E+00	4.95E-02	Very soluble	-1.93	1.45E+00	1.17E-02	Soluble	High	Yes	No	No	No	No	No	No	-6.11	0	2	0	0	1	0.55	0	0	1	1.4
355	CNCC(=O)NC1CC1	C6H12N2O	128.17	9	0	0.83	4	2	2	34.65	41.13	1.42	-0.3	-0.58	-0.41	0.14	0.06	-0.18	8.44E+01	6.58E-01	Very soluble	-0.1	1.01E+02	7.88E-01	Very soluble	-1.28	6.66E+00	5.20E-02	Soluble	High	No	No	No	No	No	No	No	-7.29	0	3	0	0	1	0.55	0	0	1	1.06
356	CC(Cn1nc(cc1C)C)N	C8H15N3	153.22	11	5	0.62	2	2	1	45.74	43.84	1.84	0.46	0.85	0.53	0.82	0.9	-1.28	7.96E+00	5.20E-02	Very soluble	-0.95	1.72E+01	1.12E-01	Very soluble	-1.65	3.44E+00	2.24E-02	Soluble	High	Yes	No	No	No	No	No	No	-6.91	0	1	0	0	1	0.55	0	0	1	2.33
357	NCCCN1CCN(CC1)C	C8H19N3	157.26	11	0	1	3	3	1	54.79	32.5	2.08	-0.85	-1.18	0.02	0.12	0.04	-0.08	1.30E+02	8.29E-01	Very soluble	0.65	7.00E+02	4.45E+00	Highly soluble	-0.89	2.02E+01	1.29E-01	Soluble	Low	No	No	No	No	No	No	No	-7.86	0	2	0	0	1	0.55	0	0	1	1.61
358	NCC1CCN(C1)C1CCCC1	C10H20N2	168.28	12	0	1	2	2	1	55.47	29.26	2.44	0.98	0.83	1.52	1.38	1.43	-1.37	7.20E+00	4.28E-02	Very soluble	-1.18	1.11E+01	6.57E-02	Very soluble	-1.29	8.61E+00	5.12E-02	Soluble	High	Yes	No	No	No	No	No	No	-6.63	0	0	0	0	1	0.55	0	0	1	2.38
359	CC(NCc1ccco1)(C)C	C9H15NO	153.22	11	5	0.56	3	2	1	45.74	25.17	2.42	1.52	2.02	0.92	1.91	1.76	-1.89	1.99E+00	1.30E-02	Very soluble	-1.66	3.37E+00	2.20E-02	Very soluble	-3.26	8.40E-02	5.48E-04	Soluble	High	Yes	No	No	No	No	No	No	-6.16	0	1	0	0	1	0.55	0	0	1	1.99
360	C1CCC(C1)NCc1cccs1	C10H15NS	181.3	12	5	0.6	3	1	1	54.01	40.27	2.67	2.28	2.63	2.15	3.62	2.67	-2.51	5.59E-01	3.08E-03	Soluble	-2.76	3.13E-01	1.73E-03	Soluble	-3.28	9.54E-02	5.26E-04	Soluble	High	Yes	No	No	No	No	Yes	No	-5.79	0	0	0	0	1	0.55	0	0	1	1.83
361	O=C1NCCNC1(C)C	C6H12N2O	128.17	9	0	0.83	0	2	2	42.51	41.13	1.4	-0.49	-1.28	-0.41	0.77	0	-0.33	6.05E+01	4.72E-01	Very soluble	0.09	1.59E+02	1.24E+00	Highly soluble	-1.71	2.53E+00	1.97E-02	Soluble	Low	No	No	No	No	No	No	No	-7.43	0	2	0	0	1	0.55	0	0	1	1.2
362	Cc1nc(N)nc(c1N1CCOCC1)C	C10H16N4O	208.26	15	6	0.6	1	3	1	62.1	64.27	1.81	0.4	0.14	-0.04	1.09	0.68	-1.61	5.07E+00	2.44E-02	Very soluble	-1.32	1.01E+01	4.83E-02	Very soluble	-2.26	1.14E+00	5.50E-03	Soluble	High	No	Yes	No	No	No	No	No	-7.29	0	0	0	0	0	0.55	0	0	1	2.32
363	O=C1CSCC(N1)C(=O)O	C5H7NO3S	161.18	10	0	0.6	1	3	2	40.31	91.7	0.41	-0.38	-1.08	-0.93	0.22	-0.35	-0.53	4.71E+01	2.92E-01	Very soluble	-1.08	1.33E+01	8.27E-02	Very soluble	-0.17	1.08E+02	6.71E-01	Soluble	High	No	No	No	No	No	No	No	-7.55	0	2	0	0	1	0.56	0	0	1	2.7
364	NC12CCC3CC(C1)CC(C2)C3	C11H19N	165.28	12	0	1	0	1	1	51.39	26.02	2.27	2.32	2.3	2.74	2.15	2.36	-2.33	7.80E-01	4.72E-03	Soluble	-2.51	5.17E-01	3.13E-03	Soluble	-1.86	2.30E+00	1.39E-02	Soluble	High	Yes	No	No	No	No	No	No	-5.66	0	0	0	0	2	0.55	0	0	1	3.69
365	CC(c1ccc2c(c1)OCCO2)N	C10H13NO2	179.22	13	6	0.4	1	3	1	49.79	44.48	2.11	1.1	1.15	0.83	1.89	1.42	-1.92	2.16E+00	1.20E-02	Very soluble	-1.63	4.23E+00	2.36E-02	Very soluble	-2.5	5.62E-01	3.13E-03	Soluble	High	Yes	No	Yes	No	No	No	No	-6.61	0	0	0	0	1	0.55	0	0	1	2.51
366	CC(=O)N1CSCC1C(=O)O	C6H9NO3S	175.21	11	0	0.67	2	3	1	45.22	82.91	1.02	-0.13	-0.39	-0.55	-0.06	-0.02	-0.71	3.40E+01	1.94E-01	Very soluble	-1.16	1.22E+01	6.96E-02	Very soluble	0.37	4.08E+02	2.33E+00	Soluble	High	No	No	No	No	No	No	No	-7.46	0	0	0	0	1	0.56	0	0	1	3.15
367	CC1CCc2c(N1)ccc(c2)F	C10H12FN	165.21	12	6	0.4	0	1	1	51.11	12.03	2.26	2.83	2.42	2.78	2.88	2.64	-3.02	1.59E-01	9.61E-04	Soluble	-2.74	3.00E-01	1.82E-03	Soluble	-3.71	3.25E-02	1.97E-04	Soluble	High	Yes	No	Yes	No	No	Yes	No	-5.3	0	0	0	0	2	0.55	0	0	1	2.18
368	N[C@]12CC3CC(C2)CC(C1)C3	C10H17N	151.25	11	0	1	0	1	1	46.59	26.02	2.17	2.44	1.91	2.45	1.91	2.18	-2.31	7.32E-01	4.84E-03	Soluble	-2.63	3.55E-01	2.35E-03	Soluble	-1.57	4.08E+00	2.70E-02	Soluble	High	Yes	No	No	No	No	No	No	-5.49	0	1	0	0	2	0.55	0	0	1	3.49
369	CCOC(=O)C(N)(C)C	C6H13NO2	131.17	9	0	0.83	3	3	1	34.99	52.32	1.92	0.16	0.29	0.39	0.01	0.55	-0.56	3.65E+01	2.78E-01	Very soluble	-0.82	2.00E+01	1.53E-01	Very soluble	-0.79	2.13E+01	1.63E-01	Soluble	High	No	No	No	No	No	No	No	-6.99	0	2	0	0	1	0.55	0	0	1	1.11
370	COc1ccc2c(c1)C(O)CC(O2)(C)C	C12H16O3	208.25	15	6	0.5	1	3	1	57.9	38.69	2.43	1.76	1.97	1.4	2.31	1.97	-2.47	7.06E-01	3.39E-03	Soluble	-2.19	1.34E+00	6.46E-03	Soluble	-3.06	1.82E-01	8.73E-04	Soluble	High	Yes	No	Yes	No	No	No	No	-6.32	0	0	0	0	0	0.55	0	0	1	2.81
371	CCNCc1cnn(c1)CC	C8H15N3	153.22	11	5	0.62	4	2	1	45.68	29.85	2.05	0.27	0.86	0.53	0.93	0.93	-1.03	1.42E+01	9.28E-02	Very soluble	-0.46	5.33E+01	3.48E-01	Very soluble	-2.43	5.64E-01	3.68E-03	Soluble	High	Yes	No	No	No	No	No	No	-7.04	0	1	0	0	1	0.55	0	0	1	1.78
372	Cc1ccc(cc1)C1N=c2n(C1)c(C)ccc2	C15H16N2	224.3	17	12	0.27	1	1	0	72.75	17.29	2.72	2.51	2.06	3.01	3.82	2.82	-3.27	1.21E-01	5.39E-04	Soluble	-2.52	6.79E-01	3.03E-03	Soluble	-4.87	3.03E-03	1.35E-05	Moderately soluble	High	Yes	No	No	No	No	No	No	-5.89	0	0	0	0	0	0.55	0	0	1	3.47
373	OC(=O)CSCC(=O)O	C4H6O4S	150.15	9	0	0.5	4	4	2	32.48	99.9	0.18	0.06	-0.11	-0.54	-0.38	-0.16	-0.54	4.28E+01	2.85E-01	Very soluble	-1.71	2.92E+00	1.94E-02	Very soluble	0.47	4.44E+02	2.96E+00	Soluble	High	No	No	No	No	No	No	No	-7.17	0	3	0	0	2	0.56	0	0	1	2.56
374	O=C1CCC2(N1CCN2)C	C7H12N2O	140.18	10	0	0.86	0	2	1	45.3	32.34	1.57	-0.52	-0.83	-0.05	0.69	0.17	-0.38	5.82E+01	4.15E-01	Very soluble	0.31	2.86E+02	2.04E+00	Highly soluble	-1.17	9.57E+00	6.82E-02	Soluble	Low	No	No	No	No	No	No	No	-7.52	0	2	0	0	1	0.55	0	0	1	2.03
375	N#CC1CCN(CC1)c1nccnc1	C10H12N4	188.23	14	6	0.5	1	3	0	56.04	52.81	1.65	0.45	0.84	0.02	1.05	0.8	-1.54	5.41E+00	2.87E-02	Very soluble	-1.13	1.40E+01	7.46E-02	Very soluble	-2.23	1.10E+00	5.83E-03	Soluble	High	Yes	No	No	No	No	No	No	-7.13	0	0	0	0	1	0.55	0	0	1	2.58
376	FC(c1ncnc(c1)N1CCNCC1)(F)F	C9H11F3N4	232.21	16	6	0.56	2	6	1	58.39	41.05	1.78	0.92	1.3	0.94	1.56	1.3	-2	2.30E+00	9.89E-03	Soluble	-1.37	9.95E+00	4.29E-02	Very soluble	-3.04	2.10E-01	9.06E-04	Soluble	High	Yes	Yes	No	No	No	No	No	-7.06	0	0	0	0	0	0.55	0	0	1	2.15
377	Cc1nc(cc(n1)C(F)(F)F)N1CCNCC1	C10H13F3N4	246.23	17	6	0.6	2	6	1	63.36	41.05	2.29	1.32	1.6	0.82	2.02	1.61	-2.33	1.16E+00	4.71E-03	Soluble	-1.78	4.06E+00	1.65E-02	Very soluble	-3.43	9.17E-02	3.72E-04	Soluble	High	Yes	Yes	No	No	No	No	No	-6.86	0	0	0	0	0	0.55	0	0	1	2.35
378	NCc1cccn(c1=O)CC1CC1	C10H14N2O	178.23	13	6	0.5	3	2	1	51.94	48.02	1.88	0.55	0.5	1.01	1.39	1.07	-1.44	6.55E+00	3.67E-02	Very soluble	-1.13	1.32E+01	7.41E-02	Very soluble	-2.15	1.25E+00	7.00E-03	Soluble	High	Yes	No	No	No	No	No	No	-7	0	0	0	0	1	0.55	0	0	1	1.83
379	N#CCS(=O)(=O)C1CCCCC1	C8H13NO2S	187.26	12	0	0.88	2	3	0	47.17	66.31	1.32	1.2	2.34	0.48	1.06	1.28	-1.63	4.44E+00	2.37E-02	Very soluble	-2.19	1.21E+00	6.47E-03	Soluble	-1.73	3.45E+00	1.85E-02	Soluble	High	Yes	No	No	No	No	No	No	-6.59	0	0	0	0	1	0.55	0	0	1	3.01
380	NC1CCc2c(CC1)ncn(c2=O)C	C10H15N3O	193.25	14	6	0.6	0	3	1	54.71	60.91	1.79	-0.38	-0.01	0.57	0.91	0.57	-1.12	1.48E+01	7.66E-02	Very soluble	-0.44	7.08E+01	3.66E-01	Very soluble	-1.92	2.31E+00	1.19E-02	Soluble	High	No	No	No	No	No	No	No	-7.75	0	0	0	0	1	0.55	0	0	1	3.07
381	COCCn1cnc2c(c1=O)CCC(CC2)N	C12H19N3O2	237.3	17	6	0.67	3	4	1	65.4	70.14	2.28	-0.52	0.1	0.31	1.12	0.66	-1.05	2.13E+01	8.98E-02	Very soluble	-0.48	7.78E+01	3.28E-01	Very soluble	-2.48	7.91E-01	3.33E-03	Soluble	High	No	No	No	No	No	No	No	-8.12	0	0	0	0	0	0.55	0	0	1	3.42
382	O=c1[nH]cnc2c1CCC1(CC2)OCCO1	C11H14N2O3	222.24	16	6	0.64	0	4	1	56.8	64.21	1.77	-0.22	0.39	0.44	2.34	0.94	-1.36	9.77E+00	4.40E-02	Very soluble	-0.67	4.74E+01	2.13E-01	Very soluble	-2.98	2.35E-01	1.06E-03	Soluble	High	No	Yes	No	No	No	No	No	-7.81	0	0	0	0	0	0.55	0	0	1	3.06
383	OC(=O)c1sc2c(c1)CN(C2)C1CC1	C10H11NO2S	209.26	14	5	0.5	2	3	1	58.21	68.78	1.9	-0.82	1.18	1.33	2.59	1.23	-0.75	3.69E+01	1.77E-01	Very soluble	-0.14	1.50E+02	7.17E-01	Very soluble	-1.53	6.12E+00	2.92E-02	Soluble	High	No	Yes	No	No	No	No	No	-8.16	0	0	0	0	0	0.55	0	0	1	3.1
384	O=C1CCC2(C(=CCCC2)N1C1CC1)C(=O)O	C13H17NO3	235.28	17	0	0.69	2	3	1	66.31	57.61	1.47	1.03	1.47	1.5	1.49	1.39	-1.82	3.60E+00	1.53E-02	Very soluble	-1.83	3.48E+00	1.48E-02	Very soluble	-1.32	1.12E+01	4.75E-02	Soluble	High	Yes	Yes	No	No	No	No	No	-7	0	0	0	0	0	0.56	0	0	1	3.51
385	COC(=O)C1CNCCN1	C6H12N2O2	144.17	10	0	0.83	2	4	2	43.56	50.36	1.44	-0.9	-2.04	-0.85	0.04	-0.46	-0.03	1.33E+02	9.23E-01	Very soluble	0.33	3.05E+02	2.11E+00	Highly soluble	-0.92	1.75E+01	1.22E-01	Soluble	Low	No	No	No	No	No	No	No	-7.82	0	2	0	0	1	0.55	0	0	1	2
386	O=C1NC(=O)NC21CCCC2	C7H10N2O2	154.17	11	0	0.71	0	2	2	45.8	58.2	1.07	0.01	-0.62	-0.2	0.74	0.2	-0.8	2.43E+01	1.58E-01	Very soluble	-0.78	2.54E+01	1.65E-01	Very soluble	-1.67	3.27E+00	2.12E-02	Soluble	High	No	No	No	No	No	No	No	-7.23	0	2	0	0	1	0.55	0	1	1	2
387	O=C1NC(=O)NC21CCCCC2	C8H12N2O2	168.19	12	0	0.75	0	2	2	50.6	58.2	1.24	0.56	-0.23	0.13	0.96	0.53	-1.24	9.78E+00	5.81E-02	Very soluble	-1.35	7.44E+00	4.42E-02	Very soluble	-1.96	1.84E+00	1.09E-02	Soluble	High	No	No	No	No	No	No	No	-6.93	0	0	0	0	1	0.55	0	1	1	2.13
388	N1CCN(CC1)c1scc(n1)CN1CCOCC1	C12H20N4OS	268.38	18	5	0.75	3	4	1	83.45	68.87	2.77	0.25	-0.91	-0.09	2.02	0.81	-1.67	5.75E+00	2.14E-02	Very soluble	-1.26	1.49E+01	5.53E-02	Very soluble	-2.38	1.11E+00	4.14E-03	Soluble	High	No	Yes	No	No	No	No	No	-7.76	0	1	0	0	0	0.55	0	0	0	3.12
389	Clc1ccc2c(c1)nc(o2)CN1CCNCC1	C12H14ClN3O	251.71	17	9	0.42	2	4	1	74.63	41.3	2.59	1.61	0.97	1.32	2.47	1.79	-2.67	5.32E-01	2.12E-03	Soluble	-2.09	2.05E+00	8.14E-03	Soluble	-4.44	9.20E-03	3.66E-05	Moderately soluble	High	Yes	Yes	Yes	No	No	Yes	No	-6.69	0	0	0	0	0	0.55	0	0	0	2.69
390	Cc1nc2c3CNCc3nn2c(c1C)C	C11H14N4	202.26	15	9	0.45	0	3	1	62.42	42.22	2.18	0.47	0.57	1.31	2	1.31	-1.83	2.96E+00	1.47E-02	Very soluble	-0.93	2.40E+01	1.19E-01	Very soluble	-3.48	6.65E-02	3.29E-04	Soluble	High	Yes	Yes	Yes	No	No	No	No	-7.2	0	0	0	0	0	0.55	0	0	1	2.51
391	Cc1nc(cs1)CCN	C6H10N2S	142.22	9	5	0.5	2	2	1	39.56	67.15	1.77	0.71	0.95	-0.09	2.38	1.14	-1.45	5.07E+00	3.56E-02	Very soluble	-1.7	2.85E+00	2.00E-02	Very soluble	-2.11	1.11E+00	7.83E-03	Soluble	High	No	No	No	No	No	No	No	-6.66	0	3	0	0	1	0.55	0	0	1	2.28
392	N1CCC2(CC1)NCCc1c2[nH]cn1	C10H16N4	192.26	14	5	0.7	0	3	3	61.64	52.74	1.39	-0.55	-0.74	-0.11	1.7	0.34	-0.95	2.16E+01	1.12E-01	Very soluble	-0.09	1.57E+02	8.17E-01	Very soluble	-3.27	1.03E-01	5.38E-04	Soluble	High	No	Yes	No	No	No	No	No	-7.86	0	1	0	0	1	0.55	0	0	1	2.97
393	O=C1CNC(=O)C2(N1)CC2	C6H8N2O2	140.14	10	0	0.67	0	2	2	40.6	58.2	0.88	-0.96	-2.06	-0.96	0.53	-0.51	-0.1	1.10E+02	7.87E-01	Very soluble	0.22	2.34E+02	1.67E+00	Highly soluble	-1.38	5.80E+00	4.14E-02	Soluble	Low	No	No	No	No	No	No	No	-7.84	0	3	0	0	1	0.55	0	0	1	1.64
394	O=C1OCC(N1)Cc1ccccc1	C10H11NO2	177.2	13	6	0.3	2	2	1	52.11	38.33	1.72	1.74	0.96	1.42	1.9	1.55	-2.24	1.01E+00	5.70E-03	Soluble	-2.16	1.22E+00	6.89E-03	Soluble	-3.08	1.47E-01	8.32E-04	Soluble	High	Yes	No	No	No	No	No	No	-6.15	0	0	0	0	1	0.55	0	0	1	2.18
395	C1C2C=CC1NC2=O	C6H7NO	109.13	8	0	0.5	0	1	1	33.17	29.1	1.21	0.07	-0.32	0.37	0.73	0.41	-0.56	3.00E+01	2.75E-01	Very soluble	-0.23	6.35E+01	5.82E-01	Very soluble	-0.49	3.56E+01	3.26E-01	Soluble	High	No	No	No	No	No	No	No	-6.92	0	3	0	0	1	0.55	0	1	1	4.12
396	OC[C@H]1O[C@@H]2C([C@@H]1O)Oc1n2ccc(=N)n1	C9H11N3O4	225.2	16	6	0.56	1	6	3	50.11	100.59	0.64	-2.37	-1.95	-1.5	-1.11	-1.26	0.05	2.50E+02	1.11E+00	Highly soluble	0.8	1.41E+03	6.25E+00	Highly soluble	0.2	3.55E+02	1.58E+00	Soluble	High	No	No	No	No	No	No	No	-9.36	0	1	0	0	1	0.55	0	0	1	4.04
397	CC(OC1=C(C(=O)C1=O)OC(C)C)C	C10H14O4	198.22	14	0	0.6	4	4	0	50.17	52.6	2.26	1.53	1.2	-0.56	1.82	1.25	-1.77	3.38E+00	1.70E-02	Very soluble	-2.24	1.13E+00	5.71E-03	Soluble	-1.87	2.68E+00	1.35E-02	Soluble	High	Yes	No	No	No	No	No	No	-6.42	0	0	0	0	1	0.56	1	1	1	3.13
398	OC(=O)CC1(CCSCC1)n1cnnn1	C8H12N4O2S	228.27	15	5	0.75	3	5	1	55.05	106.2	1.01	-0.01	0.37	0.79	0.25	0.48	-1.3	1.15E+01	5.04E-02	Very soluble	-1.77	3.87E+00	1.69E-02	Very soluble	-0.94	2.63E+01	1.15E-01	Soluble	High	No	No	No	No	No	No	No	-7.7	0	0	0	0	0	0.56	0	0	1	2.68
399	N1CCN(CC1)C1CCC1	C8H16N2	140.23	10	0	1	1	2	1	49.87	15.27	2.21	0.52	-0.32	0.9	1.38	0.94	-0.97	1.50E+01	1.07E-01	Very soluble	-0.41	5.44E+01	3.88E-01	Very soluble	-1.23	8.30E+00	5.92E-02	Soluble	Low	No	Yes	No	No	No	No	No	-6.79	0	1	0	0	1	0.55	0	0	1	1.45
400	N1CCN(CC1)Cc1cscc1	C9H14N2S	182.29	12	5	0.56	2	2	1	59.93	43.51	2.35	0.78	0.24	0.92	2.68	1.39	-1.64	4.20E+00	2.30E-02	Very soluble	-1.27	9.69E+00	5.32E-02	Very soluble	-2.57	4.93E-01	2.70E-03	Soluble	High	No	Yes	No	No	No	No	No	-6.86	0	0	0	0	1	0.55	0	0	1	2.27
401	NCc1noc(n1)C(C)(C)C	C7H13N3O	155.2	11	5	0.71	2	4	1	41.24	64.94	1.93	0.74	0.67	-0.25	0.96	0.81	-1.47	5.23E+00	3.37E-02	Very soluble	-1.68	3.22E+00	2.08E-02	Very soluble	-2.11	1.21E+00	7.82E-03	Soluble	High	No	No	No	No	No	No	No	-6.72	0	1	0	0	1	0.55	0	0	1	2.77
402	NCCc1noc(n1)C(C)(C)C	C8H15N3O	169.22	12	5	0.75	3	4	1	46.05	64.94	2.19	1.2	0.87	0.09	1.3	1.13	-1.76	2.97E+00	1.76E-02	Very soluble	-2.16	1.17E+00	6.92E-03	Soluble	-2.52	5.10E-01	3.01E-03	Soluble	High	No	No	No	No	No	No	No	-6.48	0	0	0	0	1	0.55	0	0	1	3.06
403	Nc1nc2c(s1)COCC2	C6H8N2OS	156.21	10	5	0.5	0	2	1	40.23	76.38	1.46	0.36	0.65	-0.29	2.27	0.89	-1.41	6.14E+00	3.93E-02	Very soluble	-1.53	4.62E+00	2.96E-02	Very soluble	-1.49	5.04E+00	3.23E-02	Soluble	High	No	Yes	No	No	No	No	No	-7	0	2	0	0	1	0.55	0	0	1	2.67
404	CNC1CCS(=O)(=O)C1	C5H11NO2S	149.21	9	0	1	1	3	1	35.8	54.55	0.99	-0.63	0.47	-0.48	0.12	0.09	-0.3	7.44E+01	4.99E-01	Very soluble	-0.04	1.35E+02	9.06E-01	Very soluble	-1.1	1.18E+01	7.89E-02	Soluble	High	No	No	No	No	No	No	No	-7.66	0	2	0	0	1	0.55	0	0	1	2.74
405	Nc1ccc2c(c1)[nH]c(n2)C1CCCO1	C11H13N3O	203.24	15	9	0.36	1	2	2	58.86	63.93	1.17	1.02	1.68	0.77	2.1	1.35	-2.12	1.54E+00	7.57E-03	Soluble	-1.95	2.27E+00	1.12E-02	Very soluble	-3.18	1.36E-01	6.67E-04	Soluble	High	Yes	Yes	Yes	No	No	No	No	-6.82	0	0	0	0	0	0.55	0	1	1	2.75
406	NC1CCN(CC1)C1CCOCC1	C10H20N2O	184.28	13	0	1	1	3	1	56.56	38.49	2.08	0.28	0.21	0.64	0.93	0.83	-1.09	1.49E+01	8.07E-02	Very soluble	-0.65	4.13E+01	2.24E-01	Very soluble	-0.91	2.25E+01	1.22E-01	Soluble	High	No	No	No	No	No	No	No	-7.23	0	0	0	0	1	0.55	0	0	1	2.55
407	Cc1nc(on1)CN	C4H7N3O	113.12	8	5	0.5	1	4	1	26.94	64.94	1.22	-0.57	-0.32	-1.39	0.48	-0.11	-0.58	2.98E+01	2.64E-01	Very soluble	-0.32	5.37E+01	4.75E-01	Very soluble	-1.24	6.49E+00	5.74E-02	Soluble	High	No	No	No	No	No	No	No	-7.39	0	3	0	0	2	0.55	0	0	1	2.36
408	NCCc1n[nH]c(n1)C1CC1	C7H12N4	152.2	11	5	0.71	3	3	2	41.33	67.59	0.91	-0.08	0.12	-0.25	1.37	0.41	-0.87	2.05E+01	1.34E-01	Very soluble	-0.89	1.97E+01	1.30E-01	Very soluble	-1.9	1.93E+00	1.27E-02	Soluble	High	No	Yes	No	No	No	No	No	-7.29	0	1	0	0	1	0.55	0	0	1	2.42
409	OC(=O)COCC1CCCO1	C7H12O4	160.17	11	0	0.86	4	4	1	37.59	55.76	1.41	0.08	0.27	-0.5	0.67	0.39	-0.62	3.85E+01	2.40E-01	Very soluble	-0.81	2.51E+01	1.57E-01	Very soluble	-0.41	6.22E+01	3.88E-01	Soluble	High	No	No	No	No	No	No	No	-7.22	0	1	0	0	1	0.56	0	0	1	2.75
410	CCCNCC1CCCO1	C8H17NO	143.23	10	0	1	4	2	1	42.34	21.26	2.47	1.1	1.16	0.9	1.73	1.47	-1.16	9.98E+00	6.97E-02	Very soluble	-1.14	1.04E+01	7.26E-02	Very soluble	-2.13	1.07E+00	7.45E-03	Soluble	High	Yes	No	No	No	No	No	No	-6.39	0	1	0	0	1	0.55	0	0	1	2.02
411	CS(=O)(=O)c1ccc(cc1)N1CCNCC1	C11H16N2O2S	240.32	16	6	0.45	2	3	1	70.89	57.79	1.63	0.42	0.82	0.9	0.88	0.93	-1.74	4.37E+00	1.82E-02	Very soluble	-1.2	1.51E+01	6.30E-02	Very soluble	-3.21	1.47E-01	6.12E-04	Soluble	High	Yes	No	No	No	No	No	No	-7.47	0	0	0	0	0	0.55	0	0	1	1.97
412	Clc1ccccc1C1CCCN1	C10H12ClN	181.66	12	6	0.4	1	1	1	55.44	12.03	2.42	2.44	2.06	2.66	3.15	2.54	-2.81	2.83E-01	1.56E-03	Soluble	-2.34	8.38E-01	4.62E-03	Soluble	-3.94	2.08E-02	1.14E-04	Soluble	High	Yes	No	Yes	No	No	Yes	No	-5.68	0	0	0	0	2	0.55	0	0	1	1.86
413	CC(Cc1[nH]nc(n1)N)C	C6H12N4	140.19	10	5	0.67	2	2	2	40.17	67.59	0.84	1.27	0.59	0.07	0.93	0.74	-1.75	2.51E+00	1.79E-02	Very soluble	-2.29	7.22E-01	5.15E-03	Soluble	-1.7	2.77E+00	1.98E-02	Soluble	High	No	No	No	No	No	No	No	-6.25	0	1	0	0	1	0.55	0	0	1	2.43
414	Clc1ccc2c(c1)C(O)(CC(=O)c1ccco1)C(=O)N2	C14H10ClNO4	291.69	20	11	0.14	3	4	2	74.58	79.54	1.64	1.93	1.67	0.54	2.75	1.7	-3.07	2.46E-01	8.45E-04	Soluble	-3.22	1.74E-01	5.97E-04	Soluble	-5	2.94E-03	1.01E-05	Moderately soluble	High	No	No	Yes	Yes	No	No	No	-6.71	0	0	0	0	0	0.55	0	0	0	2.82
415	Cc1ccc(cc1)[C@H]1C[C@H](Nc2n1nnn2)c1cccnc1	C16H16N6	292.34	22	17	0.25	2	4	1	85.75	68.52	2.18	2.47	1.63	2.47	1.42	2.03	-3.65	6.57E-02	2.25E-04	Soluble	-3.55	8.18E-02	2.80E-04	Soluble	-5.13	2.18E-03	7.46E-06	Moderately soluble	High	Yes	Yes	No	Yes	No	No	No	-6.33	0	0	0	0	0	0.55	0	0	0	3.54
416	Cc1cccc(c1n1nnnc1C(N)(C)C)C	C12H17N5	231.3	17	11	0.42	2	4	1	66.26	69.62	2.65	1.44	1.36	2.08	1.35	1.78	-2.53	6.86E-01	2.96E-03	Soluble	-2.51	7.19E-01	3.11E-03	Soluble	-3.43	8.63E-02	3.73E-04	Soluble	High	Yes	No	No	No	No	No	No	-6.69	0	0	0	0	0	0.55	0	0	1	2.54
417	COc1ccc2c(c1)C(O)(C(=O)N2)c1c[nH]c2c1cccc2	C17H14N2O3	294.3	22	15	0.12	2	3	3	85.62	74.35	2	1.8	1.68	1.19	3.03	1.94	-3.17	1.98E-01	6.74E-04	Soluble	-2.98	3.08E-01	1.05E-03	Soluble	-5.83	4.40E-04	1.50E-06	Moderately soluble	High	No	Yes	Yes	No	No	Yes	Yes	-6.82	0	0	0	0	0	0.55	0	0	0	2.87
418	CCN(C1CNC1)Cc1ccncc1	C11H17N3	191.27	14	6	0.55	4	3	1	60.74	28.16	2.01	0.46	0.34	0.58	1.47	0.97	-1.37	8.18E+00	4.28E-02	Very soluble	-0.62	4.59E+01	2.40E-01	Very soluble	-3.21	1.17E-01	6.14E-04	Soluble	High	No	Yes	No	No	No	No	No	-7.14	0	0	0	0	1	0.55	0	0	1	1.45
419	OC[C@@H]1CCCN2[C@@H]1CCCC2	C10H19NO	169.26	12	0	1	1	2	1	53.93	23.47	2.29	1.24	0.86	1.52	1.37	1.46	-1.6	4.21E+00	2.49E-02	Very soluble	-1.33	7.90E+00	4.67E-02	Very soluble	-1.08	1.42E+01	8.39E-02	Soluble	High	Yes	No	No	No	No	No	No	-6.45	0	0	0	0	1	0.55	0	0	1	2.53
420	CN[C@@H]1C2CN3[C@H]1C(O2)CC3	C8H14N2O	154.21	11	0	1	1	3	1	44.93	24.5	2	-0.37	-0.95	0.02	-0.03	0.13	-0.5	4.91E+01	3.18E-01	Very soluble	0.32	3.21E+02	2.08E+00	Highly soluble	-0.39	6.28E+01	4.07E-01	Soluble	Low	No	No	No	No	No	No	No	-7.5	0	2	0	0	1	0.55	0	0	1	3.62
421	C1CCC2(C1)NCCc1c2nc[nH]1	C10H15N3	177.25	13	5	0.7	0	2	2	54.93	40.71	1.56	0.59	0.84	0.74	2.41	1.23	-1.6	4.50E+00	2.54E-02	Very soluble	-1.02	1.70E+01	9.59E-02	Very soluble	-3.21	1.09E-01	6.14E-04	Soluble	High	Yes	Yes	No	No	No	No	No	-6.96	0	0	0	0	1	0.55	0	0	1	2.86
422	OC(=O)C1CN(CC21CCCCC2)S(=O)(=O)C1CC1	C13H21NO4S	287.38	19	0	0.92	3	5	1	75.55	83.06	1.47	1.6	2.08	1.08	0.63	1.37	-2.43	1.06E+00	3.70E-03	Soluble	-2.96	3.18E-01	1.11E-03	Soluble	-1.36	1.24E+01	4.32E-02	Soluble	High	No	Yes	No	No	No	No	No	-6.92	0	0	0	0	0	0.56	0	0	0	3.79
423	O=C1CCC2(C(=CCCC2)N1C)C(=O)O	C11H15NO3	209.24	15	0	0.64	1	3	1	58.81	57.61	1.32	0.48	1	0.95	0.99	0.95	-1.37	8.85E+00	4.23E-02	Very soluble	-1.26	1.15E+01	5.51E-02	Very soluble	-1.11	1.62E+01	7.76E-02	Soluble	High	Yes	No	No	No	No	No	No	-7.24	0	0	0	0	0	0.56	0	0	1	3.37
424	Cn1nc(c2c1CNC2)CN1CCOCC1	C11H18N4O	222.29	16	5	0.73	2	4	1	68	42.32	2.05	-1.29	-1.36	-0.24	0.93	0.02	-0.5	6.95E+01	3.13E-01	Very soluble	0.9	1.76E+03	7.92E+00	Highly soluble	-2	2.23E+00	1.00E-02	Soluble	Low	No	Yes	No	No	No	No	No	-8.57	0	1	0	0	0	0.55	0	0	1	2.51
425	O=C1CCC2N1C=NNC2=O	C6H7N3O2	153.14	11	0	0.5	0	3	1	47.67	61.77	0.88	-0.99	-2.09	-0.67	0.01	-0.57	-0.17	1.05E+02	6.83E-01	Very soluble	0.18	2.31E+02	1.51E+00	Highly soluble	-0.27	8.17E+01	5.33E-01	Soluble	Low	No	No	No	No	No	No	No	-7.94	0	3	0	0	1	0.55	0	0	1	3.02
426	C1CN[C@@H](C1)c1nnc([nH]1)c1ccsc1	C10H12N4S	220.29	15	10	0.4	2	3	2	63.69	81.84	1.71	0.74	1.25	0.75	3.21	1.53	-2.03	2.04E+00	9.26E-03	Soluble	-2.04	2.02E+00	9.17E-03	Soluble	-3.59	5.70E-02	2.59E-04	Soluble	High	No	Yes	No	Yes	No	No	No	-7.12	0	0	0	0	0	0.55	0	0	1	3.22
427	Cn1cnnc1CC1CNCC1	C8H14N4	166.22	12	5	0.75	2	3	1	50.08	42.74	1.46	-0.32	-0.41	0.09	0.77	0.32	-0.85	2.37E+01	1.43E-01	Very soluble	-0.12	1.27E+02	7.64E-01	Very soluble	-1.75	2.94E+00	1.77E-02	Soluble	High	No	No	No	No	No	No	No	-7.54	0	1	0	0	1	0.55	0	0	1	2.72
428	NC12CC3CC(C1)CC(C2)(C3)O	C10H17NO	167.25	12	0	1	0	2	2	47.79	46.25	1.81	0.53	1.03	1.52	1.35	1.25	-1.21	1.03E+01	6.15E-02	Very soluble	-1.07	1.42E+01	8.46E-02	Very soluble	-1.22	9.99E+00	5.97E-02	Soluble	High	Yes	Yes	No	No	No	No	No	-6.94	0	0	0	0	1	0.55	0	0	1	3.72
429	C1NCC(C1)c1noc(n1)C1CC1	C9H13N3O	179.22	13	5	0.78	2	4	1	50.75	50.95	2.25	0.51	0.58	0.4	1.86	1.12	-1.43	6.73E+00	3.76E-02	Very soluble	-1.15	1.27E+01	7.07E-02	Very soluble	-2.39	7.23E-01	4.04E-03	Soluble	High	Yes	Yes	No	No	No	No	No	-7.03	0	0	0	0	1	0.55	0	0	1	3.5
430	C1NCC(C1)c1noc(n1)c1cnccn1	C10H11N5O	217.23	16	11	0.4	2	6	1	59.31	76.73	1.79	-0.51	0.22	-0.93	1.33	0.38	-1.24	1.24E+01	5.72E-02	Very soluble	-0.63	5.05E+01	2.33E-01	Very soluble	-3.58	5.77E-02	2.65E-04	Soluble	High	No	Yes	No	No	No	No	Yes	-7.99	0	0	0	0	0	0.55	0	0	1	3.52
431	CN(S(=O)(=O)c1ccc2c(c1)CCC2)CC1COCC1	C15H21NO3S	295.4	20	6	0.6	4	4	0	78.06	54.99	2.72	2.15	2.91	1.71	2.18	2.33	-2.98	3.07E-01	1.04E-03	Soluble	-2.94	3.41E-01	1.16E-03	Soluble	-3.89	3.80E-02	1.29E-04	Soluble	High	Yes	No	No	Yes	No	Yes	No	-6.58	0	0	0	0	0	0.55	0	0	0	3.27
432	Fc1ccc(c(c1)F)S(=O)(=O)N(CC1COCC1)C	C12H15F2NO3S	291.31	19	6	0.5	4	6	0	65.35	54.99	2.49	1.51	3.54	1.72	1.88	2.23	-2.57	7.89E-01	2.71E-03	Soluble	-2.27	1.55E+00	5.33E-03	Soluble	-3.62	6.96E-02	2.39E-04	Soluble	High	Yes	No	No	Yes	No	No	No	-7	0	0	0	0	0	0.55	0	0	0	3.1
433	Fc1ccc(cc1F)S(=O)(=O)N(CC1COCC1)C	C12H15F2NO3S	291.31	19	6	0.5	4	6	0	65.35	54.99	2.4	1.51	3.54	1.72	1.88	2.21	-2.57	7.89E-01	2.71E-03	Soluble	-2.27	1.55E+00	5.33E-03	Soluble	-3.62	6.96E-02	2.39E-04	Soluble	High	Yes	No	No	Yes	No	No	No	-7	0	0	0	0	0	0.55	0	0	0	3.05
434	CC1CCC2(CC1)NC(=O)N(C2=O)CC(=O)NC(C)(C)C	C15H25N3O3	295.38	21	0	0.8	4	3	2	87.39	78.51	2.58	1.32	0.64	0.79	1.13	1.29	-2.24	1.70E+00	5.77E-03	Soluble	-2.57	7.96E-01	2.69E-03	Soluble	-3.02	2.85E-01	9.64E-04	Soluble	High	No	Yes	No	No	No	No	No	-7.16	0	0	0	0	0	0.55	0	1	0	3.83
435	CN1C(=O)N(C2(C1=O)CCN(C2)Cc1c(C)noc1C)C	C14H20N4O3	292.33	21	5	0.64	2	5	0	86.89	69.89	2.49	0.09	-0.53	0.41	0.74	0.64	-1.75	5.16E+00	1.76E-02	Very soluble	-1.11	2.26E+01	7.72E-02	Very soluble	-2.62	7.00E-01	2.39E-03	Soluble	High	No	Yes	No	No	No	No	No	-8.02	0	1	0	0	0	0.55	0	1	0	3.95
436	COCCN1C(=O)N(C(=O)C21CCN(C2)CC)C	C12H21N3O3	255.31	18	0	0.83	4	4	0	77.91	53.09	2.72	-0.43	-1.15	0.09	0.04	0.25	-0.89	3.30E+01	1.29E-01	Very soluble	-0.22	1.54E+02	6.03E-01	Very soluble	-1.44	9.33E+00	3.66E-02	Soluble	High	No	No	No	No	No	No	No	-8.16	0	1	0	0	0	0.55	0	1	0	3.52
437	O=C(NC1CC1)CC1CCN(C1)C(=O)C1CCCC1	C15H24N2O2	264.36	19	0	0.87	6	2	1	77.89	49.41	2.44	1.45	1.25	1.71	2.04	1.78	-2	2.66E+00	1.01E-02	Very soluble	-2.09	2.13E+00	8.06E-03	Soluble	-2.21	1.64E+00	6.19E-03	Soluble	High	Yes	Yes	No	No	No	No	No	-6.88	0	0	0	0	0	0.55	0	0	0	2.56
438	COC1CCOC2(C1)CCNCC2	C10H19NO2	185.26	13	0	1	1	3	1	54.88	30.49	2.27	0.43	0.55	0.64	1.71	1.12	-1.19	1.19E+01	6.40E-02	Very soluble	-0.64	4.27E+01	2.30E-01	Very soluble	-2.06	1.63E+00	8.79E-03	Soluble	High	Yes	Yes	No	No	No	No	No	-7.12	0	0	0	0	1	0.55	0	0	1	3.06
439	N1CCC2(CC1)OCCC(C2)OCC1CC1	C13H23NO2	225.33	16	0	1	3	3	1	67.19	30.49	2.92	1.17	1.27	1.49	2.53	1.88	-1.78	3.77E+00	1.67E-02	Very soluble	-1.41	8.86E+00	3.93E-02	Very soluble	-2.68	4.71E-01	2.09E-03	Soluble	High	Yes	Yes	No	No	No	No	No	-6.84	0	0	0	0	0	0.55	0	0	1	3.3
440	N1CC(C1)Oc1ccccc1c1onc(n1)C1CC1	C14H15N3O2	257.29	19	11	0.43	4	5	1	72.91	60.18	2.93	1.76	1.52	1.26	2.57	2.01	-2.71	5.04E-01	1.96E-03	Soluble	-2.64	5.88E-01	2.28E-03	Soluble	-4.38	1.08E-02	4.19E-05	Moderately soluble	High	Yes	Yes	Yes	No	No	Yes	Yes	-6.62	0	0	0	0	0	0.55	0	0	0	2.97
441	Fc1cccc(c1)OC1CNCC1	C10H12FNO	181.21	13	6	0.4	2	3	1	51.92	21.26	2.32	1.76	1.61	1.85	2.41	1.99	-2.28	9.47E-01	5.23E-03	Soluble	-1.82	2.72E+00	1.50E-02	Very soluble	-3.35	8.17E-02	4.51E-04	Soluble	High	Yes	No	Yes	No	No	No	No	-6.16	0	0	0	0	1	0.55	0	0	1	2.1
442	OC(=O)C1NC(=O)c2n(C1)ccc2	C8H8N2O3	180.16	13	5	0.25	1	3	2	47.07	71.33	0.72	-0.39	-0.7	-0.66	-0.45	-0.29	-0.93	2.12E+01	1.18E-01	Very soluble	-0.64	4.09E+01	2.27E-01	Very soluble	-0.69	3.64E+01	2.02E-01	Soluble	High	No	No	No	No	No	No	No	-7.68	0	1	0	0	1	0.56	0	0	1	2.31
443	OC(=O)C1Cn2cccc2C(=O)N1C	C9H10N2O3	194.19	14	5	0.33	1	3	1	51.97	62.54	1.05	-0.21	-0.35	-0.34	-0.58	-0.09	-1.11	1.51E+01	7.76E-02	Very soluble	-0.65	4.38E+01	2.26E-01	Very soluble	-0.37	8.25E+01	4.25E-01	Soluble	High	No	No	No	No	No	No	No	-7.63	0	0	0	0	1	0.56	0	0	1	2.46
444	COC1CCN(CC1)CC1CCCCCN1	C13H26N2O	226.36	16	0	1	3	3	1	74.99	24.5	3.12	1.51	0.87	1.49	1.89	1.77	-2	2.28E+00	1.01E-02	Very soluble	-1.63	5.27E+00	2.33E-02	Very soluble	-2.4	8.97E-01	3.96E-03	Soluble	High	Yes	No	No	No	No	No	No	-6.61	0	0	0	0	0	0.55	0	0	1	2.77
445	Fc1ccc(cc1)OCCC1CNCC1	C12H16FNO	209.26	15	6	0.5	4	3	1	61.53	21.26	2.78	2.31	2.24	2.42	3.08	2.57	-2.62	4.97E-01	2.37E-03	Soluble	-2.39	8.43E-01	4.03E-03	Soluble	-4.16	1.44E-02	6.87E-05	Moderately soluble	High	Yes	No	Yes	No	No	Yes	No	-5.94	0	0	0	0	0	0.55	0	0	1	2.24
446	CCS(=O)(=O)N1CCOc2c(C1)cc(cc2)N(C)C	C13H20N2O3S	284.37	19	6	0.54	3	4	0	80.19	58.23	2.29	1.24	1.84	0.63	0.68	1.34	-2.42	1.08E+00	3.80E-03	Soluble	-2.06	2.47E+00	8.69E-03	Soluble	-3.13	2.12E-01	7.45E-04	Soluble	High	Yes	No	No	Yes	No	No	No	-7.15	0	0	0	0	0	0.55	1	0	0	2.96
447	CN(c1ccc2c(c1)CN(CCO2)S(=O)(=O)C)C	C12H18N2O3S	270.35	18	6	0.5	2	4	0	75.38	58.23	2.06	0.87	1.45	0.36	0.31	1.01	-2.18	1.79E+00	6.62E-03	Soluble	-1.68	5.69E+00	2.10E-02	Very soluble	-2.73	5.06E-01	1.87E-03	Soluble	High	Yes	No	No	No	No	No	No	-7.33	0	0	0	0	0	0.55	1	0	0	2.8
448	N1CC(C1)Oc1ccc(cc1)c1noc(n1)C1CC1	C14H15N3O2	257.29	19	11	0.43	4	5	1	72.91	60.18	3.11	1.76	1.52	1.26	2.57	2.04	-2.71	5.04E-01	1.96E-03	Soluble	-2.64	5.88E-01	2.28E-03	Soluble	-4.38	1.08E-02	4.19E-05	Moderately soluble	High	Yes	Yes	Yes	No	No	Yes	Yes	-6.62	0	0	0	0	0	0.55	0	0	0	2.68
449	Cn1nc(c2c1CCNC2)c1nncn1CC1CC1	C13H18N6	258.32	19	10	0.62	3	4	1	75.42	60.56	2.28	-0.45	0.14	0.76	1.1	0.77	-1.35	1.16E+01	4.47E-02	Very soluble	-0.36	1.14E+02	4.41E-01	Very soluble	-2.84	3.70E-01	1.43E-03	Soluble	High	No	Yes	No	No	No	No	No	-8.2	0	0	0	0	0	0.55	0	0	0	2.94
450	O=C1CCC2(C(=CCC2)N1C)CNC(=O)c1cccnc1C	C17H21N3O2	299.37	22	6	0.47	4	3	1	87.51	62.3	2.41	0.98	1.66	1.29	2.39	1.74	-2.25	1.68E+00	5.61E-03	Soluble	-1.88	3.98E+00	1.33E-02	Very soluble	-4.38	1.26E-02	4.20E-05	Moderately soluble	High	Yes	Yes	No	No	No	No	No	-7.43	0	0	0	0	0	0.55	0	0	0	3.49
451	CCS(=O)(=O)N1[C@H]2CC[C@@H]1c1c(C2)nc(nc1)C	C12H17N3O2S	267.35	18	6	0.67	2	5	0	72.51	71.54	1.82	0.71	1.57	0.23	0.91	1.05	-2.06	2.33E+00	8.72E-03	Soluble	-1.79	4.33E+00	1.62E-02	Very soluble	-3.02	2.58E-01	9.66E-04	Soluble	High	Yes	No	No	No	No	No	No	-7.43	0	0	0	0	0	0.55	0	0	0	4.1
452	Cc1ncc2c(n1)C[C@H]1N[C@@H]2CC1	C10H13N3	175.23	13	6	0.6	0	3	1	53.84	37.81	2	0.63	0.43	0.7	1.92	1.14	-1.66	3.79E+00	2.16E-02	Very soluble	-1	1.76E+01	1.00E-01	Very soluble	-3.01	1.72E-01	9.82E-04	Soluble	High	Yes	Yes	No	No	No	No	No	-6.92	0	0	0	0	1	0.55	0	0	1	3.49
453	Cc1ncc2c(n1)C[C@H]1N([C@@H]2CC1)C(=O)NC1CCCC1	C16H22N4O	286.37	21	6	0.69	3	3	1	84.05	58.12	2.77	1.65	1.79	1.76	1.79	1.95	-2.67	6.14E-01	2.15E-03	Soluble	-2.48	9.40E-01	3.28E-03	Soluble	-3.45	1.02E-01	3.56E-04	Soluble	High	Yes	Yes	No	No	No	Yes	No	-6.88	0	0	0	0	0	0.55	0	0	0	4.12
454	Fc1ccc(cc1)c1ncc2c(n1)C[C@H]1N[C@@H]2CC1	C15H14FN3	255.29	19	12	0.33	1	4	1	74.27	37.81	2.66	1.99	2.35	2.46	3.33	2.56	-3.08	2.13E-01	8.36E-04	Soluble	-2.41	9.93E-01	3.89E-03	Soluble	-5.42	9.62E-04	3.77E-06	Moderately soluble	High	Yes	Yes	No	No	No	Yes	Yes	-6.44	0	0	0	0	0	0.55	0	0	0	3.76
455	O=C(N(C)C)CC1=C2CCCCC2N(C1=O)C	C13H20N2O2	236.31	17	0	0.69	3	2	0	70.01	40.62	2.11	0.11	0.8	1.1	1.21	1.06	-1.18	1.57E+01	6.66E-02	Very soluble	-0.52	7.16E+01	3.03E-01	Very soluble	-1.92	2.83E+00	1.20E-02	Soluble	High	Yes	No	No	No	No	No	No	-7.66	0	0	0	0	0	0.55	0	0	1	3.65
456	CCCS(=O)(=O)N1CCc2n(CC1)c(nn2)C1CC1	C12H20N4O2S	284.38	19	5	0.83	4	5	0	76.41	76.47	1.88	0.19	1.39	0.27	0.42	0.83	-1.65	6.31E+00	2.22E-02	Very soluble	-1.35	1.26E+01	4.42E-02	Very soluble	-2.2	1.79E+00	6.31E-03	Soluble	High	No	Yes	No	No	No	No	No	-7.9	0	0	0	0	0	0.55	0	0	0	3.38
457	O1CCC(CC1)N(C1CNC1)CC1CC1	C12H22N2O	210.32	15	0	1	4	3	1	64.15	24.5	2.57	0.83	0.41	1.21	1.67	1.34	-1.4	8.32E+00	3.95E-02	Very soluble	-0.93	2.49E+01	1.18E-01	Very soluble	-1.78	3.52E+00	1.67E-02	Soluble	High	No	Yes	No	No	No	No	No	-6.99	0	0	0	0	0	0.55	0	0	1	1.99
458	CS(=O)(=O)N(C1CNC1)C1CCOCC1	C9H18N2O3S	234.32	15	0	1	3	5	1	60.81	67.02	1.64	-0.67	0.1	-0.78	-0.37	-0.02	-0.67	4.98E+01	2.12E-01	Very soluble	-0.26	1.28E+02	5.45E-01	Very soluble	-1.09	1.92E+01	8.20E-02	Soluble	High	No	No	No	No	No	No	No	-8.21	0	0	0	0	0	0.55	0	0	1	2.43
459	COCc1onc(n1)C1CNCC1	C8H13N3O2	183.21	13	5	0.75	3	5	1	49.15	60.18	2.25	-0.38	-0.24	-0.74	1.19	0.42	-0.82	2.75E+01	1.50E-01	Very soluble	-0.42	6.95E+01	3.80E-01	Very soluble	-2.33	8.59E-01	4.69E-03	Soluble	High	No	No	No	No	No	No	No	-7.69	0	0	0	0	1	0.55	0	0	1	3.4
460	OC[C@H]1CCN(C[C@H]1N(C)C)C1CCCCC1	C14H28N2O	240.38	17	0	1	3	3	1	76.05	26.71	2.96	1.88	1.18	1.75	1.26	1.81	-2.32	1.16E+00	4.82E-03	Soluble	-2.06	2.08E+00	8.65E-03	Soluble	-1.53	7.14E+00	2.97E-02	Soluble	High	Yes	No	No	No	No	No	No	-6.43	0	0	0	0	0	0.55	0	0	1	3.2
461	CS(=O)(=O)N1CCC(CC1)C1CNCC1	C10H20N2O2S	232.34	15	0	1	2	4	1	68.45	57.79	2.01	0.22	0.59	0.35	0.33	0.7	-1.29	1.20E+01	5.16E-02	Very soluble	-0.99	2.36E+01	1.02E-01	Very soluble	-1.62	5.52E+00	2.38E-02	Soluble	High	No	No	No	No	No	No	No	-7.56	0	0	0	0	0	0.55	0	0	1	2.57
462	CN1CCCC1c1onc(n1)C1CNC1	C10H16N4O	208.26	15	5	0.8	2	5	1	62.37	54.19	2.41	-0.03	-0.56	-0.12	1.01	0.54	-1.23	1.23E+01	5.93E-02	Very soluble	-0.66	4.58E+01	2.20E-01	Very soluble	-2.13	1.56E+00	7.48E-03	Soluble	High	No	Yes	No	No	No	No	No	-7.59	0	1	0	0	0	0.55	0	0	1	3.59
463	OCC1CN(CC21CCNCC2)C1CCC1	C13H24N2O	224.34	16	0	1	2	3	2	72.69	35.5	2.55	0.7	0.07	1.49	1.62	1.29	-1.54	6.47E+00	2.88E-02	Very soluble	-1.02	2.13E+01	9.48E-02	Very soluble	-1.96	2.46E+00	1.10E-02	Soluble	High	No	Yes	No	No	No	No	No	-7.17	0	0	0	0	0	0.55	0	0	1	3.37
464	O=c1[nH]nc2n1CCNCC2	C6H10N4O	154.17	11	5	0.67	0	3	2	43.29	62.71	1.06	-1.34	-1.66	-0.71	0.39	-0.45	-0.29	7.94E+01	5.15E-01	Very soluble	0.52	5.13E+02	3.33E+00	Highly soluble	-1.09	1.25E+01	8.13E-02	Soluble	High	No	No	No	No	No	No	No	-8.19	0	2	0	0	1	0.55	0	0	1	2.49
465	O=c1[nH]nc2n1CCN(CC2)S(=O)(=O)C	C7H12N4O3S	232.26	15	5	0.71	1	5	1	57.16	96.44	1.04	-1.63	-0.91	-1.33	-0.97	-0.76	-0.43	8.55E+01	3.68E-01	Very soluble	0.12	3.03E+02	1.30E+00	Highly soluble	-0.71	4.53E+01	1.95E-01	Soluble	High	No	No	No	No	No	No	No	-8.87	0	1	0	0	0	0.55	0	0	1	2.89
466	CNC(=O)N1C[C@H]([C@@H](C1)N)CN(C)C	C9H20N4O	200.28	14	0	0.89	4	3	2	59.07	61.6	1.94	-1.25	-1.23	-0.27	-1.44	-0.45	-0.03	1.87E+02	9.33E-01	Very soluble	0.45	5.67E+02	2.83E+00	Highly soluble	-0.41	7.72E+01	3.85E-01	Soluble	High	No	No	No	No	No	No	No	-8.41	0	1	0	0	0	0.55	0	0	1	2.89
467	CN(C[C@@H]1CN(C[C@H]1N)S(=O)(=O)C)C	C8H19N3O2S	221.32	14	0	1	3	5	1	59.83	75.02	1.7	-1.29	-0.53	-1.1	-1.69	-0.58	-0.2	1.39E+02	6.29E-01	Very soluble	0.21	3.61E+02	1.63E+00	Highly soluble	-0.34	1.01E+02	4.56E-01	Soluble	High	No	No	No	No	No	No	No	-8.57	0	1	0	0	0	0.55	0	0	1	3.34
468	O=C1NC2(C1Oc1ccc(cc1)F)CCCCC2	C14H16FNO2	249.28	18	6	0.5	2	3	1	69.27	38.33	2.4	2.78	2.45	3.15	3	2.76	-3.25	1.40E-01	5.60E-04	Soluble	-3.24	1.43E-01	5.74E-04	Soluble	-4.34	1.14E-02	4.58E-05	Moderately soluble	High	Yes	Yes	Yes	No	No	Yes	No	-5.85	0	0	0	0	0	0.55	0	0	1	3.01
469	C1CCC2(CC1)C(OCC1CC1)CN2C1CCNCC1	C17H30N2O	278.43	20	0	1	4	3	1	90.03	24.5	3.53	2.45	1.73	2.5	2.82	2.6	-2.85	3.97E-01	1.43E-03	Soluble	-2.61	6.87E-01	2.47E-03	Soluble	-3.14	2.00E-01	7.18E-04	Soluble	High	Yes	Yes	No	No	No	No	No	-6.26	0	0	0	0	0	0.55	0	0	0	3.98
470	COC1CN(C21CCOCC2)C1CCNCC1	C13H24N2O2	240.34	17	0	1	2	4	1	74	33.73	2.67	0.31	-0.14	0.63	1.38	0.97	-1.39	9.71E+00	4.04E-02	Very soluble	-0.58	6.30E+01	2.62E-01	Very soluble	-2	2.41E+00	1.00E-02	Soluble	High	No	Yes	No	No	No	No	No	-7.55	0	0	0	0	0	0.55	0	0	1	3.69
471	N1CCC2(CC1)CCC2N1CCOCC1	C12H22N2O	210.32	15	0	1	1	3	1	67.81	24.5	2.52	0.62	0.09	1.21	1.84	1.26	-1.47	7.15E+00	3.40E-02	Very soluble	-0.71	4.11E+01	1.95E-01	Very soluble	-2.1	1.67E+00	7.94E-03	Soluble	High	No	Yes	No	No	No	No	No	-7.14	0	0	0	0	0	0.55	0	0	1	2.98
472	COC1CCC21CCNCC2	C9H17NO	155.24	11	0	1	1	2	1	48.69	21.26	2.27	0.81	0.78	1.22	1.83	1.38	-1.25	8.79E+00	5.67E-02	Very soluble	-0.84	2.25E+01	1.45E-01	Very soluble	-2.02	1.48E+00	9.55E-03	Soluble	High	Yes	No	No	No	No	No	No	-6.67	0	1	0	0	1	0.55	0	0	1	2.54
473	OC(=O)[C@@H]1OCC(=O)N([C@H]1c1ccccc1)C1CC1	C14H15NO4	261.27	19	6	0.43	3	4	1	70.7	66.84	1.43	1.09	0.43	0.76	1.11	0.97	-2.18	1.72E+00	6.57E-03	Soluble	-2.09	2.14E+00	8.20E-03	Soluble	-1.99	2.69E+00	1.03E-02	Soluble	High	No	No	No	No	No	No	No	-7.12	0	0	0	0	0	0.56	0	0	0	2.97
474	COCCC1(CCN(CC1)C(=O)N(C)C)N(C)C	C13H27N3O2	257.37	18	0	0.92	6	3	0	76.81	36.02	3.08	0.35	0.72	0.88	0.32	1.07	-1.26	1.41E+01	5.49E-02	Very soluble	-0.67	5.49E+01	2.13E-01	Very soluble	-1.71	5.08E+00	1.97E-02	Soluble	High	Yes	Yes	No	No	No	No	No	-7.62	0	0	0	0	0	0.55	0	0	0	2.35
475	CC(C(=O)N1CC(C1)n1ccnc1C(C)C)C	C13H21N3O	235.33	17	5	0.69	4	2	0	71.81	38.13	2.65	1.46	1.67	1.05	1.5	1.66	-2.17	1.58E+00	6.72E-03	Soluble	-1.87	3.20E+00	1.36E-02	Very soluble	-1.95	2.65E+00	1.13E-02	Soluble	High	Yes	No	No	Yes	No	No	No	-6.7	0	0	0	0	0	0.55	0	0	1	2.4
476	O=C(C1CCC1)N1CC(C1)n1ccnc1C	C12H17N3O	219.28	16	5	0.67	3	2	0	64.89	38.13	2.23	0.65	0.99	0.78	1.16	1.16	-1.64	5.00E+00	2.28E-02	Very soluble	-1.03	2.06E+01	9.41E-02	Very soluble	-1.57	5.94E+00	2.71E-02	Soluble	High	Yes	Yes	No	Yes	No	No	No	-7.18	0	0	0	0	0	0.55	0	0	1	2.08
477	O=C(N1CC(C1)n1cncc1)C1CCC1	C11H15N3O	205.26	15	5	0.64	3	2	0	59.92	38.13	1.92	0.25	0.69	0.5	0.7	0.81	-1.32	9.85E+00	4.80E-02	Very soluble	-0.61	5.02E+01	2.45E-01	Very soluble	-1.18	1.36E+01	6.62E-02	Soluble	High	Yes	Yes	No	No	No	No	No	-7.37	0	0	0	0	0	0.55	0	0	1	1.86
478	COc1ccc(cc1)C1(CC1)C(=O)N1CC(C1)n1cncc1	C17H19N3O2	297.35	22	11	0.41	5	3	0	85.98	47.36	2.76	1.16	1.56	1.25	1.98	1.74	-2.45	1.04E+00	3.51E-03	Soluble	-1.75	5.29E+00	1.78E-02	Very soluble	-3.75	5.31E-02	1.79E-04	Soluble	High	Yes	Yes	No	Yes	No	Yes	Yes	-7.29	0	0	0	0	0	0.55	0	0	0	2.56
479	Cc1ccc(o1)CN1CC(C1)n1cncc1	C12H15N3O	217.27	16	10	0.42	3	3	0	64.33	34.2	2.48	0.79	1.31	0.24	1.42	1.25	-1.95	2.44E+00	1.12E-02	Very soluble	-1.09	1.77E+01	8.14E-02	Very soluble	-2.88	2.89E-01	1.33E-03	Soluble	High	Yes	Yes	No	Yes	No	No	No	-7.06	0	0	0	0	0	0.55	0	0	1	2.77
480	COCCc1noc(n1)C1CNC1	C8H13N3O2	183.21	13	5	0.75	4	5	1	49.15	60.18	2.21	-0.28	-0.44	-0.74	1.27	0.4	-0.82	2.77E+01	1.51E-01	Very soluble	-0.52	5.48E+01	2.99E-01	Very soluble	-2.46	6.43E-01	3.51E-03	Soluble	High	No	Yes	No	No	No	No	No	-7.62	0	1	0	0	1	0.55	0	0	1	3.02
481	O=C(N1CC(C1)n1nnc(c1)C(=O)N(C)C)C1CC1	C12H17N5O2	263.3	19	5	0.67	5	4	0	70.81	71.33	2.43	-0.82	-0.67	0.14	-0.6	0.1	-0.82	3.98E+01	1.51E-01	Very soluble	-0.2	1.67E+02	6.34E-01	Very soluble	-0.58	6.86E+01	2.61E-01	Soluble	High	No	Yes	No	No	No	No	No	-8.49	0	1	0	0	0	0.55	0	0	0	2.72
482	CN(C(=O)c1nnn(c1)C1CN(C1)C(=O)C1CCC1)C	C13H19N5O2	277.32	20	5	0.69	5	4	0	75.61	71.33	2.56	-0.28	-0.22	0.41	-0.37	0.42	-1.24	1.60E+01	5.78E-02	Very soluble	-0.76	4.84E+01	1.74E-01	Very soluble	-0.86	3.84E+01	1.38E-01	Soluble	High	No	Yes	No	No	No	No	No	-8.19	0	0	0	0	0	0.55	0	0	0	2.83
483	CN(C1(CCN(CC1)S(=O)(=O)C)CC1CC1)C	C12H24N2O2S	260.4	17	0	1	4	4	0	74.28	49	2.26	1.39	1.78	0.92	0.69	1.41	-2.07	2.24E+00	8.59E-03	Soluble	-2.02	2.47E+00	9.49E-03	Soluble	-2.02	2.46E+00	9.46E-03	Soluble	High	Yes	No	No	No	No	No	No	-6.9	0	0	0	0	0	0.55	0	0	0	2.72
484	COCc1nnn(c1)C1CN(C1)C(=O)c1cocc1	C12H14N4O3	262.26	19	10	0.42	5	5	0	68.43	73.39	2.15	-0.66	0.18	-0.39	0.28	0.31	-1.11	2.04E+01	7.77E-02	Very soluble	-0.41	1.03E+02	3.91E-01	Very soluble	-2.19	1.70E+00	6.49E-03	Soluble	High	No	No	No	No	No	No	No	-8.37	0	0	0	0	0	0.55	0	0	0	3.3
485	O=C1CC(N1)c1ccccc1	C9H9NO	147.17	11	6	0.22	1	1	1	45.82	29.1	1.58	0.78	0.54	1.96	1.97	1.37	-1.58	3.86E+00	2.62E-02	Very soluble	-0.97	1.57E+01	1.07E-01	Very soluble	-2.92	1.79E-01	1.21E-03	Soluble	High	Yes	No	No	No	No	No	No	-6.64	0	1	0	0	1	0.55	0	0	1	1.32
486	CCOC(=O)[C@H]1C[C@H]2[C@@H](C1)NC2=O	C9H13NO3	183.2	13	0	0.78	3	3	1	49.35	55.4	1.75	0.06	-0.31	1.23	0.78	0.7	-0.82	2.80E+01	1.53E-01	Very soluble	-0.78	3.06E+01	1.67E-01	Very soluble	-1.27	9.84E+00	5.37E-02	Soluble	High	No	No	No	No	No	No	No	-7.37	0	0	0	0	1	0.55	0	0	1	2.69
487	CC(S(=O)(=O)N1CCC(CC1)(F)C(=O)NC1CC1)C	C12H21FN2O3S	292.37	19	0	0.92	5	5	1	74.44	74.86	2.27	0.9	1.86	0.54	0.83	1.28	-1.89	3.77E+00	1.29E-02	Very soluble	-2.06	2.56E+00	8.77E-03	Soluble	-2.21	1.79E+00	6.12E-03	Soluble	High	Yes	No	No	No	No	No	No	-7.44	0	0	0	0	0	0.55	0	0	0	2.83
488	O=C(C1(F)CCN(CC1)S(=O)(=O)C)N1CCCC1	C11H19FN2O3S	278.34	18	0	0.91	3	5	0	73.64	66.07	2.15	0.22	1.11	0.26	0.45	0.84	-1.51	8.67E+00	3.12E-02	Very soluble	-1.17	1.90E+01	6.81E-02	Very soluble	-1.58	7.37E+00	2.65E-02	Soluble	High	Yes	No	No	No	No	No	No	-7.84	0	0	0	0	0	0.55	0	0	0	2.59
489	CN(CCNc1ncnc2c1CCC2)C	C11H18N4	206.29	15	6	0.64	4	3	1	61.28	41.05	2.46	1.25	0.75	0.41	1.47	1.27	-1.94	2.38E+00	1.15E-02	Very soluble	-1.71	4.02E+00	1.95E-02	Very soluble	-3.46	7.14E-02	3.46E-04	Soluble	High	Yes	Yes	No	No	No	No	No	-6.67	0	0	0	0	0	0.55	0	0	1	2.57
490	CC(N1C(=O)C2(C1C(=O)NC1CCCC1)CCCC2)C	C16H26N2O2	278.39	20	0	0.88	4	2	1	82.44	49.41	2.92	2.31	1.84	2.74	2.26	2.41	-2.76	4.87E-01	1.75E-03	Soluble	-2.99	2.88E-01	1.03E-03	Soluble	-2.78	4.61E-01	1.66E-03	Soluble	High	Yes	Yes	No	No	No	No	No	-6.36	0	0	0	0	0	0.55	0	0	0	3.36
491	CC(N1C(=O)C2(C1C(=O)N1CCCC1)CCCC2)C	C15H24N2O2	264.36	19	0	0.87	3	2	0	81.64	40.62	2.83	1.71	1.03	2.49	1.94	2	-2.36	1.16E+00	4.38E-03	Soluble	-2.18	1.75E+00	6.63E-03	Soluble	-2.02	2.51E+00	9.51E-03	Soluble	High	Yes	Yes	No	No	No	No	No	-6.7	0	0	0	0	0	0.55	0	0	0	3.26
492	N#CC1=C(N)Nc2n(C1c1ccccc1)ncn2	C12H10N6	238.25	18	11	0.08	1	3	2	67.49	92.55	1.17	1.64	0.42	0.29	-0.24	0.66	-2.74	4.37E-01	1.83E-03	Soluble	-3.2	1.52E-01	6.36E-04	Soluble	-2.91	2.93E-01	1.23E-03	Soluble	High	No	No	No	No	No	No	No	-6.59	0	0	0	0	0	0.55	0	0	1	3.69
493	NC1=NC(=O)C(S1)C	C4H6N2OS	130.17	8	0	0.5	0	2	1	36.74	80.75	0.82	0.15	-0.42	-0.89	1.01	0.13	-0.74	2.36E+01	1.81E-01	Very soluble	-1.4	5.15E+00	3.96E-02	Very soluble	-0.5	4.09E+01	3.14E-01	Soluble	High	No	No	No	No	No	No	No	-6.99	0	4	0	0	2	0.55	0	0	1	3.34
494	N#CC1=C(N)N=C(NC21CCCCC2)N1CCCC1	C14H21N5	259.35	19	0	0.71	1	2	2	85.63	77.44	2.3	1.24	0.3	0.94	1.56	1.27	-2.16	1.78E+00	6.87E-03	Soluble	-2.46	8.91E-01	3.43E-03	Soluble	-2.6	6.56E-01	2.53E-03	Soluble	High	No	Yes	Yes	No	No	No	No	-7	0	0	0	0	0	0.55	0	0	0	4.38
495	O=C1SCCC1NC(=O)c1ccc(cc1Cl)Cl	C11H9Cl2NO2S	290.17	17	6	0.27	3	2	1	69.56	71.47	1.99	3.08	2.76	2.17	3.36	2.67	-3.64	6.61E-02	2.28E-04	Soluble	-4.25	1.64E-02	5.65E-05	Moderately soluble	-4.5	9.15E-03	3.16E-05	Moderately soluble	High	Yes	No	Yes	Yes	Yes	No	No	-5.88	0	0	0	0	0	0.55	0	1	0	2.62
496	O=C1SCCC1NC(=O)c1cccs1	C9H9NO2S2	227.3	14	5	0.33	3	2	1	57.41	99.71	1.77	1.32	1.51	0.53	2.76	1.58	-2.15	1.62E+00	7.13E-03	Soluble	-3.01	2.20E-01	9.66E-04	Soluble	-2.55	6.38E-01	2.81E-03	Soluble	High	No	No	Yes	No	No	No	No	-6.75	0	0	0	0	0	0.55	0	1	1	2.75
497	O=C1SCCC1NS(=O)(=O)c1ccc(cc1)Cl	C10H10ClNO3S2	291.77	17	6	0.3	3	4	1	67.45	96.92	1.64	2.14	2.73	0.82	1.67	1.8	-3.06	2.54E-01	8.70E-04	Soluble	-3.81	4.55E-02	1.56E-04	Soluble	-3.86	4.02E-02	1.38E-04	Soluble	High	No	No	No	Yes	No	No	No	-6.56	0	0	0	0	0	0.55	0	1	0	3.36
498	OC(=O)C1(CCCCC1)n1cnnn1	C8H12N4O2	196.21	14	5	0.75	2	5	1	47.46	80.9	1.11	0.86	0.42	0.79	-0.06	0.62	-1.73	3.65E+00	1.86E-02	Very soluble	-2.14	1.41E+00	7.20E-03	Soluble	-0.7	3.92E+01	2.00E-01	Soluble	High	No	No	No	No	No	No	No	-6.89	0	0	0	0	1	0.56	0	0	1	2.23
499	Nc1cccc(c1)N1CCCCS1(=O)=O	C10H14N2O2S	226.3	15	6	0.4	1	2	1	64.45	71.78	1.33	0.88	1.91	0.61	0.47	1.04	-2.03	2.12E+00	9.39E-03	Soluble	-1.97	2.42E+00	1.07E-02	Very soluble	-2.42	8.68E-01	3.84E-03	Soluble	High	Yes	No	No	No	No	No	No	-7.06	0	0	0	0	0	0.55	0	1	1	2.63
500	CC1Oc2ccc(cc2N(C1)S(=O)(=O)C)C	C11H15NO3S	241.31	16	6	0.45	1	3	0	66.7	54.99	2.2	1.61	2.24	0.9	1.01	1.59	-2.56	6.62E-01	2.74E-03	Soluble	-2.38	1.01E+00	4.20E-03	Soluble	-2.89	3.12E-01	1.29E-03	Soluble	High	Yes	No	No	No	No	No	No	-6.63	0	0	0	0	0	0.55	0	0	1	3.05
501	O=C(N1CCOCC1)CCC[C@@H]1[C@H]2CCCN3[C@H]2[C@H](CN1C(=O)C1CCCCC1)CCC3	C26H43N3O3	445.64	32	0	0.92	7	4	0	138.44	53.09	4.04	3.01	2.15	2.54	2.79	2.91	-4.04	4.09E-02	9.18E-05	Moderately soluble	-3.79	7.23E-02	1.62E-04	Soluble	-3.29	2.28E-01	5.11E-04	Soluble	High	Yes	No	No	No	No	Yes	Yes	-6.88	0	2	0	0	0	0.55	0	0	1	4.74
502	O=C(N1CCOCC1)CCC[C@@H]1[C@H]2CCCN3[C@H]2[C@H](CN1C(=O)c1cocc1)CCC3	C24H35N3O4	429.55	31	5	0.75	7	5	0	128.69	66.23	3.91	1.65	1.48	1.37	2.07	2.1	-3.2	2.71E-01	6.31E-04	Soluble	-2.65	9.52E-01	2.22E-03	Soluble	-3.6	1.07E-01	2.50E-04	Soluble	High	Yes	No	No	No	No	Yes	No	-7.75	0	0	0	0	0	0.55	0	0	1	4.88
503	CCC(C(=O)N1C[C@@H]2CCCN3[C@@H]2[C@@H]([C@H]1CCCC(=O)N1CCOCC1)CCC3)CC	C25H43N3O3	433.63	31	0	0.92	9	4	0	135.75	53.09	4.33	2.69	2.01	2.34	3.06	2.88	-3.63	1.02E-01	2.35E-04	Soluble	-3.46	1.51E-01	3.49E-04	Soluble	-3.5	1.37E-01	3.16E-04	Soluble	High	Yes	No	No	No	No	Yes	No	-7.04	0	2	0	0	0	0.55	0	0	2	4.67
504	CC(CC(=O)N1C[C@@H]2CCCN3[C@@H]2[C@@H]([C@H]1CCCC(=O)N1CCOCC1)CCC3)C	C24H41N3O3	419.6	30	0	0.92	8	4	0	130.94	53.09	4.33	2.19	1.62	2.13	2.66	2.58	-3.29	2.14E-01	5.09E-04	Soluble	-2.94	4.83E-01	1.15E-03	Soluble	-3.11	3.26E-01	7.78E-04	Soluble	High	Yes	No	No	No	No	Yes	No	-7.3	0	2	0	0	0	0.55	0	0	2	4.55
505	O=C(N1C[C@@H]2CCCN3[C@@H]2[C@@H]([C@H]1CCCC(=O)N1CCOCC1)CCC3)C(C)C	C23H39N3O3	405.57	29	0	0.91	7	4	0	126.14	53.09	3.75	1.97	1.23	1.92	2.26	2.22	-3.13	2.98E-01	7.35E-04	Soluble	-2.71	7.90E-01	1.95E-03	Soluble	-2.72	7.78E-01	1.92E-03	Soluble	High	Yes	No	No	No	No	No	No	-7.38	0	0	0	0	0	0.55	0	0	1	4.43
506	O=C(N1C[C@@H]2CCCN3[C@@H]2[C@@H]([C@H]1CCCC(=O)N1CCOCC1)CCC3)C1CC1	C23H37N3O3	403.56	29	0	0.91	7	4	0	124.02	53.09	3.67	1.39	0.92	1.92	2.09	2	-2.76	7.08E-01	1.75E-03	Soluble	-2.11	3.14E+00	7.79E-03	Soluble	-2.5	1.29E+00	3.20E-03	Soluble	High	Yes	No	No	No	No	No	No	-7.77	0	0	0	0	0	0.55	0	0	1	4.38
507	O=C(N1CCOCC1)CCC[C@@H]1[C@H]2CCCN3[C@H]2[C@H](CN1C(=O)C1CCC1)CCC3	C24H39N3O3	417.58	30	0	0.92	7	4	0	128.83	53.09	4.02	1.93	1.37	2.13	2.32	2.36	-3.18	2.74E-01	6.56E-04	Soluble	-2.67	8.95E-01	2.14E-03	Soluble	-2.76	7.24E-01	1.73E-03	Soluble	High	Yes	No	No	No	No	No	No	-7.48	0	0	0	0	0	0.55	0	0	1	4.56
508	Fc1ccc(c(c1)F)S(=O)(=O)N1C[C@@H]2CCCN3[C@@H]2[C@@H]([C@H]1CCCC(=O)N1CCOCC1)CCC3	C25H35F2N3O4S	511.62	35	6	0.72	7	8	0	139.24	78.54	3.31	2.48	3.64	2.6	2.43	2.89	-4.24	2.95E-02	5.76E-05	Moderately soluble	-3.77	8.61E-02	1.68E-04	Soluble	-4.84	7.45E-03	1.46E-05	Moderately soluble	High	No	No	No	No	No	Yes	Yes	-7.66	1	2	0	0	0	0.55	0	0	1	5.07
509	O=C(N1CCOCC1)CCC[C@@H]1[C@H]2CCCN3[C@H]2[C@H](CN1S(=O)(=O)c1cccs1)CCC3	C23H35N3O4S2	481.67	32	5	0.78	7	6	0	137.2	106.78	3.72	2.29	2.58	1.48	2.21	2.46	-3.92	5.76E-02	1.19E-04	Soluble	-4.17	3.26E-02	6.76E-05	Moderately soluble	-3.58	1.26E-01	2.62E-04	Soluble	High	No	No	No	Yes	No	Yes	No	-7.61	0	2	0	0	0	0.55	0	0	1	5.2
510	O=C(N1CCOCC1)CCC[C@@H]1[C@H]2CCCN3[C@H]2[C@H](CN1C(=O)c1ccco1)CCC3	C24H35N3O4	429.55	31	5	0.75	7	5	0	128.69	66.23	3.77	1.99	1.48	1.37	2.07	2.14	-3.41	1.65E-01	3.85E-04	Soluble	-3.01	4.23E-01	9.84E-04	Soluble	-3.6	1.07E-01	2.50E-04	Soluble	High	Yes	No	No	No	No	Yes	No	-7.51	0	0	0	0	0	0.55	0	0	1	4.67
511	O=C(N1CCOCC1)CCC[C@@H]1[C@H]2CCCN3[C@H]2[C@H](CN1C(=O)C1CCCC1)CCC3	C25H41N3O3	431.61	31	0	0.92	7	4	0	133.64	53.09	4.05	2.47	1.76	2.34	2.56	2.64	-3.61	1.06E-01	2.45E-04	Soluble	-3.23	2.55E-01	5.90E-04	Soluble	-3.03	4.06E-01	9.40E-04	Soluble	High	Yes	No	No	No	No	No	No	-7.18	0	2	0	0	0	0.55	0	0	1	4.62
512	O=C(N1CCOCC1)CCC[C@@H]1[C@H]2CCCN3[C@H]2[C@H](CN1S(=O)(=O)c1ccc2c(c1)oc(=O)n2C)CCC3	C27H38N4O6S	546.68	38	9	0.7	7	8	0	154.62	113.68	4.06	1.68	1.96	1.45	1.04	2.04	-4	5.45E-02	9.98E-05	Moderately soluble	-3.68	1.14E-01	2.08E-04	Soluble	-4.22	3.27E-02	5.98E-05	Moderately soluble	High	No	No	No	No	No	Yes	Yes	-8.44	1	3	0	0	0	0.55	0	0	1	5.66
513	O=C(N1CCOCC1)CCC[C@@H]1[C@H]2CCCN3[C@H]2[C@H](CN1S(=O)(=O)c1ccc2c(c1)OCCO2)CCC3	C27H39N3O6S	533.68	37	6	0.74	7	8	0	150.19	97	4.12	1.99	2.29	1.23	1.65	2.26	-4.06	4.64E-02	8.70E-05	Moderately soluble	-3.65	1.19E-01	2.22E-04	Soluble	-4.28	2.78E-02	5.20E-05	Moderately soluble	High	No	No	No	No	No	Yes	No	-8.14	1	3	0	0	0	0.55	0	0	1	5.57
514	O=C(NCC1CC1)CCC[C@H]1N(C[C@H]2[C@H]3[C@@H]1CCCN3CCC2)C(=O)C1CC1	C23H37N3O2	387.56	28	0	0.91	9	3	1	118.93	52.65	3.49	2.32	1.91	2.73	2.74	2.64	-3.11	3.01E-01	7.75E-04	Soluble	-3.06	3.34E-01	8.62E-04	Soluble	-3.38	1.62E-01	4.19E-04	Soluble	High	Yes	No	No	No	No	No	Yes	-7.02	0	0	0	0	0	0.55	0	0	2	4.11
515	O=C(NCC1CC1)CCC[C@@H]1[C@H]2CCCN3[C@H]2[C@H](CN1C(=O)c1ccco1)CCC3	C24H35N3O3	413.55	30	5	0.75	9	4	1	123.6	65.79	3.85	2.92	2.47	2.17	2.74	2.83	-3.77	6.98E-02	1.69E-04	Soluble	-3.96	4.50E-02	1.09E-04	Soluble	-4.49	1.35E-02	3.26E-05	Moderately soluble	High	Yes	No	No	No	No	Yes	Yes	-6.75	0	0	0	0	0	0.55	0	0	2	4.59
516	O=C(NCC1CC1)CCC[C@H]1NC[C@H]2[C@H]3[C@@H]1CCCN3CCC2	C19H33N3O	319.48	23	0	0.95	7	3	2	101.52	44.37	3.57	1.94	1.32	2.38	2.4	2.32	-2.58	8.38E-01	2.62E-03	Soluble	-2.5	1.02E+00	3.19E-03	Soluble	-3.59	8.17E-02	2.56E-04	Soluble	High	Yes	Yes	No	No	No	No	No	-6.87	0	0	0	0	0	0.55	0	0	0	3.72
517	O=C(NCC1CC1)CCC[C@@H]1[C@H]2CCCN3[C@H]2[C@H](CN1S(=O)(=O)c1ccc2c(c1)oc(=O)n2C)CCC3	C27H38N4O5S	530.68	37	9	0.7	9	7	1	149.52	113.24	3.82	2.61	2.95	2.22	1.73	2.67	-4.36	2.31E-02	4.36E-05	Moderately soluble	-4.64	1.22E-02	2.30E-05	Moderately soluble	-5.11	4.10E-03	7.73E-06	Moderately soluble	High	No	Yes	No	Yes	No	Yes	Yes	-7.68	1	3	0	0	0	0.55	0	0	2	5.62
518	O=C(NCC1CC1)CCC[C@@H]1[C@H]2CCCN3[C@H]2[C@H](CN1S(=O)(=O)c1cccc2c1nsn2)CCC3	C25H35N5O3S2	517.71	35	9	0.72	9	7	1	145.2	132.12	3.66	3.08	3.51	1.85	2.77	2.97	-4.59	1.34E-02	2.59E-05	Moderately soluble	-5.52	1.56E-03	3.01E-06	Moderately soluble	-5.34	2.36E-03	4.56E-06	Moderately soluble	Low	No	Yes	No	Yes	No	Yes	Yes	-7.27	1	2	0	1	0	0.55	0	0	2	5.22
519	CNC(=O)CCC[C@H]1N(C[C@H]2[C@H]3[C@@H]1CCCN3CCC2)C(=O)C1CC1	C20H33N3O2	347.49	25	0	0.9	7	3	1	106.62	52.65	3.24	1.58	1.19	2.07	1.89	1.99	-2.53	1.03E+00	2.97E-03	Soluble	-2.3	1.76E+00	5.05E-03	Soluble	-2.79	5.62E-01	1.62E-03	Soluble	High	Yes	No	No	No	No	No	No	-7.3	0	0	0	0	0	0.55	0	0	0	3.84
520	CNC(=O)CCC[C@@H]1[C@H]2CCCN3[C@H]2[C@H](CN1C(=O)C1CCC1)CCC3	C21H35N3O2	361.52	26	0	0.9	7	3	1	111.43	52.65	3.4	2.12	1.64	2.3	2.13	2.32	-2.96	4.01E-01	1.11E-03	Soluble	-2.86	5.03E-01	1.39E-03	Soluble	-3.06	3.15E-01	8.71E-04	Soluble	High	Yes	No	No	No	No	No	No	-7	0	0	0	0	0	0.55	0	0	1	4.04
521	CNC(=O)CCC[C@H]1NC[C@H]2[C@H]3[C@@H]1CCCN3CCC2	C16H29N3O	279.42	20	0	0.94	5	3	2	89.21	44.37	3	1.19	0.6	1.66	1.53	1.6	-1.99	2.85E+00	1.02E-02	Very soluble	-1.72	5.35E+00	1.91E-02	Very soluble	-2.99	2.83E-01	1.01E-03	Soluble	High	Yes	Yes	No	No	No	No	No	-7.16	0	0	0	0	0	0.55	0	0	0	3.41
522	CCC(C(=O)N1C[C@H]2C[C@H](C1)[C@@H]1N(C2)C(=O)CCC1)(C)C	C17H28N2O2	292.42	21	0	0.88	3	2	0	91.25	40.62	2.68	1.89	1.52	2.21	1.91	2.04	-2.65	6.61E-01	2.26E-03	Soluble	-2.37	1.26E+00	4.31E-03	Soluble	-2.35	1.29E+00	4.42E-03	Soluble	High	Yes	No	No	No	No	No	No	-6.74	0	0	0	0	0	0.55	0	0	0	3.64
523	Brc1cccc(c1)NC(=O)N1C[C@H]2C[C@H](C1)[C@@H]1N(C2)C(=O)CCC1	C18H22BrN3O2	392.29	24	6	0.56	3	2	1	104.39	52.65	3.02	2.21	2.36	3.04	1.69	2.46	-3.65	8.75E-02	2.23E-04	Soluble	-2.95	4.40E-01	1.12E-03	Soluble	-4.1	3.14E-02	8.02E-05	Moderately soluble	High	Yes	Yes	No	Yes	No	Yes	Yes	-7.12	0	0	0	0	0	0.55	0	0	1	4.09
524	O=C(N1C[C@H]2C[C@H](C1)[C@@H]1N(C2)C(=O)CCC1)NC1CCCC1	C17H27N3O2	305.42	22	0	0.88	3	2	1	92.59	52.65	2.87	1.23	1.21	2.19	0.89	1.68	-2.31	1.49E+00	4.89E-03	Soluble	-1.93	3.56E+00	1.17E-02	Very soluble	-1.94	3.48E+00	1.14E-02	Soluble	High	Yes	Yes	No	No	No	No	No	-7.29	0	0	0	0	0	0.55	0	0	0	4
525	O=C(N1C[C@H]2C[C@H](C1)[C@@H]1N(C2)C(=O)CCC1)NCc1ccco1	C17H23N3O3	317.38	23	5	0.65	4	3	1	92.23	65.79	2.56	0.55	0.91	1.15	0.79	1.19	-2.05	2.82E+00	8.89E-03	Soluble	-1.5	9.96E+00	3.14E-02	Very soluble	-2.92	3.86E-01	1.22E-03	Soluble	High	No	Yes	No	No	No	No	No	-7.85	0	0	0	0	0	0.55	0	0	0	4.16
526	COC(=O)CNC(=O)N1C[C@H]2C[C@H](C1)[C@@H]1N(C2)C(=O)CCC1	C15H23N3O4	309.36	22	0	0.8	5	4	1	86.37	78.95	2.45	-0.12	-0.56	0.8	-0.22	0.47	-1.35	1.37E+01	4.44E-02	Very soluble	-1.08	2.55E+01	8.23E-02	Very soluble	-1.26	1.68E+01	5.43E-02	Soluble	High	No	Yes	No	No	No	No	No	-8.27	0	1	0	0	0	0.55	0	0	0	3.94
527	O=C(N1CCC(CC1)N1C[C@H]2C[C@H](C1)[C@@H]1N(C2)C(=O)CCC1)Nc1ccc2c(c1)OCCO2	C25H34N4O4	454.56	33	6	0.68	4	5	1	136.3	74.35	3.76	1.82	1.45	2.09	1.19	2.06	-3.68	9.60E-02	2.11E-04	Soluble	-3	4.53E-01	9.97E-04	Soluble	-3.71	8.82E-02	1.94E-04	Soluble	High	No	No	No	No	No	Yes	No	-7.78	0	1	0	0	0	0.55	0	0	1	5.36
528	O=C(N1CCC(CC1)C(=O)O)N1C[C@H]2C[C@H](C1)[C@@H]1N(C2)C(=O)CCC1	C18H27N3O4	349.42	25	0	0.83	3	4	1	103.18	81.16	2.03	0.16	0.09	1.53	-0.19	0.73	-1.91	4.31E+00	1.23E-02	Very soluble	-1.42	1.32E+01	3.79E-02	Very soluble	-0.58	9.28E+01	2.65E-01	Soluble	High	No	Yes	No	No	No	No	No	-8.32	0	0	0	0	0	0.56	0	0	0	4.26
529	CCCN(C(=O)C1CCN(CC1)C(=O)N1C[C@H]2C[C@H](C1)[C@@H]1N(C2)C(=O)CCC1)CC1CC1	C25H40N4O3	444.61	32	0	0.88	8	3	0	136.04	64.17	3.65	1.73	1.59	2.66	1.59	2.25	-3.16	3.09E-01	6.94E-04	Soluble	-2.69	8.99E-01	2.02E-03	Soluble	-2.61	1.10E+00	2.47E-03	Soluble	High	Yes	No	No	No	No	No	Yes	-7.78	0	2	0	0	0	0.55	0	0	2	5.12
530	C=CCN1CCN(CC1)C(=O)C1CCN(CC1)C(=O)N1C[C@H]2C[C@H](C1)[C@@H]1N(C2)C(=O)CCC1	C25H39N5O3	457.61	33	0	0.8	6	4	0	146.29	67.41	3.54	0.55	-0.42	1.78	0.59	1.21	-2.63	1.08E+00	2.36E-03	Soluble	-1.54	1.33E+01	2.90E-02	Very soluble	-1.69	9.34E+00	2.04E-02	Soluble	High	No	No	No	No	No	No	No	-8.7	0	3	0	0	0	0.55	0	1	1	5.27
531	O=C(NC1CCCCC1)NC1CCN(CC1)C(=O)N1C[C@H]2C[C@H](C1)[C@@H]1N(C2)C(=O)CCC1	C24H39N5O3	445.6	32	0	0.88	6	3	2	134.33	84.99	3.34	1.65	1.39	2.47	0.38	1.85	-3.25	2.53E-01	5.67E-04	Soluble	-3.05	3.99E-01	8.95E-04	Soluble	-2.61	1.10E+00	2.46E-03	Soluble	High	No	Yes	No	No	No	No	Yes	-7.85	0	2	0	0	0	0.55	0	0	1	4.99
532	O=C(Nc1ccc2c(c1)OCCO2)NC1CCN(CC1)C(=O)N1C[C@H]2C[C@H](C1)[C@@H]1N(C2)C(=O)CCC1	C26H35N5O5	497.59	36	6	0.65	6	5	2	144.49	103.45	3.58	1.11	1.16	1.88	0.34	1.62	-3.35	2.21E-01	4.45E-04	Soluble	-2.88	6.63E-01	1.33E-03	Soluble	-3.67	1.07E-01	2.15E-04	Soluble	High	No	Yes	No	No	No	Yes	Yes	-8.55	0	3	0	0	0	0.55	0	0	1	5.42
533	CC(CCNC(=O)NC1CCN(CC1)C(=O)N1C[C@H]2C[C@H](C1)[C@@H]1N(C2)C(=O)CCC1)C	C23H39N5O3	433.59	31	0	0.87	8	3	2	131.63	84.99	3.72	1.52	1.11	2.26	0.65	1.85	-2.96	4.78E-01	1.10E-03	Soluble	-2.91	5.29E-01	1.22E-03	Soluble	-2.82	6.61E-01	1.52E-03	Soluble	High	No	Yes	No	No	No	No	Yes	-7.87	0	1	0	0	0	0.55	0	0	2	4.92
534	O=C(N1C[C@H]2C[C@H](C1)[C@@H]1N(C2)C(=O)CCC1)N1CCC(CC1)NS(=O)(=O)c1cccs1	C21H30N4O4S2	466.62	31	5	0.71	5	5	1	129.89	126.65	2.77	1.37	1.88	1.39	0.59	1.6	-3.39	1.92E-01	4.12E-04	Soluble	-3.63	1.09E-01	2.33E-04	Soluble	-2.86	6.41E-01	1.37E-03	Soluble	High	No	Yes	No	Yes	No	No	No	-8.17	0	0	0	0	0	0.55	0	0	1	5.33
535	Cn1cnc(c1)S(=O)(=O)NC1CCN(CC1)C(=O)N1C[C@H]2C[C@H](C1)[C@@H]1N(C2)C(=O)CCC1	C21H32N6O4S	464.58	32	5	0.76	5	6	1	129.06	116.23	2.45	-0.22	0.55	0.25	-1.61	0.28	-2.37	1.99E+00	4.29E-03	Soluble	-1.76	8.00E+00	1.72E-02	Very soluble	-2	4.70E+00	1.01E-02	Soluble	High	No	Yes	No	No	No	No	No	-9.29	0	0	0	0	0	0.55	0	0	1	5.42
536	O=C(N1C[C@H]2C[C@H](C1)[C@@H]1N(C2)C(=O)CCC1)N1CCC(CC1)NS(=O)(=O)C	C18H30N4O4S	398.52	27	0	0.89	4	5	1	113.17	98.41	1.91	-0.2	0.39	0.65	-1.07	0.34	-1.92	4.78E+00	1.20E-02	Very soluble	-1.41	1.55E+01	3.89E-02	Very soluble	-1.53	1.18E+01	2.96E-02	Soluble	High	No	Yes	No	No	No	No	No	-8.87	0	0	0	0	0	0.55	0	0	1	4.76
537	O=C(N1C[C@H]2C[C@H](C1)[C@@H]1N(C2)C(=O)CCC1)N1CCC(CC1)NS(=O)(=O)c1c(C)noc1C	C22H33N5O5S	479.59	33	5	0.77	5	7	1	132.01	124.44	3.38	0.6	1.43	0.88	-0.17	1.22	-2.97	5.10E-01	1.06E-03	Soluble	-2.79	7.83E-01	1.63E-03	Soluble	-3.19	3.06E-01	6.38E-04	Soluble	High	No	Yes	No	No	No	No	No	-8.8	0	1	0	0	0	0.55	0	0	1	5.69
538	O=C(N1C[C@H]2C[C@H](C1)[C@@H]1N(C2)C(=O)CCC1)N1CCC(CC1)NS(=O)(=O)c1ccc2c(c1)CCC2	C26H36N4O4S	500.65	35	6	0.69	5	5	1	144.64	98.41	3.35	2.19	2.31	2.41	1.07	2.27	-4.12	3.79E-02	7.58E-05	Moderately soluble	-3.89	6.44E-02	1.29E-04	Soluble	-4.39	2.06E-02	4.11E-05	Moderately soluble	High	No	Yes	No	Yes	No	Yes	Yes	-7.8	1	3	0	0	0	0.55	0	0	1	5.38
539	CCn1ncc(c1)S(=O)(=O)NC1CCN(CC1)C(=O)N1C[C@H]2C[C@H](C1)[C@@H]1N(C2)C(=O)CCC1	C22H34N6O4S	478.61	33	5	0.77	6	6	1	133.87	116.23	2.85	-0.03	1.04	0.88	-1.22	0.7	-2.5	1.50E+00	3.13E-03	Soluble	-1.96	5.24E+00	1.09E-02	Very soluble	-2.38	1.97E+00	4.12E-03	Soluble	High	No	Yes	No	No	No	No	No	-9.24	0	1	0	0	0	0.55	0	0	1	5.38
540	CCS(=O)(=O)NC1CCN(CC1)C(=O)N1C[C@H]2C[C@H](C1)[C@@H]1N(C2)C(=O)CCC1	C19H32N4O4S	412.55	28	0	0.89	5	5	1	117.98	98.41	2.43	0.16	0.78	0.88	-0.68	0.71	-2.17	2.80E+00	6.78E-03	Soluble	-1.78	6.79E+00	1.64E-02	Very soluble	-1.92	4.95E+00	1.20E-02	Soluble	High	No	Yes	No	No	No	No	No	-8.7	0	0	0	0	0	0.55	0	0	1	4.98
541	CCC(C(=O)NC1CCN(CC1)C(=O)N1C[C@H]2C[C@H](C1)[C@@H]1N(C2)C(=O)CCC1)(C)C	C23H38N4O3	418.57	30	0	0.87	6	3	1	128.18	72.96	3.27	1.77	1.31	2.24	1.27	1.97	-3.15	2.93E-01	7.01E-04	Soluble	-2.92	5.03E-01	1.20E-03	Soluble	-2.76	7.24E-01	1.73E-03	Soluble	High	No	Yes	No	No	No	No	Yes	-7.6	0	0	0	0	0	0.55	0	0	1	4.84
542	CC(CNC(=O)NC1CCN(CC1)C(=O)N1C[C@H]2C[C@H](C1)[C@@H]1N(C2)C(=O)CCC1)C	C22H37N5O3	419.56	30	0	0.86	7	3	2	126.83	84.99	2.72	1.17	0.72	2.05	0.25	1.38	-2.72	8.06E-01	1.92E-03	Soluble	-2.55	1.18E+00	2.82E-03	Soluble	-2.43	1.57E+00	3.75E-03	Soluble	High	No	Yes	No	No	No	No	Yes	-8.03	0	0	0	0	0	0.55	0	0	1	4.8
543	O=C(N1C[C@H]2C[C@H](C1)[C@@H]1N(C2)C(=O)CCC1)N1CCN(CC1)C(=O)NC1CCCCC1	C23H37N5O3	431.57	31	0	0.87	5	3	1	133.53	76.2	3.33	1.05	0.58	2.26	0.04	1.45	-2.85	6.13E-01	1.42E-03	Soluble	-2.24	2.48E+00	5.74E-03	Soluble	-1.86	5.97E+00	1.38E-02	Soluble	High	No	Yes	No	No	No	No	Yes	-8.19	0	1	0	0	0	0.55	0	0	1	4.92
544	O=C(N1CCN(CC1)C(=O)N1C[C@H]2C[C@H](C1)[C@@H]1N(C2)C(=O)CCC1)Nc1ccc2c(c1)OCCO2	C25H33N5O5	483.56	35	6	0.64	5	5	1	143.7	94.66	3.57	0.51	0.35	1.68	0	1.22	-2.96	5.35E-01	1.11E-03	Soluble	-2.07	4.13E+00	8.55E-03	Soluble	-2.92	5.84E-01	1.21E-03	Soluble	High	No	Yes	No	No	No	Yes	Yes	-8.89	0	2	0	0	0	0.55	0	0	1	5.22
545	CCCS(=O)(=O)N1CCN(CC1)C(=O)N1C[C@H]2C[C@H](C1)[C@@H]1N(C2)C(=O)CCC1	C19H32N4O4S	412.55	28	0	0.89	5	5	0	121.99	89.62	2.74	0.09	0.35	0.88	-0.63	0.69	-2.12	3.10E+00	7.51E-03	Soluble	-1.53	1.23E+01	2.97E-02	Very soluble	-1.56	1.13E+01	2.74E-02	Soluble	High	No	Yes	No	No	No	No	No	-8.75	0	0	0	0	0	0.55	0	0	1	4.94
546	O=C(N1C[C@H]2C[C@H](C1)[C@@H]1N(C2)C(=O)CCC1)N1CCN(CC1)S(=O)(=O)c1cccs1	C20H28N4O4S2	452.59	30	5	0.7	4	5	0	129.09	117.86	2.55	0.77	1.06	1.17	0.26	1.16	-2.99	4.63E-01	1.02E-03	Soluble	-2.83	6.77E-01	1.50E-03	Soluble	-2.11	3.49E+00	7.71E-03	Soluble	High	No	Yes	No	Yes	No	No	No	-8.51	0	0	0	0	0	0.55	0	0	1	5.08
547	Cn1cnc(c1)S(=O)(=O)N1CCN(CC1)C(=O)N1C[C@H]2C[C@H](C1)[C@@H]1N(C2)C(=O)CCC1	C20H30N6O4S	450.56	31	5	0.75	4	6	0	128.27	107.44	2.7	-0.82	-0.26	0.03	-1.94	-0.06	-1.97	4.80E+00	1.07E-02	Very soluble	-0.96	4.98E+01	1.11E-01	Very soluble	-1.25	2.56E+01	5.68E-02	Soluble	High	No	Yes	No	No	No	No	No	-9.63	0	0	0	0	0	0.55	0	0	1	5.19
548	O=C(N1CCN(CC1)S(=O)(=O)C)N1C[C@H]2C[C@H](C1)[C@@H]1N(C2)C(=O)CCC1	C17H28N4O4S	384.49	26	0	0.88	3	5	0	112.37	89.62	2.57	-0.8	-0.43	0.41	-1.39	0.07	-1.52	1.16E+01	3.01E-02	Very soluble	-0.6	9.59E+01	2.49E-01	Very soluble	-0.78	6.44E+01	1.67E-01	Soluble	High	No	Yes	No	No	No	No	No	-9.21	0	1	0	0	0	0.55	0	0	1	4.6
549	O=C(N1C[C@H]2C[C@H](C1)[C@@H]1N(C2)C(=O)CCC1)N1CCN(CC1)S(=O)(=O)c1c(C)noc1C	C21H31N5O5S	465.57	32	5	0.76	4	7	0	131.21	115.65	2.9	0	0.61	0.66	-0.51	0.73	-2.58	1.23E+00	2.64E-03	Soluble	-1.98	4.88E+00	1.05E-02	Very soluble	-2.45	1.67E+00	3.58E-03	Soluble	High	No	Yes	No	No	No	No	No	-9.14	0	1	0	0	0	0.55	0	0	1	5.45
550	CCn1ncc(c1)S(=O)(=O)N1CCN(CC1)C(=O)N1C[C@H]2C[C@H](C1)[C@@H]1N(C2)C(=O)CCC1	C21H32N6O4S	464.58	32	5	0.76	5	6	0	133.07	107.44	3.05	-0.63	0.22	0.66	-1.55	0.35	-2.11	3.61E+00	7.78E-03	Soluble	-1.15	3.26E+01	7.02E-02	Very soluble	-1.64	1.07E+01	2.31E-02	Soluble	High	No	Yes	No	No	No	No	No	-9.58	0	1	0	0	0	0.55	0	0	1	5.17
551	OC(=O)CCC[C@H]1N(C[C@H]2[C@H]3[C@@H]1CCCN3CCC2)Cc1ccccc1	C22H32N2O2	356.5	26	6	0.68	6	4	1	112.56	43.78	3.2	1.12	2.7	3.16	2.75	2.59	-2.53	1.05E+00	2.95E-03	Soluble	-1.63	8.30E+00	2.33E-02	Very soluble	-4.14	2.55E-02	7.16E-05	Moderately soluble	High	Yes	Yes	No	No	No	Yes	No	-7.68	0	0	0	0	0	0.55	0	0	1	3.58
552	OC(=O)CCC[C@H]1N(C[C@H]2[C@H]3[C@@H]1CCCN3CCC2)Cc1cccnc1	C21H31N3O2	357.49	26	6	0.71	6	5	1	110.36	56.67	2.77	0.05	2.1	2.11	2.19	1.84	-1.86	4.90E+00	1.37E-02	Very soluble	-0.79	5.76E+01	1.61E-01	Very soluble	-3.77	6.04E-02	1.69E-04	Soluble	High	Yes	Yes	No	No	No	Yes	No	-8.45	0	0	0	0	0	0.55	0	0	1	3.79
553	CCCN(C(=O)CCC[C@H]1N(C)C[C@H]2[C@H]3[C@@H]1CCCN3CCC2)CC1CC1	C23H41N3O	375.59	27	0	0.96	9	3	0	120.94	26.79	4.38	3.48	2.79	3.26	3.08	3.4	-3.77	6.42E-02	1.71E-04	Soluble	-3.72	7.08E-02	1.88E-04	Soluble	-3.71	7.36E-02	1.96E-04	Soluble	High	Yes	No	No	No	No	Yes	No	-6.12	0	0	0	0	0	0.55	0	0	2	4.19
554	CN1CCC(CC1)N1CCN(CC1)C(=O)CCC[C@H]1N(C)C[C@H]2[C@H]3[C@@H]1CCCN3CCC2	C26H47N5O	445.68	32	0	0.96	6	5	0	150.78	33.27	4.62	2.25	0.3	2.24	1.48	2.18	-3.62	1.06E-01	2.37E-04	Soluble	-2.58	1.16E+00	2.60E-03	Soluble	-2.77	7.53E-01	1.69E-03	Soluble	High	No	No	No	No	No	No	No	-7.42	0	2	0	0	0	0.55	0	0	1	4.86
555	O=C(NCCCc1c(C)noc1C)CCC[C@H]1N(C)C[C@H]2[C@H]3[C@@H]1CCCN3CCC2	C24H40N4O2	416.6	30	5	0.83	9	5	1	128.21	61.61	4.26	3.22	2.55	2.39	3.63	3.21	-3.98	4.35E-02	1.05E-04	Soluble	-4.19	2.71E-02	6.51E-05	Moderately soluble	-5.54	1.22E-03	2.92E-06	Moderately soluble	High	Yes	No	No	No	No	Yes	Yes	-6.56	0	0	0	0	0	0.55	0	0	2	5.31
556	O=C(NCCN(C1CCCCC1)C)CCC[C@H]1N(C)C[C@H]2[C@H]3[C@@H]1CCCN3CCC2	C25H46N4O	418.66	30	0	0.96	9	4	1	133.35	38.82	4.49	3.51	2.58	2.85	2.65	3.22	-4.05	3.71E-02	8.85E-05	Moderately soluble	-4.01	4.10E-02	9.80E-05	Moderately soluble	-4.16	2.92E-02	6.98E-05	Moderately soluble	High	Yes	No	No	No	No	Yes	No	-6.36	0	2	0	0	0	0.55	0	0	3	4.64
557	CCCN(C(=O)CCC[C@H]1N(C[C@H]2[C@H]3[C@@H]1CCCN3CCC2)C(=O)C)CC1CC1	C24H41N3O2	403.6	29	0	0.92	10	3	0	125.94	43.86	4.06	2.94	2.7	2.94	3.04	3.14	-3.53	1.18E-01	2.92E-04	Soluble	-3.52	1.21E-01	3.00E-04	Soluble	-3.63	9.37E-02	2.32E-04	Soluble	High	Yes	No	No	No	No	Yes	Yes	-6.67	0	0	0	0	0	0.55	0	0	2	4.31
558	C=CCN1CCN(CC1)C(=O)CCC[C@H]1N(C[C@H]2[C@H]3[C@@H]1CCCN3CCC2)C(=O)C	C24H40N4O2	416.6	30	0	0.83	8	4	0	136.2	47.1	4.32	1.76	0.69	2.03	2.06	2.17	-3	4.13E-01	9.91E-04	Soluble	-2.37	1.79E+00	4.30E-03	Soluble	-2.72	7.97E-01	1.91E-03	Soluble	High	Yes	No	No	No	No	No	No	-7.59	0	1	0	0	0	0.55	0	1	2	4.6
559	O=C(NCCCc1c(C)noc1C)CCC[C@@H]1[C@H]2CCCN3[C@H]2[C@H](CN1C(=O)C)CCC3	C25H40N4O3	444.61	32	5	0.8	10	5	1	133.22	78.68	3.76	2.68	2.47	2.12	3.58	2.92	-3.74	8.08E-02	1.82E-04	Soluble	-3.98	4.61E-02	1.04E-04	Soluble	-5.46	1.55E-03	3.49E-06	Moderately soluble	High	No	No	No	No	No	Yes	Yes	-7.11	0	2	0	0	0	0.55	0	0	2	5.4
560	CN(C(=O)CCC[C@@H]1[C@H]2CCCN3[C@H]2[C@H](CN1C(=O)C)CCC3)CCc1c(C)nn(c1C)C	C26H43N5O2	457.65	33	5	0.81	9	4	0	140.3	61.68	4.29	2.37	2.17	2.32	2.77	2.78	-3.69	9.37E-02	2.05E-04	Soluble	-3.31	2.26E-01	4.95E-04	Soluble	-4.27	2.46E-02	5.37E-05	Moderately soluble	High	Yes	No	No	No	No	Yes	Yes	-7.41	0	2	0	0	0	0.55	0	0	2	4.9
561	C=CCNC(=O)[C@H]1[C@H](CO)[C@@H](O)c2c([C@H]1c1cc(OC)c(c(c1)OC)OC)cc1c(c2)OCO1	C25H29NO8	471.5	34	12	0.4	9	8	3	122.79	115.71	3.48	2.34	1.82	0.8	3.12	2.31	-3.9	5.87E-02	1.25E-04	Soluble	-4.41	1.84E-02	3.90E-05	Moderately soluble	-5.2	3.00E-03	6.35E-06	Moderately soluble	High	No	Yes	No	No	No	Yes	Yes	-7.51	0	0	0	0	0	0.55	0	1	2	4.81
562	OC[C@@H]1[C@@H](O)c2cc3OCOc3cc2[C@H]([C@H]1C(=O)NC(C)C)c1cc(OC)c(c(c1)OC)OC	C25H31NO8	473.52	34	12	0.48	8	8	3	123.26	115.71	3.65	2.49	2.04	0.88	2.96	2.4	-4.08	3.96E-02	8.36E-05	Moderately soluble	-4.56	1.29E-02	2.72E-05	Moderately soluble	-5.17	3.22E-03	6.81E-06	Moderately soluble	High	No	Yes	No	No	No	Yes	Yes	-7.42	0	0	0	0	0	0.55	0	0	2	4.86
563	CCCN(C(=O)[C@H]1[C@H](CO)[C@@H](O)c2c([C@H]1c1cc(OC)c(c(c1)OC)OC)cc1c(c2)OCO1)CC1CC1	C29H37NO8	527.61	38	12	0.55	11	8	2	140.47	106.92	4.25	3.51	3.11	1.67	3.95	3.3	-4.83	7.80E-03	1.48E-05	Moderately soluble	-5.44	1.92E-03	3.64E-06	Moderately soluble	-5.77	9.00E-04	1.71E-06	Moderately soluble	High	No	No	No	No	No	Yes	Yes	-7.03	1	3	1	0	0	0.55	0	0	3	5.25
564	OC[C@H]1[C@H](C(=O)Nc2ccc(cc2)C)[C@H](c2cc(OC)c(c(c2)OC)OC)c2c([C@@H]1O)cc1c(c2)OCO1	C29H31NO8	521.56	38	18	0.34	8	8	3	139.83	115.71	3.47	3.62	3.28	1.72	3.91	3.2	-5.18	3.47E-03	6.66E-06	Moderately soluble	-5.74	9.54E-04	1.83E-06	Moderately soluble	-7.19	3.34E-05	6.40E-08	Poorly soluble	High	No	Yes	No	No	No	Yes	Yes	-6.91	1	2	0	0	0	0.55	0	0	3	4.93
565	OC[C@@H]1[C@@H](O)c2cc3OCOc3cc2[C@H]([C@H]1C(=O)N1CCc2c1cccc2)c1cc(OC)c(c(c1)OC)OC	C30H31NO8	533.57	39	18	0.37	7	8	2	145.55	106.92	3.74	3.47	2.73	1.91	3.74	3.12	-5.21	3.26E-03	6.11E-06	Moderately soluble	-5.4	2.14E-03	4.01E-06	Moderately soluble	-6.63	1.26E-04	2.36E-07	Poorly soluble	High	No	No	No	No	Yes	Yes	Yes	-7.09	1	2	0	0	0	0.55	0	0	1	5.03
566	OC[C@H]1[C@H](C(=O)NCCC2=CCCCC2)[C@H](c2cc(OC)c(c(c2)OC)OC)c2c([C@@H]1O)cc1c(c2)OCO1	C30H37NO8	539.62	39	12	0.5	10	8	3	144.71	115.71	4.33	3.74	3.53	1.79	4.28	3.53	-5.11	4.19E-03	7.77E-06	Moderately soluble	-5.86	7.41E-04	1.37E-06	Moderately soluble	-6.5	1.73E-04	3.20E-07	Poorly soluble	High	No	Yes	No	No	No	No	Yes	-6.94	1	3	0	0	0	0.55	0	1	3	5.5
567	COCCCNC(=O)[C@H]1[C@H](CO)[C@@H](O)c2c([C@H]1c1cc(OC)c(c(c1)OC)OC)cc1c(c2)OCO1	C26H33NO9	503.54	36	12	0.5	11	9	3	129.15	124.94	3.17	1.9	1.67	0.31	3.09	2.03	-3.68	1.05E-01	2.09E-04	Soluble	-4.15	3.59E-02	7.14E-05	Moderately soluble	-5.65	1.12E-03	2.22E-06	Moderately soluble	High	No	Yes	No	No	No	Yes	Yes	-8.02	1	1	1	0	0	0.55	0	0	2	5.05
568	OC[C@H]1[C@H](C(=O)NCc2ccc(o2)C)[C@H](c2cc(OC)c(c(c2)OC)OC)c2c([C@@H]1O)cc1c(c2)OCO1	C28H31NO9	525.55	38	17	0.39	9	9	3	135.37	128.85	3.68	2.69	2.59	0.52	3.69	2.63	-4.53	1.55E-02	2.95E-05	Moderately soluble	-5.05	4.70E-03	8.94E-06	Moderately soluble	-6.81	8.18E-05	1.56E-07	Poorly soluble	High	No	Yes	No	No	No	Yes	Yes	-7.6	1	2	0	0	0	0.55	0	0	2	5.13
569	OC[C@@H]1[C@@H](O)c2cc3OCOc3cc2[C@H]([C@H]1C(=O)Nc1cc(C)ccc1OC)c1cc(OC)c(c(c1)OC)OC	C30H33NO9	551.58	40	18	0.37	9	9	3	146.32	124.94	4.01	3.59	3.29	1.41	4	3.26	-5.26	3.03E-03	5.49E-06	Moderately soluble	-5.9	6.94E-04	1.26E-06	Moderately soluble	-7.29	2.86E-05	5.19E-08	Poorly soluble	High	No	Yes	No	No	No	Yes	Yes	-7.12	1	3	0	0	0	0.55	0	0	3	5.17
570	OC[C@H]1[C@H](C(=O)Nc2cccc(c2)F)[C@H](c2cc(OC)c(c(c2)OC)OC)c2c([C@@H]1O)cc1c(c2)OCO1	C28H28FNO8	525.52	38	18	0.32	8	9	3	134.82	115.71	3.51	3.35	3.53	1.89	3.8	3.22	-5.03	4.89E-03	9.31E-06	Moderately soluble	-5.46	1.83E-03	3.49E-06	Moderately soluble	-7.08	4.36E-05	8.30E-08	Poorly soluble	High	No	Yes	No	No	Yes	Yes	Yes	-7.13	1	2	0	0	0	0.55	0	0	2	4.85
571	OC[C@@H]1[C@@H](C(=O)Nc2nccnc2)[C@@H](c2cc(OC)c(c(c2)OC)OC)c2c([C@H]1O)cc1c(c2)OCO1	C26H27N3O8	509.51	37	18	0.35	8	10	3	130.45	141.49	2.69	1.44	1.76	0	2.23	1.62	-3.74	9.31E-02	1.83E-04	Soluble	-4.02	4.90E-02	9.62E-05	Moderately soluble	-6.08	4.28E-04	8.39E-07	Poorly soluble	Low	No	No	No	No	No	No	Yes	-8.39	2	2	1	1	0	0.17	0	0	2	4.94
572	OC[C@H]1[C@H](C(=O)NCC2CC2)[C@H](c2cc(OC)c(c(c2)OC)OC)c2c([C@@H]1O)cc1c(c2)OCO1	C26H31NO8	485.53	35	12	0.5	9	8	3	125.95	115.71	3.8	2.44	1.98	1.08	3.17	2.49	-4.05	4.36E-02	8.97E-05	Moderately soluble	-4.51	1.49E-02	3.07E-05	Moderately soluble	-5.33	2.24E-03	4.62E-06	Moderately soluble	High	No	No	No	No	No	Yes	Yes	-7.53	0	1	0	0	0	0.55	0	0	2	4.89
573	OC[C@H]1[C@H](C(=O)NC2CCCC2)[C@H](c2cc(OC)c(c(c2)OC)OC)c2c([C@@H]1O)cc1c(c2)OCO1	C27H33NO8	499.55	36	12	0.52	8	8	3	130.76	115.71	3.92	2.96	2.58	1.28	3.24	2.8	-4.52	1.51E-02	3.02E-05	Moderately soluble	-5.05	4.42E-03	8.86E-06	Moderately soluble	-5.47	1.68E-03	3.37E-06	Moderately soluble	High	No	No	No	No	No	Yes	Yes	-7.25	0	2	0	0	0	0.55	0	0	2	5.01
574	OC[C@H]1[C@H](C(=O)NCCCN(C)C)[C@H](c2cc(OC)c(c(c2)OC)OC)c2c([C@@H]1O)cc1c(c2)OCO1	C27H36N2O8	516.58	37	12	0.52	11	9	3	135.77	118.95	3.42	2.09	1.59	0.51	2.74	2.07	-3.87	6.91E-02	1.34E-04	Soluble	-4.22	3.13E-02	6.05E-05	Moderately soluble	-5.62	1.24E-03	2.39E-06	Moderately soluble	High	No	Yes	No	No	No	Yes	Yes	-7.97	1	3	1	0	0	0.55	0	0	2	5.19
575	OC[C@H]1[C@H](C(=O)NCC(C)C)[C@H](c2cc(OC)c(c(c2)OC)OC)c2c([C@@H]1O)cc1c(c2)OCO1	C26H33NO8	487.54	35	12	0.5	9	8	3	128.07	115.71	3.2	3.02	2.29	1.08	3.37	2.59	-4.43	1.83E-02	3.76E-05	Moderately soluble	-5.11	3.74E-03	7.67E-06	Moderately soluble	-5.56	1.36E-03	2.78E-06	Moderately soluble	High	No	Yes	No	No	No	Yes	Yes	-7.13	0	1	0	0	0	0.55	0	0	2	4.97
576	COCCNC(=O)[C@H]1[C@H](CO)[C@@H](O)c2c([C@H]1c1cc(OC)c(c(c1)OC)OC)cc1c(c2)OCO1	C25H31NO9	489.51	35	12	0.48	10	9	3	124.35	124.94	2.79	1.55	1.28	0.11	2.68	1.68	-3.45	1.76E-01	3.59E-04	Soluble	-3.78	8.06E-02	1.65E-04	Soluble	-5.26	2.67E-03	5.45E-06	Moderately soluble	High	No	Yes	No	No	No	No	Yes	-8.19	0	1	0	0	0	0.55	0	0	2	4.92
577	OC[C@@H]1[C@@H](O)c2cc3OCOc3cc2[C@H]([C@H]1C(=O)N(CC)CC)c1cc(OC)c(c(c1)OC)OC	C26H33NO8	487.54	35	12	0.5	9	8	2	128.16	106.92	3.55	2.61	2.39	1.08	3.09	2.54	-4.17	3.32E-02	6.81E-05	Moderately soluble	-4.5	1.52E-02	3.13E-05	Moderately soluble	-5.2	3.10E-03	6.35E-06	Moderately soluble	High	No	No	No	No	No	Yes	Yes	-7.42	0	1	0	0	0	0.55	0	0	2	4.98
578	OC[C@@H]1[C@@H](C(=O)Nc2ccccc2)[C@@H](c2cc(OC)c(c(c2)OC)OC)c2c([C@H]1O)cc1c(c2)OCO1	C28H29NO8	507.53	37	18	0.32	8	8	3	134.86	115.71	3.27	3.25	2.97	1.52	3.38	2.88	-4.87	6.91E-03	1.36E-05	Moderately soluble	-5.35	2.25E-03	4.43E-06	Moderately soluble	-6.82	7.63E-05	1.50E-07	Poorly soluble	High	No	Yes	No	No	Yes	Yes	Yes	-7.09	1	2	0	0	0	0.55	0	0	2	4.82
579	COc1cc(cc(c1)OC)NC(=O)[C@H]1[C@H](CO)[C@@H](O)c2c([C@H]1c1cc(OC)c(c(c1)OC)OC)cc1c(c2)OCO1	C30H33NO10	567.58	41	18	0.37	10	10	3	147.85	134.17	3.84	3.19	2.99	0.91	3.55	2.9	-5.03	5.25E-03	9.26E-06	Moderately soluble	-5.68	1.19E-03	2.09E-06	Moderately soluble	-7.01	5.60E-05	9.86E-08	Poorly soluble	High	No	No	No	No	No	Yes	Yes	-7.5	2	3	0	1	0	0.17	0	0	2	5.21
580	OC[C@H]1[C@H](C(=O)NCc2ccc3c(c2)OCO3)[C@H](c2cc(OC)c(c(c2)OC)OC)c2c([C@@H]1O)cc1c(c2)OCO1	C30H31NO10	565.57	41	18	0.37	9	10	3	144.2	134.17	3.92	3	2.41	1.05	3.62	2.8	-4.97	6.10E-03	1.08E-05	Moderately soluble	-5.48	1.86E-03	3.30E-06	Moderately soluble	-6.91	6.96E-05	1.23E-07	Poorly soluble	High	No	No	No	No	Yes	Yes	Yes	-7.62	2	3	0	1	0	0.17	0	0	2	5.08
581	CCC(NC(=O)[C@H]1[C@H](CO)[C@@H](O)c2c([C@H]1c1cc(OC)c(c(c1)OC)OC)cc1c(c2)OCO1)CC	C27H35NO8	501.57	36	12	0.52	10	8	3	132.87	115.71	3.52	3.55	2.83	1.28	3.78	2.99	-4.77	8.46E-03	1.69E-05	Moderately soluble	-5.66	1.08E-03	2.16E-06	Moderately soluble	-5.95	5.69E-04	1.14E-06	Moderately soluble	High	No	Yes	No	No	No	Yes	Yes	-6.84	1	3	0	0	0	0.55	0	0	3	5.09
582	CCOCCCNC(=O)[C@H]1[C@H](CO)[C@@H](O)c2c([C@H]1c1cc(OC)c(c(c1)OC)OC)cc1c(c2)OCO1	C27H35NO9	517.57	37	12	0.52	12	9	3	133.96	124.94	3.49	2.27	2.06	0.51	3.5	2.37	-3.93	6.12E-02	1.18E-04	Soluble	-4.53	1.53E-02	2.95E-05	Moderately soluble	-6.04	4.71E-04	9.10E-07	Poorly soluble	High	No	Yes	No	No	No	Yes	Yes	-7.85	1	3	1	0	0	0.55	0	0	2	5.19
583	OC[C@@H]1C[C@@H](CN1Cc1ccc(cc1)C#N)NC(=O)COC	C16H21N3O3	303.36	22	6	0.5	7	5	2	84.52	85.59	2.24	0.25	-0.28	-0.36	1.22	0.62	-1.62	7.31E+00	2.41E-02	Very soluble	-1.61	7.48E+00	2.47E-02	Very soluble	-3.22	1.82E-01	5.98E-04	Soluble	High	No	Yes	No	No	No	No	No	-7.97	0	0	0	0	0	0.55	0	0	0	2.97
584	COCC(=O)N[C@@H]1CN([C@@H](C1)CO)Cc1cccc(c1)C#N	C16H21N3O3	303.36	22	6	0.5	7	5	2	84.52	85.59	2.1	0.25	-0.28	-0.36	1.22	0.59	-1.62	7.31E+00	2.41E-02	Very soluble	-1.61	7.48E+00	2.47E-02	Very soluble	-3.22	1.82E-01	5.98E-04	Soluble	High	No	Yes	No	No	No	No	No	-7.97	0	0	0	0	0	0.55	0	0	0	3
585	COCC(=O)N[C@@H]1CN([C@@H](C1)CO)Cc1cc(F)c(c(c1)F)F	C15H19F3N2O3	332.32	23	6	0.53	7	7	2	79.68	61.8	2.42	0.84	1.53	1.47	2.48	1.75	-2.16	2.30E+00	6.91E-03	Soluble	-1.72	6.32E+00	1.90E-02	Very soluble	-3.96	3.65E-02	1.10E-04	Soluble	High	Yes	Yes	No	No	No	No	No	-7.73	0	0	0	0	0	0.55	0	1	0	2.96
586	COCC(=O)N[C@@H]1CN([C@@H](C1)CO)Cc1sccc1C	C14H22N2O3S	298.4	20	5	0.64	7	4	2	82.65	90.04	2.68	0.62	0.22	0.08	2.31	1.18	-1.8	4.69E+00	1.57E-02	Very soluble	-2.09	2.45E+00	8.21E-03	Soluble	-2.8	4.77E-01	1.60E-03	Soluble	High	No	Yes	No	No	No	No	No	-7.68	0	0	0	0	0	0.55	0	0	0	3.25
587	COCC(=O)N[C@@H]1CN([C@@H](C1)CO)Cc1c[nH]c2c1cccc2	C17H23N3O3	317.38	23	9	0.47	7	4	3	91.67	77.59	2.06	0.66	0.33	0.07	1.76	0.98	-2.05	2.82E+00	8.89E-03	Soluble	-1.87	4.33E+00	1.36E-02	Very soluble	-4.02	3.06E-02	9.64E-05	Moderately soluble	High	No	Yes	No	No	No	No	No	-7.77	0	0	0	0	0	0.55	0	0	0	3.05
588	COCC(=O)N[C@@H]1CN([C@@H](C1)CO)Cc1ccc(o1)Br	C13H19BrN2O4	347.2	20	5	0.62	7	5	2	79.78	74.94	2.74	0.66	0.21	-0.34	1.25	0.9	-2.13	2.57E+00	7.39E-03	Soluble	-1.81	5.38E+00	1.55E-02	Very soluble	-3.18	2.30E-01	6.64E-04	Soluble	High	No	Yes	No	No	No	No	No	-7.95	0	0	0	0	0	0.55	0	0	0	3.28
589	OC[C@H]1NC[C@H](C1)NC(=O)c1ccncc1	C11H15N3O2	221.26	16	6	0.45	4	4	3	62.23	74.25	1.46	-0.72	-0.85	-0.51	0.44	-0.04	-0.77	3.74E+01	1.69E-01	Very soluble	-0.36	9.58E+01	4.33E-01	Very soluble	-2.56	6.07E-01	2.74E-03	Soluble	High	No	No	No	No	No	No	No	-8.16	0	1	0	0	0	0.55	0	0	1	2.44
590	F[C@H]1C[C@H](N(C1)C(=O)c1cocc1)C(=O)N1CCCCC1	C15H19FN2O3	294.32	21	5	0.6	4	4	0	81.81	53.76	2.22	1.4	1.5	1.05	1.61	1.56	-2.46	1.02E+00	3.48E-03	Soluble	-2.13	2.17E+00	7.36E-03	Soluble	-2.49	9.57E-01	3.25E-03	Soluble	High	Yes	No	No	No	No	No	No	-7.1	0	0	0	0	0	0.55	0	0	0	3.61
591	F[C@H]1C[C@H](N(C1)C(=O)c1cccs1)C(=O)N1CCCCC1	C15H19FN2O2S	310.39	21	5	0.6	4	3	0	87.42	68.86	2.51	2.35	1.97	1.88	2.86	2.31	-3.16	2.16E-01	6.96E-04	Soluble	-3.44	1.14E-01	3.67E-04	Soluble	-2.54	9.03E-01	2.91E-03	Soluble	High	Yes	No	No	Yes	No	No	No	-6.52	0	0	0	0	0	0.55	0	0	0	3.42
592	F[C@H]1C[C@H](N(C1)C(=O)c1sccc1C)C(=O)N1CCCCC1	C16H21FN2O2S	324.41	22	5	0.62	4	3	0	92.39	68.86	2.34	2.71	2.28	2.12	3.36	2.56	-3.46	1.12E-01	3.44E-04	Soluble	-3.81	5.03E-02	1.55E-04	Soluble	-2.92	3.94E-01	1.21E-03	Soluble	High	Yes	No	No	Yes	No	No	No	-6.35	0	0	0	0	0	0.55	0	0	0	3.58
593	F[C@H]1C[C@H](N(C1)C(=O)Cc1ccsc1)C(=O)N1CCCCC1	C16H21FN2O2S	324.41	22	5	0.62	5	3	0	92.01	68.86	2.7	1.95	1.9	1.85	3.23	2.33	-2.92	3.92E-01	1.21E-03	Soluble	-3.02	3.09E-01	9.53E-04	Soluble	-2.93	3.79E-01	1.17E-03	Soluble	High	Yes	No	No	Yes	No	No	No	-6.89	0	0	0	0	0	0.55	0	0	0	3.63
594	F[C@H]1C[C@H](N(C1)C(=O)c1cscc1)C(=O)N1CCCCC1	C15H19FN2O2S	310.39	21	5	0.6	4	3	0	87.42	68.86	2.26	2.01	1.97	1.88	2.86	2.2	-2.94	3.54E-01	1.14E-03	Soluble	-3.08	2.56E-01	8.26E-04	Soluble	-2.54	9.03E-01	2.91E-03	Soluble	High	Yes	No	No	No	No	No	No	-6.77	0	0	0	0	0	0.55	0	0	0	3.5
595	F[C@H]1C[C@H](N(C1)C(=O)c1ccco1)C(=O)N1CCCCC1	C15H19FN2O3	294.32	21	5	0.6	4	4	0	81.81	53.76	2.09	1.73	1.5	1.05	1.61	1.6	-2.67	6.34E-01	2.15E-03	Soluble	-2.48	9.85E-01	3.35E-03	Soluble	-2.49	9.57E-01	3.25E-03	Soluble	High	Yes	No	No	No	No	No	No	-6.87	0	0	0	0	0	0.55	0	0	0	3.45
596	F[C@@H]1CN([C@@H](C1)C(=O)N1CCCCC1)C(=O)NCc1ccco1	C16H22FN3O3	323.36	23	5	0.62	6	4	1	89.59	65.79	2.45	1.1	1.42	1.02	1.2	1.44	-2.3	1.61E+00	4.98E-03	Soluble	-2.07	2.73E+00	8.43E-03	Soluble	-2.93	3.80E-01	1.17E-03	Soluble	High	Yes	Yes	No	No	No	No	No	-7.49	0	0	0	0	0	0.55	0	0	0	3.75
597	F[C@H]1C[C@H](N(C1)C(=O)c1ccnn1C)C(=O)N1CCCCC1	C15H21FN4O2	308.35	22	5	0.67	4	4	0	86.59	58.44	1.99	0.98	0.64	1.05	0.65	1.06	-2.27	1.64E+00	5.33E-03	Soluble	-1.8	4.94E+00	1.60E-02	Very soluble	-1.67	6.62E+00	2.15E-02	Soluble	High	No	No	No	No	No	No	No	-7.49	0	0	0	0	0	0.55	0	0	0	3.33
598	CCn1nccc1C(=O)N1C[C@H](C[C@H]1C(=O)N1CCCCC1)F	C16H23FN4O2	322.38	23	5	0.69	5	4	0	91.4	58.44	2.22	1.28	1.13	1.29	1.02	1.39	-2.48	1.08E+00	3.34E-03	Soluble	-2.11	2.52E+00	7.82E-03	Soluble	-2.06	2.78E+00	8.61E-03	Soluble	High	Yes	No	No	No	No	No	No	-7.36	0	0	0	0	0	0.55	0	0	0	3.46
599	F[C@H]1C[C@H](N(C1)C(=O)c1cccs1)C(=O)N1CCOCC1	C14H17FN2O3S	312.36	21	5	0.57	4	4	0	83.7	78.09	2.31	1.13	0.82	0.79	2.24	1.46	-2.4	1.24E+00	3.97E-03	Soluble	-2.36	1.35E+00	4.33E-03	Soluble	-2	3.15E+00	1.01E-02	Soluble	High	No	No	No	No	No	No	No	-7.4	0	0	0	0	0	0.55	0	0	0	3.37
600	F[C@H]1C[C@H](N(C1)C(=O)c1cccc(c1)Cl)C(=O)N1CCOCC1	C16H18ClFN2O3	340.78	23	6	0.5	4	4	0	90.83	49.85	2.17	1.74	1.41	1.76	2.23	1.86	-2.98	3.58E-01	1.05E-03	Soluble	-2.4	1.35E+00	3.95E-03	Soluble	-3.33	1.60E-01	4.71E-04	Soluble	High	Yes	No	No	No	No	No	No	-7.14	0	0	0	0	0	0.55	0	0	0	3.15
601	F[C@H]1C[C@H](N(C1)S(=O)(=O)c1ccc(s1)Cl)C(=O)N1CCc2c(C1)cccc2	C18H18ClFN2O3S2	428.93	27	11	0.39	4	5	0	110.36	94.31	3.02	3.68	3.68	2.35	3.24	3.19	-4.86	5.99E-03	1.40E-05	Moderately soluble	-5.35	1.91E-03	4.46E-06	Moderately soluble	-5	4.30E-03	1.00E-05	Moderately soluble	High	No	No	No	Yes	Yes	Yes	Yes	-6.3	0	0	0	0	0	0.55	0	0	2	4.02
602	F[C@H]1C[C@H](N(C1)S(=O)(=O)c1ccc(s1)Cl)C(=O)N1CCCCC1	C14H18ClFN2O3S2	380.89	23	5	0.64	4	5	0	95.33	94.31	2.78	3	3.25	1.64	2.42	2.62	-3.99	3.91E-02	1.03E-04	Soluble	-4.64	8.63E-03	2.27E-05	Moderately soluble	-3.08	3.15E-01	8.28E-04	Soluble	High	No	No	No	Yes	No	No	Yes	-6.49	0	0	0	0	0	0.55	0	0	1	4.14
603	F[C@H]1C[C@H](N(C1)S(=O)(=O)c1ccc(s1)Br)C(=O)N1CCCCC1	C14H18BrFN2O3S2	425.34	23	5	0.64	4	5	0	98.02	94.31	2.79	3.06	3.36	1.76	2.46	2.69	-4.3	2.12E-02	4.99E-05	Moderately soluble	-4.71	8.35E-03	1.96E-05	Moderately soluble	-3.28	2.23E-01	5.25E-04	Soluble	High	No	No	No	Yes	No	No	Yes	-6.72	0	0	0	0	0	0.55	0	0	1	4.21
604	F[C@@H]1C[C@@H](N(C1)S(=O)(=O)c1ccc(cc1)Cl)C(=O)N1CCOCC1	C15H18ClFN2O4S	376.83	24	6	0.53	4	6	0	93.73	75.3	2.07	1.43	2.04	1.03	1.15	1.54	-3	3.78E-01	1.00E-03	Soluble	-2.62	9.11E-01	2.42E-03	Soluble	-3.28	1.99E-01	5.27E-04	Soluble	High	Yes	No	No	Yes	No	No	No	-7.58	0	0	0	0	0	0.55	0	0	1	3.75
605	F[C@H]1CN([C@H](C1)C(=O)N1CCOCC1)C(=O)Nc1cccc(c1)Cl	C16H19ClFN3O3	355.79	24	6	0.5	5	4	1	95.34	61.88	2.95	1.47	1.61	1.76	1.44	1.85	-2.83	5.30E-01	1.49E-03	Soluble	-2.38	1.50E+00	4.21E-03	Soluble	-3.37	1.52E-01	4.28E-04	Soluble	High	Yes	Yes	No	No	No	No	No	-7.43	0	0	0	0	0	0.55	0	0	1	3.51
606	F[C@@H]1C[C@@H](N(C1)C(=O)c1ccc(cc1)C(F)(F)F)C(=O)N1CCOCC1	C17H18F4N2O3	374.33	26	6	0.53	5	7	0	90.82	49.85	2.44	2	2.93	2.11	2.64	2.43	-3.26	2.05E-01	5.48E-04	Soluble	-2.67	7.94E-01	2.12E-03	Soluble	-3.57	9.98E-02	2.67E-04	Soluble	High	Yes	No	No	No	No	No	Yes	-7.16	0	0	0	0	0	0.55	0	0	1	3.27
607	F[C@@H]1C[C@@H](N(C1)C(=O)c1ccc(cc1)Cl)C(=O)N1CCOCC1	C16H18ClFN2O3	340.78	23	6	0.5	4	4	0	90.83	49.85	2.43	1.74	1.41	1.76	2.23	1.91	-2.98	3.58E-01	1.05E-03	Soluble	-2.4	1.35E+00	3.95E-03	Soluble	-3.33	1.60E-01	4.71E-04	Soluble	High	Yes	No	No	No	No	No	No	-7.14	0	0	0	0	0	0.55	0	0	0	3.09
608	F[C@@H]1C[C@@H](N(C1)S(=O)(=O)Cc1ccc(cc1)Cl)C(=O)N1CCOCC1	C16H20ClFN2O4S	390.86	25	6	0.56	5	6	0	99.37	75.3	1.84	1.37	2.03	1	1.52	1.55	-2.97	4.15E-01	1.06E-03	Soluble	-2.55	1.09E+00	2.79E-03	Soluble	-3.67	8.34E-02	2.13E-04	Soluble	High	Yes	No	No	Yes	No	No	No	-7.71	0	0	0	0	0	0.55	0	0	1	3.86
609	F[C@@H]1C[C@@H](N(C1)S(=O)(=O)c1ccc(c(c1)Cl)F)C(=O)N1CCOCC1	C15H17ClF2N2O4S	394.82	25	6	0.53	4	7	0	93.69	75.3	2.06	1.53	2.6	1.42	1.57	1.84	-3.17	2.70E-01	6.83E-04	Soluble	-2.72	7.52E-01	1.90E-03	Soluble	-3.54	1.13E-01	2.86E-04	Soluble	High	Yes	No	No	Yes	No	No	No	-7.62	0	0	0	0	0	0.55	0	0	1	3.85
610	O=S(=O)(N1[C@H]2CC[C@@H]1c1c(C2)ncnc1)c1ccccc1	C15H15N3O2S	301.36	21	12	0.33	2	5	0	81.58	71.54	2.27	1.5	2.3	1.05	1.12	1.65	-2.94	3.43E-01	1.14E-03	Soluble	-2.61	7.40E-01	2.45E-03	Soluble	-4.34	1.38E-02	4.58E-05	Moderately soluble	High	Yes	Yes	No	No	No	Yes	Yes	-7.07	0	0	0	0	0	0.55	0	0	0	4.04
611	O=C(N1[C@H]2CC[C@@H]1c1c(C2)ncnc1)NC(C)(C)C	C14H20N4O	260.33	19	6	0.64	3	3	1	76.43	58.12	2.34	0.97	1.34	1.25	1.11	1.4	-2.1	2.06E+00	7.93E-03	Soluble	-1.78	4.34E+00	1.67E-02	Very soluble	-3.12	1.96E-01	7.53E-04	Soluble	High	Yes	Yes	No	No	No	No	No	-7.2	0	0	0	0	0	0.55	0	0	0	3.92
612	O=C(N1[C@H]2CC[C@@H]1c1c(C2)ncnc1)NC1CCCCC1	C16H22N4O	286.37	21	6	0.69	3	3	1	83.89	58.12	2.69	1.8	1.88	1.76	1.53	1.93	-2.76	4.94E-01	1.73E-03	Soluble	-2.64	6.57E-01	2.29E-03	Soluble	-3.34	1.31E-01	4.56E-04	Soluble	High	Yes	Yes	No	No	No	Yes	No	-6.77	0	0	0	0	0	0.55	0	0	0	4.07
613	Fc1ccc(cc1)S(=O)(=O)N1[C@H]2CC[C@@H]1c1c(C2)ncnc1	C15H14FN3O2S	319.35	22	12	0.33	2	6	0	81.54	71.54	2.03	1.6	2.86	1.44	1.53	1.89	-3.1	2.54E-01	7.95E-04	Soluble	-2.71	6.17E-01	1.93E-03	Soluble	-4.61	7.84E-03	2.45E-05	Moderately soluble	High	Yes	Yes	No	No	No	Yes	Yes	-7.11	0	0	0	0	0	0.55	0	0	0	4.05
614	O=C(N1[C@H]2CC[C@@H]1c1c(C2)ncnc1)Nc1ccccc1	C16H16N4O	280.32	21	12	0.31	3	3	1	83.19	58.12	2.19	1.54	1.87	1.78	1.43	1.76	-2.77	4.73E-01	1.69E-03	Soluble	-2.37	1.20E+00	4.27E-03	Soluble	-4.42	1.06E-02	3.78E-05	Moderately soluble	High	Yes	Yes	No	No	No	Yes	No	-6.92	0	0	0	0	0	0.55	0	0	0	3.8
615	O=C(N1[C@H]2CC[C@@H]1c1c(C2)ncnc1)Nc1ccccc1F	C16H15FN4O	298.31	22	12	0.31	3	4	1	83.15	58.12	2.31	1.64	2.43	2.17	1.83	2.08	-2.93	3.52E-01	1.18E-03	Soluble	-2.47	1.00E+00	3.36E-03	Soluble	-4.7	6.02E-03	2.02E-05	Moderately soluble	High	Yes	Yes	No	No	No	Yes	No	-6.96	0	0	0	0	0	0.55	0	0	0	3.87
616	Fc1ccc(c(c1)S(=O)(=O)N1[C@H]2CC[C@@H]1c1c(C2)ncnc1)F	C15H13F2N3O2S	337.34	23	12	0.33	2	7	0	81.5	71.54	2.38	1.7	3.42	1.83	1.94	2.25	-3.26	1.87E-01	5.54E-04	Soluble	-2.82	5.13E-01	1.52E-03	Soluble	-4.88	4.47E-03	1.32E-05	Moderately soluble	High	Yes	Yes	No	Yes	No	Yes	Yes	-7.15	0	0	0	0	0	0.55	0	0	0	4.09
617	Cc1cccc(c1)NC(=O)N1[C@H]2CC[C@@H]1c1c(C2)ncnc1	C17H18N4O	294.35	22	12	0.35	3	3	1	88.16	58.12	2.38	1.91	2.18	2.02	1.92	2.08	-3.07	2.48E-01	8.44E-04	Soluble	-2.75	5.19E-01	1.76E-03	Soluble	-4.8	4.61E-03	1.57E-05	Moderately soluble	High	Yes	Yes	No	No	No	Yes	Yes	-6.74	0	0	0	0	0	0.55	0	0	0	3.89
618	O=C(N1[C@H]2CC[C@@H]1c1c(C2)ncnc1)Nc1ccc(c(c1)F)C	C17H17FN4O	312.34	23	12	0.35	3	4	1	88.11	58.12	2.5	2.01	2.74	2.41	2.33	2.4	-3.23	1.84E-01	5.88E-04	Soluble	-2.86	4.34E-01	1.39E-03	Soluble	-5.08	2.62E-03	8.39E-06	Moderately soluble	High	Yes	Yes	No	No	No	Yes	Yes	-6.78	0	0	0	0	0	0.55	0	0	0	3.92
619	Cc1ccc(cc1)CNC(=O)N1[C@H]2CC[C@@H]1c1c(C2)ncnc1	C18H20N4O	308.38	23	12	0.39	4	3	1	91.43	58.12	2.91	1.84	1.9	1.99	2.29	2.19	-3.03	2.86E-01	9.26E-04	Soluble	-2.68	6.43E-01	2.08E-03	Soluble	-5.2	1.93E-03	6.27E-06	Moderately soluble	High	Yes	Yes	No	No	No	Yes	Yes	-6.87	0	0	0	0	0	0.55	0	0	0	3.95
620	O=C(N1[C@H]2CC[C@@H]1c1c(C2)ncnc1)Nc1ccc2c(c1)OCCO2	C18H18N4O3	338.36	25	12	0.39	3	5	1	94.06	76.58	2.58	1.26	1.65	1.18	1.5	1.63	-2.89	4.37E-01	1.29E-03	Soluble	-2.47	1.15E+00	3.41E-03	Soluble	-4.43	1.27E-02	3.75E-05	Moderately soluble	High	No	Yes	No	No	No	Yes	Yes	-7.47	0	0	0	0	0	0.55	0	0	0	4.21
621	CCc1cccc(c1)NC(=O)N1[C@H]2CC[C@@H]1c1c(C2)ncnc1	C18H20N4O	308.38	23	12	0.39	4	3	1	92.96	58.12	2.54	2.34	2.44	2.26	2.29	2.37	-3.35	1.38E-01	4.49E-04	Soluble	-3.2	1.95E-01	6.31E-04	Soluble	-5.2	1.93E-03	6.27E-06	Moderately soluble	High	Yes	Yes	No	No	No	Yes	Yes	-6.52	0	0	0	0	0	0.55	0	0	0	4
622	Cc1ncc2c(n1)C[C@H]1N([C@@H]2CC1)S(=O)(=O)c1ccccc1	C16H17N3O2S	315.39	22	12	0.38	2	5	0	86.55	71.54	2.49	1.9	2.61	1.29	1.61	1.98	-3.26	1.72E-01	5.44E-04	Soluble	-3.03	2.98E-01	9.44E-04	Soluble	-4.72	6.01E-03	1.91E-05	Moderately soluble	High	Yes	Yes	No	No	No	Yes	Yes	-6.87	0	0	0	0	0	0.55	0	0	0	4.17
623	Cc1ncc2c(n1)C[C@H]1N([C@@H]2CC1)C(=O)NC(C)(C)C	C15H22N4O	274.36	20	6	0.67	3	3	1	81.4	58.12	2.92	1.37	1.65	1.51	1.62	1.81	-2.43	1.02E+00	3.73E-03	Soluble	-2.19	1.76E+00	6.41E-03	Soluble	-3.51	8.56E-02	3.12E-04	Soluble	High	Yes	Yes	No	No	No	Yes	No	-7	0	0	0	0	0	0.55	0	0	0	4.07
624	Cc1ncc2c(n1)C[C@H]1N([C@@H]2CC1)C(=O)c1ccoc1	C15H15N3O2	269.3	20	11	0.4	2	4	0	75.92	59.23	2.44	1.28	1.57	0.76	2.12	1.63	-2.59	6.91E-01	2.56E-03	Soluble	-2.12	2.03E+00	7.53E-03	Soluble	-3.98	2.85E-02	1.06E-04	Soluble	High	Yes	Yes	No	No	No	Yes	Yes	-7.03	0	0	0	0	0	0.55	0	0	0	3.97
625	Fc1ccc(cc1)S(=O)(=O)N1[C@H]2CC[C@@H]1c1c(C2)nc(nc1)C	C16H16FN3O2S	333.38	23	12	0.38	2	6	0	86.51	71.54	2.67	2	3.17	1.68	2.03	2.31	-3.42	1.26E-01	3.79E-04	Soluble	-3.13	2.48E-01	7.43E-04	Soluble	-4.99	3.42E-03	1.03E-05	Moderately soluble	High	Yes	Yes	No	Yes	No	Yes	Yes	-6.91	0	0	0	0	0	0.55	0	0	0	4.19
626	Cc1ncc2c(n1)C[C@H]1N([C@@H]2CC1)C(=O)c1cccs1	C15H15N3OS	285.36	20	11	0.4	2	3	0	81.53	74.33	2.63	2.23	2.04	1.59	3.36	2.37	-3.29	1.47E-01	5.14E-04	Soluble	-3.43	1.07E-01	3.75E-04	Soluble	-4.03	2.69E-02	9.42E-05	Moderately soluble	High	Yes	Yes	No	Yes	No	Yes	Yes	-6.46	0	0	0	0	0	0.55	0	0	0	3.81
627	COCCC(=O)N1[C@H]2CC[C@@H]1c1c(C2)nc(nc1)C	C14H19N3O2	261.32	19	6	0.64	4	4	0	74.45	55.32	2.56	0.34	0.7	0.44	1.89	1.19	-1.64	5.93E+00	2.27E-02	Very soluble	-1.07	2.25E+01	8.60E-02	Very soluble	-3.19	1.71E-01	6.53E-04	Soluble	High	Yes	Yes	No	No	No	No	No	-7.65	0	0	0	0	0	0.55	0	0	0	3.83
628	Cc1ncc2c(n1)C[C@H]1N([C@@H]2CC1)S(=O)(=O)c1ccc(c(c1)C)F	C17H18FN3O2S	347.41	24	12	0.41	2	6	0	91.47	71.54	2.82	2.37	3.48	1.93	2.53	2.62	-3.73	6.54E-02	1.88E-04	Soluble	-3.51	1.07E-01	3.07E-04	Soluble	-5.37	1.49E-03	4.30E-06	Moderately soluble	High	Yes	Yes	No	Yes	No	Yes	Yes	-6.74	0	0	0	0	0	0.55	0	0	0	4.28
629	Cc1ccc(cn1)C(=O)N1[C@H]2CC[C@@H]1c1c(C2)nc(nc1)C	C17H18N4O	294.35	22	12	0.41	2	4	0	86.41	58.98	2.5	1.55	1.69	1.21	2.66	1.92	-2.91	3.60E-01	1.22E-03	Soluble	-2.4	1.18E+00	4.00E-03	Soluble	-4.77	5.02E-03	1.71E-05	Moderately soluble	High	Yes	Yes	No	No	No	Yes	Yes	-7	0	0	0	0	0	0.55	0	0	0	3.84
630	Cc1ncc2c(n1)C[C@H]1N([C@@H]2CC1)C(=O)c1ccsc1	C15H15N3OS	285.36	20	11	0.4	2	3	0	81.53	74.33	2.65	1.9	2.04	1.59	3.36	2.31	-3.08	2.37E-01	8.29E-04	Soluble	-3.08	2.35E-01	8.25E-04	Soluble	-4.03	2.69E-02	9.42E-05	Moderately soluble	High	Yes	Yes	No	Yes	No	Yes	Yes	-6.69	0	0	0	0	0	0.55	0	0	0	3.91
631	Cc1ncc2c(n1)C[C@H]1N([C@@H]2CC1)S(=O)(=O)c1ccccc1C	C17H19N3O2S	329.42	23	12	0.41	2	5	0	91.51	71.54	2.67	2.27	2.92	1.54	2.11	2.3	-3.57	8.94E-02	2.71E-04	Soluble	-3.41	1.28E-01	3.90E-04	Soluble	-5.1	2.62E-03	7.96E-06	Moderately soluble	High	Yes	Yes	No	No	No	Yes	Yes	-6.7	0	0	0	0	0	0.55	0	0	0	4.28
632	Cc1ncc2c(n1)C[C@H]1N([C@@H]2CC1)C(=O)CCC1CCCC1	C18H25N3O	299.41	22	6	0.72	4	3	0	90.48	46.09	3.24	3.05	2.64	2.26	3.33	2.9	-3.56	8.33E-02	2.78E-04	Soluble	-3.68	6.20E-02	2.07E-04	Soluble	-4.2	1.88E-02	6.30E-05	Moderately soluble	High	Yes	Yes	No	No	No	Yes	Yes	-5.96	0	0	0	0	0	0.55	0	0	0	4.17
633	CC(NC(=O)N1[C@H]2CC[C@@H]1c1c(C2)nc(nc1)C)C	C14H20N4O	260.33	19	6	0.64	3	3	1	76.55	58.12	2.49	1.19	1.26	1.25	1.4	1.52	-2.24	1.50E+00	5.76E-03	Soluble	-2.01	2.56E+00	9.85E-03	Soluble	-3.12	1.96E-01	7.53E-04	Soluble	High	Yes	Yes	No	No	No	No	No	-7.04	0	0	0	0	0	0.55	0	0	0	3.97
634	COc1ccc(cc1)C1(CCCCC1)C(=O)N1[C@H]2CC[C@@H]1c1c(C2)nc(nc1)C	C24H29N3O2	391.51	29	12	0.54	4	4	0	116.53	55.32	3.43	4.09	3.58	2.77	4.39	3.65	-4.89	5.09E-03	1.30E-05	Moderately soluble	-4.96	4.32E-03	1.10E-05	Moderately soluble	-6.47	1.31E-04	3.36E-07	Poorly soluble	High	Yes	Yes	No	No	Yes	Yes	Yes	-5.78	0	0	0	0	0	0.55	0	0	2	4.46
635	Cc1ncc2c(n1)C[C@H]1N([C@@H]2CC1)C(=O)C1(CC1)c1ccccc1	C20H21N3O	319.4	24	12	0.45	3	3	0	95.62	46.09	3.06	2.5	2.34	2.47	3.65	2.8	-3.57	8.65E-02	2.71E-04	Soluble	-3.11	2.46E-01	7.70E-04	Soluble	-5.56	8.80E-04	2.75E-06	Moderately soluble	High	Yes	Yes	No	No	No	Yes	Yes	-6.47	0	0	0	0	0	0.55	0	0	0	4.02
636	Cc1ncc2c(n1)C[C@H]1N([C@@H]2CC1)S(=O)(=O)c1cccc2c1nsn2	C16H15N5O2S2	373.45	25	15	0.38	2	7	0	97.52	125.56	2.25	1.77	2.62	0.47	2.15	1.85	-3.58	9.77E-02	2.62E-04	Soluble	-4.02	3.53E-02	9.45E-05	Moderately soluble	-4.88	4.90E-03	1.31E-05	Moderately soluble	High	No	Yes	Yes	No	No	Yes	Yes	-7.32	0	0	0	0	0	0.55	0	0	1	4.35
637	Cc1ncc2c(n1)C[C@H]1N([C@@H]2CC1)C(=O)Nc1ccc(c(c1)C)C	C19H22N4O	322.4	24	12	0.42	3	3	1	98.09	58.12	3	2.67	2.8	2.49	2.94	2.78	-3.69	6.54E-02	2.03E-04	Soluble	-3.54	9.25E-02	2.87E-04	Soluble	-5.57	8.76E-04	2.72E-06	Moderately soluble	High	Yes	Yes	No	No	No	Yes	Yes	-6.37	0	0	0	0	0	0.55	0	0	0	4.15
638	COC(=O)c1ccc(cc1)NC(=O)N1[C@H]2CC[C@@H]1c1c(C2)nc(nc1)C	C19H20N4O3	352.39	26	12	0.37	5	5	1	99.44	84.42	2.86	1.8	1.97	1.88	1.88	2.08	-3.17	2.38E-01	6.76E-04	Soluble	-3.19	2.27E-01	6.43E-04	Soluble	-4.85	4.99E-03	1.42E-05	Moderately soluble	High	No	Yes	No	No	No	Yes	Yes	-7.17	0	0	0	0	0	0.55	0	0	1	4.13
639	Cc1ncc2c(n1)C[C@H]1N([C@@H]2CC1)C(=O)Nc1ccc2c(c1)OCCO2	C19H20N4O3	352.39	26	12	0.42	3	5	1	99.03	76.58	2.94	1.66	1.95	1.41	2.01	2	-3.21	2.15E-01	6.11E-04	Soluble	-2.88	4.62E-01	1.31E-03	Soluble	-4.8	5.53E-03	1.57E-05	Moderately soluble	High	No	Yes	No	No	No	Yes	Yes	-7.27	0	0	0	0	0	0.55	0	0	1	4.35
640	Fc1ccc(c(c1)F)NC(=O)N1[C@H]2CC[C@@H]1c1c(C2)nc(nc1)C	C17H16F2N4O	330.33	24	12	0.35	3	5	1	88.07	58.12	2.7	2.14	3.3	2.79	2.75	2.74	-3.41	1.29E-01	3.91E-04	Soluble	-2.99	3.36E-01	1.02E-03	Soluble	-5.34	1.49E-03	4.52E-06	Moderately soluble	High	Yes	Yes	No	No	No	Yes	No	-6.8	0	0	0	0	0	0.55	0	0	0	4.03
641	Cc1ncc2c(n1)C[C@H]1N([C@@H]2CC1)S(=O)(=O)Cc1ccccc1	C17H19N3O2S	329.42	23	12	0.41	3	5	0	92.19	71.54	2.37	1.84	2.6	1.27	1.98	2.01	-3.23	1.94E-01	5.89E-04	Soluble	-2.96	3.59E-01	1.09E-03	Soluble	-5.12	2.52E-03	7.64E-06	Moderately soluble	High	Yes	Yes	No	No	No	Yes	Yes	-7	0	0	0	0	0	0.55	0	0	0	4.33
642	CCOC(=O)CCNC(=O)N1[C@H]2CC[C@@H]1c1c(C2)nc(nc1)C	C16H22N4O3	318.37	23	6	0.62	7	5	1	87.45	84.42	2.8	0.58	0.8	0.87	1.43	1.3	-1.91	3.91E+00	1.23E-02	Very soluble	-1.93	3.78E+00	1.19E-02	Very soluble	-3.57	8.63E-02	2.71E-04	Soluble	High	No	Yes	No	No	No	No	No	-7.83	0	0	0	0	0	0.55	0	0	0	4.18
643	Cc1ncc2c(n1)C[C@H]1N([C@@H]2CC1)S(=O)(=O)c1c(C)noc1C	C15H18N4O3S	334.39	23	11	0.53	2	7	0	86.54	97.57	2.64	1.15	2.22	0.28	1.47	1.55	-2.86	4.62E-01	1.38E-03	Soluble	-2.79	5.38E-01	1.61E-03	Soluble	-4.33	1.58E-02	4.73E-05	Moderately soluble	High	No	Yes	No	No	No	Yes	Yes	-7.52	0	0	0	0	0	0.55	0	0	0	4.6
644	Cc1ncc2c(n1)C[C@H]1N([C@@H]2CC1)C(=O)c1ccnn1C	C15H17N5O	283.33	21	11	0.47	2	4	0	80.7	63.91	2.23	0.86	0.72	0.76	1.15	1.14	-2.39	1.14E+00	4.04E-03	Soluble	-1.79	4.64E+00	1.64E-02	Very soluble	-3.16	1.97E-01	6.95E-04	Soluble	High	No	Yes	No	No	No	No	No	-7.42	0	0	0	0	0	0.55	0	0	0	3.87
645	CCn1ccc(n1)C(=O)N1[C@H]2CC[C@@H]1c1c(C2)nc(nc1)C	C16H19N5O	297.35	22	11	0.5	3	4	0	85.5	63.91	2.44	1.16	1.2	1	1.51	1.46	-2.59	7.71E-01	2.59E-03	Soluble	-2.1	2.38E+00	8.00E-03	Soluble	-3.56	8.25E-02	2.77E-04	Soluble	High	Yes	Yes	No	No	No	Yes	Yes	-7.29	0	0	0	0	0	0.55	0	0	0	4.01
646	Cc1ncc2c(n1)C[C@H]1N([C@@H]2CC1)S(=O)(=O)c1ccc2c(c1)OCCO2	C18H19N3O4S	373.43	26	12	0.44	2	7	0	97.42	90	2.85	1.62	2.38	0.7	1.7	1.85	-3.39	1.54E-01	4.12E-04	Soluble	-3.12	2.82E-01	7.55E-04	Soluble	-4.71	7.21E-03	1.93E-05	Moderately soluble	High	No	Yes	No	No	No	Yes	Yes	-7.43	0	0	0	0	0	0.55	0	0	1	4.57
647	CCn1ncc(c1)S(=O)(=O)N1[C@H]2CC[C@@H]1c1c(C2)nc(nc1)C	C15H19N5O2S	333.41	23	11	0.53	3	6	0	88.4	89.36	2.57	0.52	1.83	0.28	0.42	1.12	-2.39	1.36E+00	4.07E-03	Soluble	-1.97	3.59E+00	1.08E-02	Very soluble	-3.51	1.02E-01	3.06E-04	Soluble	High	No	Yes	No	No	No	No	Yes	-7.96	0	0	0	0	0	0.55	0	0	0	4.37
648	O=C(N1[C@H]2CC[C@@H]1c1c(C2)nc(nc1)c1ccccc1)NC(C)(C)C	C20H24N4O	336.43	25	12	0.45	4	3	1	101.87	58.12	3.21	2.63	3.01	2.72	2.73	2.86	-3.67	7.13E-02	2.12E-04	Soluble	-3.5	1.06E-01	3.16E-04	Soluble	-5.61	8.33E-04	2.48E-06	Moderately soluble	High	Yes	Yes	No	No	No	Yes	Yes	-6.48	0	0	0	0	0	0.55	0	0	0	4.33
649	Cc1cc(ccc1F)S(=O)(=O)N1[C@H]2CC[C@@H]1c1c(C2)nc(nc1)c1ccccc1	C22H20FN3O2S	409.48	29	18	0.27	3	6	0	111.94	71.54	3.5	3.63	4.84	3.1	3.56	3.73	-4.93	4.84E-03	1.18E-05	Moderately soluble	-4.82	6.19E-03	1.51E-05	Moderately soluble	-7.45	1.46E-05	3.56E-08	Poorly soluble	High	No	Yes	No	Yes	No	No	Yes	-6.22	0	0	0	0	0	0.55	0	0	2	4.61
650	Cc1ccc(c(c1)S(=O)(=O)N1[C@H]2CC[C@@H]1c1c(C2)nc(nc1)c1ccccc1)C	C23H23N3O2S	405.51	29	18	0.3	3	5	0	116.95	71.54	3.58	3.89	4.59	2.94	3.67	3.73	-5.07	3.48E-03	8.59E-06	Moderately soluble	-5.09	3.29E-03	8.12E-06	Moderately soluble	-7.56	1.12E-05	2.76E-08	Poorly soluble	High	Yes	Yes	No	Yes	Yes	No	Yes	-6.01	0	0	0	0	0	0.55	0	0	2	4.73
651	Cn1cnc(c1)S(=O)(=O)N1[C@H]2CC[C@@H]1c1c(C2)nc(nc1)c1ccccc1	C19H19N5O2S	381.45	27	17	0.32	3	6	0	104.07	89.36	2.99	1.59	2.7	0.88	1.06	1.85	-3.47	1.28E-01	3.35E-04	Soluble	-3.08	3.19E-01	8.36E-04	Soluble	-5.21	2.38E-03	6.24E-06	Moderately soluble	High	No	Yes	Yes	No	No	Yes	Yes	-7.5	0	0	0	0	0	0.55	0	0	1	4.63
652	Cc1ccccc1S(=O)(=O)N1[C@H]2CC[C@@H]1c1c(C2)nc(nc1)c1ccccc1	C22H21N3O2S	391.49	28	18	0.27	3	5	0	111.99	71.54	3.43	3.53	4.28	2.72	3.15	3.42	-4.77	6.67E-03	1.70E-05	Moderately soluble	-4.72	7.52E-03	1.92E-05	Moderately soluble	-7.18	2.56E-05	6.55E-08	Poorly soluble	High	Yes	Yes	Yes	Yes	Yes	No	Yes	-6.18	0	0	0	0	0	0.55	0	0	2	4.61
653	O=C(C1(CC1)c1ccccc1)N1[C@H]2CC[C@@H]1c1c(C2)nc(nc1)c1ccccc1	C25H23N3O	381.47	29	18	0.32	4	3	0	116.09	46.09	3.41	3.76	3.7	3.58	4.67	3.82	-4.77	6.49E-03	1.70E-05	Moderately soluble	-4.42	1.45E-02	3.79E-05	Moderately soluble	-7.65	8.60E-06	2.25E-08	Poorly soluble	High	Yes	Yes	No	No	Yes	Yes	Yes	-5.96	0	0	0	0	0	0.55	0	0	2	4.37
654	CCn1ncc(c1)S(=O)(=O)N1[C@H]2CC[C@@H]1c1c(C2)nc(nc1)c1ccccc1	C20H21N5O2S	395.48	28	17	0.35	4	6	0	108.87	89.36	3.07	1.78	3.19	1.52	1.44	2.2	-3.6	9.96E-02	2.52E-04	Soluble	-3.27	2.10E-01	5.31E-04	Soluble	-5.6	9.98E-04	2.52E-06	Moderately soluble	High	No	Yes	Yes	No	No	Yes	Yes	-7.45	0	0	0	0	0	0.55	0	0	1	4.61
655	CCCS(=O)(=O)N1[C@H]2CC[C@@H]1c1c(C2)nc(nc1)c1ccc(cc1)F	C18H20FN3O2S	361.43	25	12	0.44	4	6	0	97.75	71.54	3.13	2.6	3.88	2.16	2.78	2.91	-3.81	5.60E-02	1.55E-04	Soluble	-3.75	6.40E-02	1.77E-04	Soluble	-5.78	6.00E-04	1.66E-06	Moderately soluble	High	Yes	Yes	No	Yes	No	Yes	Yes	-6.66	0	0	0	0	0	0.55	0	0	1	4.47
656	CCS(=O)(=O)N1[C@H]2CC[C@@H]1c1c(C2)nc(nc1)c1ccc(cc1)F	C17H18FN3O2S	347.41	24	12	0.41	3	6	0	92.94	71.54	2.8	2.07	3.49	1.93	2.4	2.54	-3.47	1.18E-01	3.39E-04	Soluble	-3.2	2.18E-01	6.29E-04	Soluble	-5.38	1.43E-03	4.12E-06	Moderately soluble	High	Yes	Yes	No	Yes	No	Yes	Yes	-6.95	0	0	0	0	0	0.55	0	0	0	4.35
657	Fc1ccc(cc1)c1ncc2c(n1)C[C@H]1N([C@@H]2CC1)S(=O)(=O)c1cc(C)ccc1C	C23H22FN3O2S	423.5	30	18	0.3	3	6	0	116.91	71.54	3.62	4	5.15	3.31	4.08	4.03	-5.23	2.48E-03	5.87E-06	Moderately soluble	-5.2	2.65E-03	6.25E-06	Moderately soluble	-7.82	6.38E-06	1.51E-08	Poorly soluble	High	No	Yes	No	Yes	No	No	Yes	-6.04	0	0	0	0	0	0.55	0	0	2	4.73
658	Fc1ccc(cc1)c1ncc2c(n1)C[C@H]1N([C@@H]2CC1)S(=O)(=O)c1ncn(c1)C	C19H18FN5O2S	399.44	28	17	0.32	3	7	0	104.02	89.36	3.09	1.69	3.26	1.27	1.48	2.16	-3.63	9.31E-02	2.33E-04	Soluble	-3.18	2.63E-01	6.58E-04	Soluble	-5.47	1.35E-03	3.39E-06	Moderately soluble	High	No	Yes	Yes	No	No	Yes	Yes	-7.54	0	0	0	0	0	0.55	0	0	1	4.64
659	Fc1ccc(cc1)c1ncc2c(n1)C[C@H]1N([C@@H]2CC1)S(=O)(=O)c1ccccc1C	C22H20FN3O2S	409.48	29	18	0.27	3	6	0	111.94	71.54	3.26	3.63	4.84	3.1	3.56	3.68	-4.93	4.84E-03	1.18E-05	Moderately soluble	-4.82	6.19E-03	1.51E-05	Moderately soluble	-7.45	1.46E-05	3.56E-08	Poorly soluble	High	No	Yes	No	Yes	No	No	Yes	-6.22	0	0	0	0	0	0.55	0	0	2	4.61
660	CC(NC(=O)N1[C@H]2CC[C@@H]1c1c(C2)nc(nc1)c1ccc(cc1)F)C	C19H21FN4O	340.39	25	12	0.42	4	4	1	96.98	58.12	3.18	2.55	3.18	2.87	2.92	2.94	-3.65	7.65E-02	2.25E-04	Soluble	-3.42	1.30E-01	3.82E-04	Soluble	-5.5	1.09E-03	3.20E-06	Moderately soluble	High	Yes	Yes	No	No	No	Yes	Yes	-6.57	0	0	0	0	0	0.55	0	0	0	4.24
661	Fc1ccc(cc1)c1ncc2c(n1)C[C@H]1N([C@@H]2CC1)C(=O)C1(CC1)c1ccccc1	C25H22FN3O	399.46	30	18	0.32	4	4	0	116.05	46.09	3.67	3.86	4.25	3.96	5.08	4.16	-4.93	4.71E-03	1.18E-05	Moderately soluble	-4.52	1.19E-02	2.99E-05	Moderately soluble	-7.91	4.90E-06	1.23E-08	Poorly soluble	High	Yes	Yes	No	No	Yes	Yes	Yes	-6	0	0	0	0	0	0.55	0	0	2	4.39
662	CCOCCCNC(=O)N1[C@H]2CC[C@@H]1c1c(C2)nc(nc1)c1ccc(cc1)F	C21H25FN4O2	384.45	28	12	0.48	8	5	1	107.68	67.35	3.58	2.32	3.2	2.51	3.41	3	-3.47	1.29E-01	3.35E-04	Soluble	-3.37	1.63E-01	4.24E-04	Soluble	-6.39	1.58E-04	4.10E-07	Poorly soluble	High	Yes	Yes	No	No	No	Yes	Yes	-7	0	0	0	0	0	0.55	0	0	2	4.53
663	COC(=O)c1ccc(cc1)NC(=O)N1[C@H]2CC[C@@H]1c1c(C2)nc(nc1)c1ccc(cc1)F	C24H21FN4O3	432.45	32	18	0.25	6	6	1	119.86	84.42	3.62	3.16	3.89	3.39	3.35	3.48	-4.53	1.27E-02	2.94E-05	Moderately soluble	-4.6	1.08E-02	2.49E-05	Moderately soluble	-7.19	2.79E-05	6.44E-08	Poorly soluble	High	No	Yes	No	Yes	Yes	Yes	Yes	-6.69	0	0	0	0	0	0.55	0	0	1	4.49
664	CCOC(=O)CCNC(=O)N1[C@H]2CC[C@@H]1c1c(C2)nc(nc1)c1ccc(cc1)F	C21H23FN4O3	398.43	29	12	0.43	8	6	1	107.88	84.42	3.62	1.94	2.72	2.44	2.96	2.74	-3.31	1.95E-01	4.89E-04	Soluble	-3.34	1.83E-01	4.60E-04	Soluble	-5.92	4.79E-04	1.20E-06	Moderately soluble	High	No	Yes	No	No	Yes	Yes	Yes	-7.35	0	0	0	0	0	0.55	0	0	2	4.48
665	Fc1ccc(cc1)c1ncc2c(n1)C[C@H]1N([C@@H]2CC1)S(=O)(=O)c1c(C)noc1C	C20H19FN4O3S	414.45	29	17	0.35	3	8	0	106.97	97.57	3.24	2.51	4.13	1.9	2.9	2.94	-4.23	2.46E-02	5.93E-05	Moderately soluble	-4.2	2.59E-02	6.24E-05	Moderately soluble	-6.67	8.82E-05	2.13E-07	Poorly soluble	High	No	Yes	No	Yes	No	Yes	Yes	-7.05	0	0	0	0	0	0.55	0	0	1	4.81
666	CCn1ncc(c1)S(=O)(=O)N1[C@H]2CC[C@@H]1c1c(C2)nc(nc1)c1ccc(cc1)F	C20H20FN5O2S	413.47	29	17	0.35	4	7	0	108.83	89.36	3.28	1.88	3.75	1.9	1.86	2.53	-3.76	7.22E-02	1.75E-04	Soluble	-3.38	1.73E-01	4.18E-04	Soluble	-5.86	5.68E-04	1.37E-06	Moderately soluble	High	No	Yes	Yes	No	No	Yes	Yes	-7.49	0	0	0	0	0	0.55	0	0	1	4.61
667	COCCNC(=O)[C@H]1C[C@@H](CN1S(=O)(=O)c1ncn(c1)C)Oc1ccccc1	C18H24N4O5S	408.47	28	11	0.44	9	7	1	105.03	111.14	2.59	0.59	1.09	-0.77	-0.27	0.65	-2.44	1.48E+00	3.62E-03	Soluble	-2.5	1.30E+00	3.18E-03	Soluble	-3.82	6.23E-02	1.52E-04	Soluble	High	No	Yes	No	No	No	No	No	-8.37	0	0	0	0	0	0.55	0	0	2	4.31
668	O[C@@H]1C[C@H](N(C1)C1CCN(CC1)C(=O)C1CCOCC1)C(=O)NC1CCCCC1	C22H37N3O4	407.55	29	0	0.91	6	5	2	118.48	82.11	3.17	1.33	0.53	0.9	1.24	1.43	-2.81	6.33E-01	1.55E-03	Soluble	-2.66	9.01E-01	2.21E-03	Soluble	-1.98	4.24E+00	1.04E-02	Soluble	High	No	Yes	No	No	No	No	No	-7.84	0	0	0	0	0	0.55	0	0	1	4.35
669	O[C@H]1CN([C@@H](C1)C(=O)NC1CCCCC1)C1CCN(CC1)C(=O)c1sc(nc1C)C	C22H34N4O3S	434.6	30	5	0.77	6	5	2	125.79	114.01	3.49	2.84	1.49	0.94	2.89	2.33	-4.05	3.86E-02	8.89E-05	Moderately soluble	-4.89	5.57E-03	1.28E-05	Moderately soluble	-3.25	2.46E-01	5.65E-04	Soluble	High	No	Yes	No	No	No	Yes	No	-6.93	0	0	0	0	0	0.55	0	0	1	4.86
670	O[C@H]1CN([C@@H](C1)C(=O)NC1CCCCC1)C1CCN(CC1)C(=O)c1nccn1C	C21H33N5O3	403.52	29	5	0.76	6	5	2	117.23	90.7	2.91	1.1	0.15	0.34	0.2	0.94	-2.77	6.91E-01	1.71E-03	Soluble	-2.6	1.02E+00	2.53E-03	Soluble	-2	3.99E+00	9.89E-03	Soluble	High	No	Yes	No	No	No	No	No	-7.98	0	0	0	0	0	0.55	0	0	1	4.35
671	COc1ccc(cc1)C1(CC1)C(=O)N1CCC2(CC1)NCCc1c2[nH]c2c1cccc2	C26H29N3O2	415.53	31	15	0.42	4	3	2	129.62	57.36	3.51	3.24	2.94	2.9	4.96	3.51	-4.55	1.17E-02	2.81E-05	Moderately soluble	-4.12	3.17E-02	7.62E-05	Moderately soluble	-7.92	5.01E-06	1.21E-08	Poorly soluble	High	Yes	Yes	No	No	Yes	Yes	Yes	-6.53	0	0	0	0	0	0.55	0	0	1	4.08
672	O=C(N1CCC2(CC1)NCCc1c2[nH]c2c1cccc2)Cn1c(=O)oc2c1cccc2	C24H24N4O3	416.47	31	18	0.33	3	4	2	126.08	83.27	3.28	2.46	1.87	2.14	3.28	2.6	-4.2	2.61E-02	6.26E-05	Moderately soluble	-3.85	5.85E-02	1.40E-04	Soluble	-6.98	4.40E-05	1.06E-07	Poorly soluble	High	No	Yes	Yes	No	Yes	Yes	Yes	-7.09	0	0	0	0	0	0.55	0	0	1	4.51
673	O=C(c1ccc(o1)Cn1cncc1)N1CCC2(CC1)NCCc1c2[nH]c2c1cccc2	C24H25N5O2	415.49	31	19	0.33	4	4	2	124.96	79.09	2.98	2.11	2.41	1.13	3.19	2.36	-3.93	4.83E-02	1.16E-04	Soluble	-3.4	1.65E-01	3.97E-04	Soluble	-7.12	3.14E-05	7.57E-08	Poorly soluble	High	No	Yes	Yes	No	Yes	Yes	Yes	-7.34	0	0	0	0	0	0.55	0	0	1	4.33
674	O=C(N1CCC2(CC1)NCCc1c2[nH]c2c1cccc2)C1COCC1	C20H25N3O2	339.43	25	9	0.55	2	3	2	104.65	57.36	2.8	1.28	1.3	1.58	3.23	2.04	-2.89	4.42E-01	1.30E-03	Soluble	-2.08	2.80E+00	8.24E-03	Soluble	-5.13	2.49E-03	7.35E-06	Moderately soluble	High	Yes	Yes	No	No	No	Yes	No	-7.46	0	0	0	0	0	0.55	0	0	0	4.08
675	O=C(C1CC(=O)N(C1)C1CCCCC1)N1CCC2(CC1)NCCc1c2[nH]c2c1cccc2	C26H34N4O2	434.57	32	9	0.62	3	3	2	137.31	68.44	3.31	2.31	2.06	2.37	3.64	2.74	-4	4.35E-02	1.00E-04	Soluble	-3.39	1.79E-01	4.12E-04	Soluble	-5.98	4.57E-04	1.05E-06	Moderately soluble	High	Yes	Yes	No	No	Yes	Yes	Yes	-7.31	0	1	0	0	0	0.55	0	0	1	4.66
676	Cn1cnc(c1)S(=O)(=O)N1CCC2(CC1)NCCc1c2[nH]c2c1cccc2	C19H23N5O2S	385.48	27	14	0.42	2	5	2	111.11	91.4	2.16	1.1	1.94	0.55	1.3	1.41	-3.17	2.58E-01	6.69E-04	Soluble	-2.61	9.42E-01	2.44E-03	Soluble	-5.38	1.63E-03	4.22E-06	Moderately soluble	High	No	Yes	Yes	No	No	Yes	Yes	-7.87	0	0	0	0	0	0.55	0	0	1	4.2
677	O=S(=O)(c1cccnc1)N1CCC2(CC1)NCCc1c2[nH]c2c1cccc2	C20H22N4O2S	382.48	27	15	0.35	2	5	2	111.86	86.47	2.46	1.61	2.6	1.13	2.31	2.02	-3.5	1.20E-01	3.13E-04	Soluble	-3.04	3.51E-01	9.17E-04	Soluble	-6.61	9.50E-05	2.48E-07	Poorly soluble	High	No	Yes	Yes	No	Yes	Yes	Yes	-7.49	0	0	0	0	0	0.55	0	0	1	4.05
678	CC(S(=O)(=O)N1CCC2(CC1)NCCc1c2[nH]c2c1cccc2)C	C18H25N3O2S	347.48	24	9	0.56	2	4	2	104.83	73.58	2.53	1.92	2.55	1.45	2.43	2.18	-3.35	1.55E-01	4.47E-04	Soluble	-3.09	2.83E-01	8.15E-04	Soluble	-5.31	1.71E-03	4.91E-06	Moderately soluble	High	Yes	Yes	Yes	No	Yes	Yes	No	-7.06	0	0	0	0	0	0.55	0	0	0	3.49
679	CS(=O)(=O)N1CCC2(CC1)NCCc1c2[nH]c2c1cccc2	C16H21N3O2S	319.42	22	9	0.5	1	4	2	95.22	73.58	2.13	1.12	1.78	0.97	1.85	1.57	-2.76	5.52E-01	1.73E-03	Soluble	-2.26	1.76E+00	5.51E-03	Soluble	-4.89	4.11E-03	1.29E-05	Moderately soluble	High	Yes	Yes	Yes	No	No	Yes	No	-7.45	0	0	0	0	0	0.55	0	0	0	3.2
680	Cc1noc(c1S(=O)(=O)N1CCC2(CC1)NCCc1c2[nH]c2c1cccc2)C	C20H24N4O3S	400.49	28	14	0.45	2	6	2	114.06	99.61	2.96	1.92	2.81	1.18	2.73	2.32	-3.77	6.79E-02	1.70E-04	Soluble	-3.64	9.27E-02	2.32E-04	Soluble	-6.58	1.06E-04	2.64E-07	Poorly soluble	High	No	Yes	Yes	No	No	Yes	Yes	-7.38	0	0	0	0	0	0.55	0	0	1	4.44
681	CN1CCc2c(C31CCNCC3)[nH]c1c2cccc1	C16H21N3	255.36	19	9	0.5	0	2	2	86.26	31.06	2.48	1.87	1.36	2	3.09	2.16	-2.95	2.85E-01	1.12E-03	Soluble	-2.14	1.83E+00	7.18E-03	Soluble	-4.99	2.61E-03	1.02E-05	Moderately soluble	High	Yes	Yes	Yes	No	No	Yes	No	-6.53	0	0	0	0	0	0.55	0	0	0	2.95
682	CN1CCc2c(C31CCN(CC3)S(=O)(=O)c1cccnc1)[nH]c1c2cccc1	C21H24N4O2S	396.51	28	15	0.38	2	5	1	116.76	77.68	2.53	2.07	2.94	1.36	2.25	2.23	-3.87	5.39E-02	1.36E-04	Soluble	-3.33	1.85E-01	4.67E-04	Soluble	-6.27	2.15E-04	5.42E-07	Poorly soluble	High	Yes	Yes	Yes	No	Yes	Yes	Yes	-7.25	0	0	0	0	0	0.55	0	0	1	4.17
683	COc1ccc2c(c1)c1CCNC3(c1[nH]2)CCNCC3	C16H21N3O	271.36	20	9	0.5	1	3	3	87.85	49.08	2.57	1.37	1.03	1.41	3.17	1.91	-2.65	6.04E-01	2.23E-03	Soluble	-2	2.69E+00	9.92E-03	Soluble	-5.44	9.81E-04	3.61E-06	Moderately soluble	High	Yes	Yes	Yes	No	No	Yes	No	-6.98	0	0	0	0	0	0.55	0	0	0	2.95
684	COc1ccc2c(c1)c1CCNC3(c1[nH]2)CCN(CC3)S(=O)(=O)c1ncn(c1)C	C20H25N5O3S	415.51	29	14	0.45	3	6	2	117.6	100.63	2.44	1.07	1.95	0.26	1.35	1.41	-3.25	2.34E-01	5.63E-04	Soluble	-2.77	6.98E-01	1.68E-03	Soluble	-5.48	1.39E-03	3.33E-06	Moderately soluble	High	No	Yes	No	No	Yes	Yes	Yes	-8.07	0	0	0	0	0	0.55	0	0	1	4.31
685	COc1ccc2c(c1)c1CCNC3(c1[nH]2)CCN(CC3)S(=O)(=O)c1c(C)nn(c1C)C	C22H29N5O3S	443.56	31	14	0.5	3	6	2	127.53	100.63	3.04	1.76	2.56	1.11	2.39	2.17	-3.84	6.48E-02	1.46E-04	Soluble	-3.49	1.43E-01	3.23E-04	Soluble	-6.22	2.64E-04	5.96E-07	Poorly soluble	High	No	Yes	No	No	Yes	Yes	Yes	-7.76	0	0	0	0	0	0.55	0	0	1	4.46
686	COc1ccc2c(c1)c1CCN(C3(c1[nH]2)CCNCC3)C	C17H23N3O	285.38	21	9	0.53	1	3	2	92.75	40.29	2.78	1.84	1.37	1.66	3.09	2.15	-3.02	2.73E-01	9.56E-04	Soluble	-2.31	1.41E+00	4.94E-03	Soluble	-5.11	2.22E-03	7.78E-06	Moderately soluble	High	Yes	Yes	Yes	No	No	Yes	No	-6.73	0	0	0	0	0	0.55	0	0	0	3.09
687	COc1cccc(c1)CN1CCC2(CC1)NCCc1c2[nH]c2c1cccc2	C23H27N3O	361.48	27	15	0.39	3	3	2	117.23	40.29	3.57	3.34	2.79	2.77	4.5	3.39	-4.4	1.44E-02	3.99E-05	Moderately soluble	-3.86	4.95E-02	1.37E-04	Soluble	-7.6	9.06E-06	2.51E-08	Poorly soluble	High	Yes	Yes	Yes	No	Yes	Yes	Yes	-6.13	0	0	0	0	0	0.55	0	0	1	3.88
688	Cc1ncsc1CN1CCC2(CC1)NCCc1c2[nH]c2c1cccc2	C20H24N4S	352.5	25	14	0.45	2	3	2	111.38	72.19	3.16	2.83	2.55	1.89	5.04	3.09	-4.09	2.86E-02	8.11E-05	Moderately soluble	-4	3.49E-02	9.91E-05	Moderately soluble	-6.76	6.07E-05	1.72E-07	Poorly soluble	High	Yes	Yes	Yes	No	Yes	Yes	Yes	-6.44	0	0	0	0	0	0.55	0	0	1	4.03
689	COc1cccc(c1)CN1CCC2(CC1)N(C)CCc1c2[nH]c2c1cccc2	C24H29N3O	375.51	28	15	0.42	3	3	1	122.14	31.5	3.71	3.8	3.13	2.98	4.44	3.61	-4.76	6.52E-03	1.74E-05	Moderately soluble	-4.16	2.62E-02	6.98E-05	Moderately soluble	-7.26	2.05E-05	5.47E-08	Poorly soluble	High	Yes	Yes	Yes	No	Yes	Yes	Yes	-5.89	0	0	0	0	0	0.55	0	0	2	4.02
690	Cc1ncsc1CN1CCC2(CC1)N(C)CCc1c2[nH]c2c1cccc2	C21H26N4S	366.52	26	14	0.48	2	3	1	116.28	63.4	3.35	3.3	2.89	2.11	4.97	3.32	-4.46	1.28E-02	3.48E-05	Moderately soluble	-4.31	1.81E-02	4.93E-05	Moderately soluble	-6.43	1.37E-04	3.75E-07	Poorly soluble	High	Yes	Yes	Yes	No	Yes	Yes	Yes	-6.19	0	0	0	0	0	0.55	0	0	1	4.15
691	COc1ccc2c(c1)c1CCNC3(c1[nH]2)CCN(CC3)Cc1ccc(o1)C	C22H27N3O2	365.47	27	14	0.45	3	4	2	114.47	53.43	3.58	2.84	2.69	1.77	4.4	3.05	-4.08	3.03E-02	8.30E-05	Moderately soluble	-3.62	8.76E-02	2.40E-04	Soluble	-7.2	2.31E-05	6.32E-08	Poorly soluble	High	Yes	Yes	Yes	No	Yes	Yes	Yes	-6.51	0	0	0	0	0	0.55	0	0	1	4.11
692	COc1ccc2c(c1)c1CCNC3(c1[nH]2)CCN(CC3)Cc1ccc(cc1F)F	C23H25F2N3O	397.46	29	15	0.39	3	5	2	117.15	40.29	3.63	3.54	3.91	3.52	5.32	3.98	-4.72	7.59E-03	1.91E-05	Moderately soluble	-4.07	3.38E-02	8.50E-05	Moderately soluble	-8.13	2.94E-06	7.40E-09	Poorly soluble	High	Yes	Yes	Yes	No	Yes	Yes	Yes	-6.21	0	0	0	0	0	0.55	0	0	2	3.99
693	COc1ccc2c(c1)c1CCNC3(c1[nH]2)CCN(CC3)Cc1ccc(c(c1)F)F	C23H25F2N3O	397.46	29	15	0.39	3	5	2	117.15	40.29	3.47	3.54	3.91	3.52	5.32	3.95	-4.72	7.59E-03	1.91E-05	Moderately soluble	-4.07	3.38E-02	8.50E-05	Moderately soluble	-8.13	2.94E-06	7.40E-09	Poorly soluble	High	Yes	Yes	Yes	No	Yes	Yes	Yes	-6.21	0	0	0	0	0	0.55	0	0	2	3.96
694	CCN1CCC(CC1)N1CCC2(CC1)NCCc1c2[nH]c2c1cc(cc2)OC	C23H34N4O	382.54	28	9	0.65	3	4	2	126.29	43.53	4.08	2.8	1.85	2.18	3.58	2.9	-4.02	3.69E-02	9.65E-05	Moderately soluble	-3.37	1.63E-01	4.26E-04	Soluble	-5.95	4.30E-04	1.12E-06	Moderately soluble	High	Yes	Yes	No	No	No	Yes	No	-6.65	0	0	0	0	0	0.55	0	0	1	4.45
695	COc1ccc2c(c1)c1CCNC3(c1[nH]2)CCN(CC3)C1CCCC1	C21H29N3O	339.47	25	9	0.62	2	3	2	109.86	40.29	3.5	3.11	2.69	2.58	4	3.17	-4.04	3.11E-02	9.15E-05	Moderately soluble	-3.62	8.06E-02	2.37E-04	Soluble	-5.85	4.77E-04	1.41E-06	Moderately soluble	High	Yes	Yes	No	No	No	Yes	No	-6.16	0	0	0	0	0	0.55	0	0	0	4.16
696	CCS(=O)(=O)N1CCC2(CC1)NCCc1c2[nH]c2c1cccc2	C17H23N3O2S	333.45	23	9	0.53	2	4	2	100.03	73.58	2.3	1.49	2.17	1.21	2.22	1.88	-3	3.31E-01	9.92E-04	Soluble	-2.64	7.59E-01	2.28E-03	Soluble	-5.29	1.72E-03	5.16E-06	Moderately soluble	High	Yes	Yes	Yes	No	Yes	Yes	No	-7.28	0	0	0	0	0	0.55	0	0	0	3.38
697	CC(NC(=O)N1CCC2(CC1)NCCc1c2[nH]c2c1cccc2)C	C19H26N4O	326.44	24	9	0.53	3	2	3	104.07	60.16	2.86	1.96	1.85	2.17	2.74	2.32	-3.18	2.17E-01	6.63E-04	Soluble	-2.85	4.63E-01	1.42E-03	Soluble	-5.4	1.31E-03	4.00E-06	Moderately soluble	High	Yes	Yes	No	No	No	Yes	No	-6.9	0	0	0	0	0	0.55	0	0	0	3.33
698	COc1ccc2c(c1)c1CCNC3(c1[nH]2)CCN(CC3)C(=O)C(C)(C)C	C21H29N3O2	355.47	26	9	0.57	3	3	2	111.92	57.36	3.32	2.7	2.32	2.07	3.81	2.84	-3.8	5.59E-02	1.57E-04	Soluble	-3.56	9.85E-02	2.77E-04	Soluble	-5.84	5.10E-04	1.44E-06	Moderately soluble	High	Yes	Yes	No	No	Yes	Yes	No	-6.55	0	0	0	0	0	0.55	0	0	1	3.42
699	O[C@H]1CN([C@@H](C1)c1nnc2n1CCN(C2)Cc1cccc(c1)C)C	C18H25N5O	327.42	24	11	0.56	3	5	1	100.07	57.42	2.42	0.28	-0.05	0.89	1.09	0.93	-2.19	2.13E+00	6.49E-03	Soluble	-1.05	2.93E+01	8.96E-02	Very soluble	-3.29	1.70E-01	5.19E-04	Soluble	High	No	Yes	No	No	No	Yes	No	-8.1	0	0	0	0	0	0.55	0	0	0	4.05
700	O[C@H]1CN([C@@H](C1)c1nnc2n1CCN(C2)Cc1ccccc1)C	C17H23N5O	313.4	23	11	0.53	3	5	1	95.1	57.42	1.95	-0.08	-0.36	0.66	0.59	0.55	-1.89	4.05E+00	1.29E-02	Very soluble	-0.67	6.64E+01	2.12E-01	Very soluble	-2.9	3.90E-01	1.24E-03	Soluble	High	No	Yes	No	No	No	Yes	No	-8.27	0	0	0	0	0	0.55	0	0	0	3.93
701	O[C@H]1CN([C@@H](C1)c1nnc2n1CCN(C2)Cc1ccc(cc1F)F)Cc1ccccc1	C23H25F2N5O	425.47	31	17	0.39	5	7	1	119.5	57.42	3.23	1.61	2.18	2.52	2.81	2.47	-3.57	1.15E-01	2.70E-04	Soluble	-2.43	1.59E+00	3.73E-03	Soluble	-5.91	5.19E-04	1.22E-06	Moderately soluble	High	Yes	Yes	No	No	No	Yes	Yes	-7.75	0	0	0	0	0	0.55	0	0	1	4.36
702	O[C@H]1CN([C@@H](C1)c1nnc2n1CCN(C2)Cc1ccc(c(c1)F)F)Cc1ccccc1	C23H25F2N5O	425.47	31	17	0.39	5	7	1	119.5	57.42	3.37	1.61	2.18	2.52	2.81	2.5	-3.57	1.15E-01	2.70E-04	Soluble	-2.43	1.59E+00	3.73E-03	Soluble	-5.91	5.19E-04	1.22E-06	Moderately soluble	High	Yes	Yes	No	No	No	Yes	Yes	-7.75	0	0	0	0	0	0.55	0	0	1	4.34
703	Cc1cccc(c1)CN1CCn2c(C1)nnc2[C@@H]1C[C@H](CN1Cc1ccccc1)O	C24H29N5O	403.52	30	17	0.42	5	5	1	124.55	57.42	3.49	1.78	1.37	1.98	2.5	2.22	-3.55	1.13E-01	2.80E-04	Soluble	-2.6	1.00E+00	2.49E-03	Soluble	-5.76	6.96E-04	1.73E-06	Moderately soluble	High	Yes	Yes	No	No	No	Yes	Yes	-7.5	0	0	0	0	0	0.55	0	0	1	4.42
704	O[C@H]1CN([C@@H](C1)c1nnc2n1CCN(C2)Cc1ccc2c(c1)CCO2)Cc1ccccc1	C25H29N5O2	431.53	32	17	0.44	5	6	1	128.93	66.65	3.51	1.42	0.99	1.66	2.44	2	-3.47	1.45E-01	3.36E-04	Soluble	-2.42	1.62E+00	3.76E-03	Soluble	-5.64	9.84E-04	2.28E-06	Moderately soluble	High	No	Yes	No	No	No	Yes	Yes	-7.92	0	0	0	0	0	0.55	0	0	1	4.51
705	O[C@H]1CN([C@@H](C1)c1nnc2n1CCN(C2)Cc1ccccc1)Cc1ccccc1	C23H27N5O	389.49	29	17	0.39	5	5	1	119.59	57.42	3.26	1.41	1.06	1.77	1.98	1.9	-3.25	2.21E-01	5.66E-04	Soluble	-2.22	2.35E+00	6.02E-03	Soluble	-5.39	1.60E-03	4.10E-06	Moderately soluble	High	Yes	Yes	No	No	No	Yes	Yes	-7.67	0	0	0	0	0	0.55	0	0	1	4.3
706	O[C@H]1CN([C@@H](C1)c1nnc2n1CCN(C2)Cc1cn(c2c1cccc2)C)Cc1ccccc1	C26H30N6O	442.56	33	20	0.38	5	5	1	136.35	62.35	3.36	1.49	1.55	1.72	1.96	2.02	-3.64	1.01E-01	2.29E-04	Soluble	-2.41	1.73E+00	3.92E-03	Soluble	-5.79	7.23E-04	1.63E-06	Moderately soluble	High	Yes	Yes	No	No	No	Yes	Yes	-7.94	0	1	0	0	0	0.55	0	0	1	4.53
707	Fc1cccc(c1)CN1CCn2c(C1)nnc2[C@@H]1C[C@H](CN1Cc1ccccc1)O	C23H26FN5O	407.48	30	17	0.39	5	6	1	119.55	57.42	3.38	1.51	1.62	2.15	2.39	2.21	-3.41	1.60E-01	3.92E-04	Soluble	-2.32	1.93E+00	4.74E-03	Soluble	-5.65	9.10E-04	2.23E-06	Moderately soluble	High	Yes	Yes	No	No	No	Yes	Yes	-7.71	0	0	0	0	0	0.55	0	0	1	4.32
708	O[C@H]1CN([C@@H](C1)c1nnc2n1CCN(C2)Cc1sccc1C)Cc1cccnc1	C21H26N6OS	410.54	29	16	0.48	5	6	1	120.23	98.55	2.43	0.42	0.82	0.58	2.56	1.36	-2.73	7.68E-01	1.87E-03	Soluble	-2.06	3.60E+00	8.78E-03	Soluble	-4.65	9.11E-03	2.22E-05	Moderately soluble	High	No	Yes	No	No	No	Yes	Yes	-8.51	0	0	0	0	0	0.55	0	0	1	4.34
709	CNC(=O)[C@@H]1C[C@@H](CN1C(=O)Cn1c(=O)oc2c1cccc2)Oc1ccccc1	C21H21N3O5	395.41	29	15	0.29	7	5	1	109.3	93.78	2.9	2.09	1.01	1.18	1.41	1.72	-3.53	1.17E-01	2.96E-04	Soluble	-3.69	8.08E-02	2.04E-04	Soluble	-4.91	4.92E-03	1.24E-05	Moderately soluble	High	No	No	No	No	Yes	No	Yes	-7.23	0	0	0	0	0	0.55	0	0	1	4.14
710	CNC(=O)[C@@H]1C[C@@H](CN1C(=O)c1n[nH]c(=O)c2c1cccc2)Oc1ccccc1	C21H20N4O4	392.41	29	16	0.24	6	5	2	110.3	104.39	2.43	1.83	0.95	1.55	2.12	1.78	-3.44	1.43E-01	3.65E-04	Soluble	-3.64	8.94E-02	2.28E-04	Soluble	-5.74	7.11E-04	1.81E-06	Moderately soluble	High	No	Yes	No	No	No	No	Yes	-7.39	0	0	0	0	0	0.55	0	0	1	3.61
711	CNC(=O)[C@@H]1C[C@@H](CN1C(=O)CCc1onc(n1)c1ccccc1)Oc1ccccc1	C23H24N4O4	420.46	31	17	0.3	9	6	1	117.07	97.56	3.29	2.77	2.08	1.39	2.68	2.44	-4	4.17E-02	9.91E-05	Moderately soluble	-4.47	1.41E-02	3.35E-05	Moderately soluble	-6.67	8.89E-05	2.11E-07	Poorly soluble	High	No	Yes	No	Yes	Yes	Yes	Yes	-6.9	0	0	0	0	0	0.55	0	0	2	4.21
712	CNC(=O)[C@@H]1C[C@@H](CN1S(=O)(=O)c1ncn(c1)C)Oc1ccccc1	C16H20N4O4S	364.42	25	11	0.38	6	6	1	94.33	101.91	1.95	0.74	1.08	-0.47	-0.59	0.54	-2.5	1.17E+00	3.20E-03	Soluble	-2.46	1.27E+00	3.47E-03	Soluble	-3.3	1.82E-01	4.99E-04	Soluble	High	No	No	No	No	No	No	No	-8	0	0	0	0	0	0.55	0	0	1	4.05
713	CNC(=O)[C@@H]1C[C@@H](CN1S(=O)(=O)N(C)C)Oc1ccccc1	C14H21N3O4S	327.4	22	6	0.5	6	6	1	86.14	87.33	2.08	0.67	0.76	0.55	-0.95	0.62	-2.1	2.61E+00	7.98E-03	Soluble	-2.08	2.72E+00	8.31E-03	Soluble	-2.52	9.86E-01	3.01E-03	Soluble	High	No	No	No	No	No	No	No	-7.82	0	0	0	0	0	0.55	0	0	0	3.89
714	COCCNC(=O)[C@@H]1C[C@@H](CN1C(=O)c1n[nH]c(=O)c2c1cccc2)Oc1ccccc1	C23H24N4O5	436.46	32	16	0.3	9	6	2	121	113.62	2.22	1.68	0.97	1.21	2.45	1.71	-3.38	1.82E-01	4.16E-04	Soluble	-3.68	9.11E-02	2.09E-04	Soluble	-6.25	2.44E-04	5.60E-07	Poorly soluble	High	No	Yes	No	No	Yes	No	Yes	-7.77	0	0	0	0	0	0.55	0	0	2	3.88
715	COCCNC(=O)[C@@H]1C[C@@H](CN1S(=O)(=O)c1cccs1)Oc1ccccc1	C18H22N2O5S2	410.51	27	11	0.39	9	6	1	105.86	121.56	2.89	2.18	2.42	0.39	1.93	1.96	-3.47	1.40E-01	3.42E-04	Soluble	-4.37	1.77E-02	4.30E-05	Moderately soluble	-4.68	8.50E-03	2.07E-05	Moderately soluble	High	No	No	No	Yes	Yes	No	Yes	-7.26	0	0	0	0	0	0.55	0	0	2	4.24
716	COCCNC(=O)[C@@H]1C[C@@H](CN1S(=O)(=O)N(C)C)Oc1ccccc1	C16H25N3O5S	371.45	25	6	0.56	9	7	1	96.84	96.56	2.7	0.52	0.78	0.27	-0.62	0.73	-2.05	3.28E+00	8.83E-03	Soluble	-2.12	2.83E+00	7.61E-03	Soluble	-3.04	3.38E-01	9.10E-04	Soluble	High	No	Yes	No	No	No	No	No	-8.2	0	0	0	0	0	0.55	0	0	2	4.14
717	COCCOCC(=O)N1C[C@H](C[C@H]1C(=O)N1CCCC1)Oc1ccccc1	C20H28N2O5	376.45	27	6	0.6	10	5	0	107.39	68.31	3.29	1.37	0.56	0.46	1.84	1.5	-2.54	1.08E+00	2.87E-03	Soluble	-2.41	1.47E+00	3.91E-03	Soluble	-3.49	1.22E-01	3.24E-04	Soluble	High	No	No	No	No	No	No	No	-7.62	0	0	0	0	0	0.55	0	0	2	3.83
718	O=C(N1C[C@H](C[C@H]1C(=O)N1CCCC1)Oc1ccccc1)C1CCC1	C20H26N2O3	342.43	25	6	0.6	6	3	0	103.1	49.85	3.18	2.64	1.7	2.07	2.3	2.38	-3.41	1.34E-01	3.91E-04	Soluble	-3.34	1.57E-01	4.60E-04	Soluble	-3.31	1.68E-01	4.91E-04	Soluble	High	Yes	No	No	No	No	Yes	Yes	-6.51	0	0	0	0	0	0.55	0	0	0	3.52
719	O=C(N1C[C@H](C[C@H]1C(=O)N1CCCC1)Oc1ccccc1)C1CC=CC1	C21H26N2O3	354.44	26	6	0.52	6	3	0	107.44	49.85	3.51	2.76	1.86	2.21	2.13	2.49	-3.55	9.96E-02	2.81E-04	Soluble	-3.46	1.22E-01	3.45E-04	Soluble	-3.11	2.74E-01	7.73E-04	Soluble	High	Yes	No	No	No	No	Yes	Yes	-6.5	0	0	0	0	0	0.55	0	1	1	3.99
720	O=C(N1C[C@H](C[C@H]1C(=O)N1CCCC1)Oc1ccccc1)Cn1c(=O)oc2c1cccc2	C24H25N3O5	435.47	32	15	0.38	7	5	0	125.61	84.99	3.48	2.76	1.5	1.83	1.98	2.31	-4.16	2.99E-02	6.86E-05	Moderately soluble	-4.2	2.75E-02	6.31E-05	Moderately soluble	-4.88	5.81E-03	1.33E-05	Moderately soluble	High	No	No	No	Yes	Yes	Yes	Yes	-7	0	0	0	0	0	0.55	0	0	1	4.41
721	O=C([C@@H]1C[C@@H](CN1C(=O)CCc1nc2c(s1)cccc2)Oc1ccccc1)N1CCCC1	C25H27N3O3S	449.57	32	15	0.4	8	4	0	133.27	90.98	3.69	4.02	3.14	2.48	4.52	3.57	-4.98	4.72E-03	1.05E-05	Moderately soluble	-5.63	1.05E-03	2.33E-06	Moderately soluble	-6.24	2.59E-04	5.77E-07	Poorly soluble	High	No	Yes	No	Yes	Yes	Yes	Yes	-6.19	0	1	0	0	0	0.55	0	0	3	4.25
722	O=C([C@@H]1C[C@@H](CN1C(=O)c1n[nH]c(=O)c2c1cccc2)Oc1ccccc1)N1CCCC1	C24H24N4O4	432.47	32	16	0.33	6	5	1	126.62	95.6	2.62	2.5	1.45	2.2	2.68	2.29	-4.07	3.68E-02	8.51E-05	Moderately soluble	-4.15	3.04E-02	7.03E-05	Moderately soluble	-5.71	8.39E-04	1.94E-06	Moderately soluble	High	No	Yes	No	Yes	Yes	Yes	Yes	-7.16	0	0	0	0	0	0.55	0	0	1	3.87
723	O=C([C@@H]1C[C@@H](CN1S(=O)(=O)N(C)C)Oc1ccccc1)N1CCCC1	C17H25N3O4S	367.46	25	6	0.59	6	6	0	102.46	78.54	2.75	1.34	1.26	1.3	-0.33	1.26	-2.74	6.62E-01	1.80E-03	Soluble	-2.59	9.42E-01	2.56E-03	Soluble	-2.5	1.16E+00	3.16E-03	Soluble	High	No	No	No	No	No	No	No	-7.59	0	0	0	0	0	0.55	0	0	1	4.11
724	O=C(N1C[C@H](C[C@H]1C(=O)NC1CC1)Oc1ccccc1)C1CCC1	C19H24N2O3	328.41	24	6	0.58	7	3	1	94.29	58.64	2.49	2.52	1.67	1.84	2.15	2.13	-3.19	2.14E-01	6.51E-04	Soluble	-3.4	1.31E-01	4.00E-04	Soluble	-3.52	9.85E-02	3.00E-04	Soluble	High	Yes	Yes	No	No	No	Yes	No	-6.51	0	0	0	0	0	0.55	0	0	0	3.43
725	Cc1sc(c(n1)C)C(=O)N1C[C@H](C[C@H]1C(=O)NC1CC1)Oc1ccccc1	C20H23N3O3S	385.48	27	11	0.45	7	4	1	107.49	99.77	3.02	3.35	2.26	1.32	3.63	2.71	-4.18	2.55E-02	6.61E-05	Moderately soluble	-5.12	2.91E-03	7.54E-06	Moderately soluble	-4.79	6.21E-03	1.61E-05	Moderately soluble	High	No	No	No	Yes	Yes	Yes	Yes	-6.27	0	0	0	0	0	0.55	0	0	1	3.94
726	O=C([C@@H]1C[C@@H](CN1C(=O)C1(CC1)c1ccccc1)Oc1ccccc1)NC1CC1	C24H26N2O3	390.47	29	12	0.42	8	3	1	113.85	58.64	2.86	3.46	2.54	2.7	3.47	3	-4.22	2.36E-02	6.04E-05	Moderately soluble	-4.37	1.65E-02	4.24E-05	Moderately soluble	-5.94	4.52E-04	1.16E-06	Moderately soluble	High	Yes	Yes	No	Yes	Yes	Yes	Yes	-6.23	0	0	0	0	0	0.55	0	0	2	3.65
727	O=C(N1C[C@H](C[C@H]1C(=O)NC1CC1)Oc1ccccc1)Cn1c(=O)oc2c1cccc2	C23H23N3O5	421.45	31	15	0.35	8	5	1	116.8	93.78	2.93	2.65	1.48	1.62	1.85	2.1	-3.95	4.70E-02	1.12E-04	Soluble	-4.27	2.26E-02	5.36E-05	Moderately soluble	-5.09	3.39E-03	8.05E-06	Moderately soluble	High	No	No	No	Yes	Yes	Yes	Yes	-6.99	0	0	0	0	0	0.55	0	0	2	4.29
728	O=C([C@@H]1C[C@@H](CN1C(=O)CCc1nc2c(s1)cccc2)Oc1ccccc1)NC1CC1	C24H25N3O3S	435.54	31	15	0.38	9	4	1	124.45	99.77	3.24	3.9	3.11	2.27	4.39	3.38	-4.76	7.54E-03	1.73E-05	Moderately soluble	-5.69	8.82E-04	2.03E-06	Moderately soluble	-6.46	1.51E-04	3.48E-07	Poorly soluble	High	No	Yes	No	Yes	Yes	Yes	Yes	-6.19	0	0	0	0	0	0.55	0	0	3	4.14
729	O=C([C@@H]1C[C@@H](CN1C(=O)c1n[nH]c(=O)c2c1cccc2)Oc1ccccc1)NC1CC1	C23H22N4O4	418.45	31	16	0.3	7	5	2	117.8	104.39	2.11	2.38	1.42	1.99	2.55	2.09	-3.85	5.86E-02	1.40E-04	Soluble	-4.21	2.56E-02	6.12E-05	Moderately soluble	-5.93	4.90E-04	1.17E-06	Moderately soluble	High	No	Yes	No	Yes	Yes	Yes	Yes	-7.16	0	0	0	0	0	0.55	0	0	1	3.77
730	O=C(N1C[C@H](C[C@H]1C(=O)NC1CC1)Oc1ccccc1)CCc1onc(n1)c1ccccc1	C25H26N4O4	446.5	33	17	0.36	10	6	1	124.57	97.56	3.53	3.33	2.55	1.8	3.12	2.87	-4.43	1.67E-02	3.74E-05	Moderately soluble	-5.06	3.93E-03	8.80E-06	Moderately soluble	-6.86	6.14E-05	1.37E-07	Poorly soluble	High	No	Yes	No	Yes	Yes	Yes	Yes	-6.66	0	0	0	0	0	0.55	0	0	2	4.37
731	O=C([C@@H]1C[C@@H](CN1S(=O)(=O)c1cccc2c1nsn2)Oc1ccccc1)NC1CC1	C20H20N4O4S2	444.53	30	15	0.35	7	7	1	115.76	138.11	2.96	2.74	2.82	0.82	1.95	2.26	-4.23	2.62E-02	5.88E-05	Moderately soluble	-5.29	2.25E-03	5.07E-06	Moderately soluble	-5.25	2.53E-03	5.69E-06	Moderately soluble	Low	No	Yes	Yes	Yes	Yes	Yes	Yes	-7.07	0	0	0	1	0	0.55	0	0	1	4.2
732	O=C([C@@H]1C[C@@H](CN1S(=O)(=O)c1c(C)noc1C)Oc1ccccc1)NC1CC1	C19H23N3O5S	405.47	28	11	0.47	7	7	1	104.78	110.12	2.79	2.12	2.42	0.65	1.29	1.85	-3.52	1.23E-01	3.03E-04	Soluble	-4.06	3.50E-02	8.64E-05	Moderately soluble	-4.7	8.15E-03	2.01E-05	Moderately soluble	High	No	Yes	No	Yes	No	Yes	Yes	-7.27	0	0	0	0	0	0.55	0	0	1	4.4
733	O=C(N1C[C@H](C[C@H]1C(=O)N1CCCC1)Oc1cccnc1)C1CC=CC1	C20H25N3O3	355.43	26	6	0.55	6	4	0	105.23	62.74	2.87	1.69	1.26	1.17	1.56	1.71	-2.88	4.65E-01	1.31E-03	Soluble	-2.62	8.48E-01	2.39E-03	Soluble	-2.74	6.48E-01	1.82E-03	Soluble	High	Yes	No	No	No	No	No	No	-7.27	0	0	0	0	0	0.55	0	1	1	4.04
734	O=C([C@@H]1C[C@@H](CN1C(=O)c1n[nH]c(=O)c2c1cccc2)Oc1cccnc1)N1CCCC1	C23H23N5O4	433.46	32	16	0.35	6	6	1	124.42	108.49	2.07	1.43	0.84	1.21	2.11	1.53	-3.4	1.72E-01	3.96E-04	Soluble	-3.31	2.11E-01	4.86E-04	Soluble	-5.34	1.99E-03	4.58E-06	Moderately soluble	High	No	Yes	No	No	No	No	Yes	-7.93	0	0	0	0	0	0.55	0	0	1	3.93
735	O=C([C@@H]1C[C@@H](CN1S(=O)(=O)N(C)C)Oc1cccnc1)N1CCCC1	C16H24N4O4S	368.45	25	6	0.62	6	7	0	100.25	91.43	2.52	0.27	0.65	0.27	-0.88	0.57	-2.08	3.09E+00	8.39E-03	Soluble	-1.75	6.53E+00	1.77E-02	Very soluble	-2.13	2.75E+00	7.46E-03	Soluble	High	No	Yes	No	No	No	No	No	-8.36	0	0	0	0	0	0.55	0	0	1	4.1
736	O=C([C@@H]1C[C@@H](CN1S(=O)(=O)c1cccs1)Oc1cccnc1)NC1CC1	C17H19N3O4S2	393.48	26	11	0.41	7	6	1	100.45	125.22	2.11	1.81	2.27	0.16	1.51	1.57	-3.27	2.11E-01	5.36E-04	Soluble	-4.06	3.43E-02	8.73E-05	Moderately soluble	-3.99	4.04E-02	1.03E-04	Soluble	High	No	Yes	No	Yes	No	Yes	Yes	-7.42	0	0	0	0	0	0.55	0	0	1	4.08
737	COc1nc(OC)ccc1C(=O)N1C[C@H](C[C@H]1C(=O)N)Oc1cccnc1	C18H20N4O5	372.38	27	12	0.33	7	7	1	98.06	116.87	2.06	0.69	0.26	-0.6	0.61	0.6	-2.45	1.32E+00	3.55E-03	Soluble	-2.72	7.07E-01	1.90E-03	Soluble	-3.63	8.67E-02	2.33E-04	Soluble	High	No	Yes	Yes	No	No	No	No	-8.08	0	0	0	0	0	0.55	0	0	1	3.7
738	O=C(N1C[C@H](C[C@H]1C(=O)N)Oc1cccnc1)c1ccc(o1)Cc1c(C)noc1C	C21H22N4O5	410.42	30	16	0.33	7	7	1	108.99	124.69	2.16	1.76	1.64	-0.2	2.26	1.52	-3.43	1.54E-01	3.75E-04	Soluble	-4	4.14E-02	1.01E-04	Soluble	-5.47	1.39E-03	3.39E-06	Moderately soluble	High	No	Yes	No	No	No	No	Yes	-7.55	0	0	0	0	0	0.55	0	0	1	4.4
739	CCn1nc(c(c1C)c1onc(c1)C(=O)N1C[C@H](C[C@H]1C(=O)N)Oc1cccnc1)C	C21H24N6O4	424.45	31	16	0.38	7	7	1	114.56	129.37	1.94	1.01	1.34	-0.15	1.31	1.09	-3.03	3.98E-01	9.38E-04	Soluble	-3.32	2.05E-01	4.83E-04	Soluble	-4.64	9.66E-03	2.28E-05	Moderately soluble	High	No	Yes	No	No	No	No	Yes	-8.17	0	0	0	0	0	0.55	0	0	1	4.46
740	NC(=O)[C@@H]1C[C@@H](CN1C(=O)c1noc(c1Cc1c(C)noc1C)C)Oc1cccnc1	C21H23N5O5	425.44	31	16	0.38	7	8	1	111.75	137.58	2.38	1.5	1.34	-0.15	2.22	1.46	-3.34	1.93E-01	4.54E-04	Soluble	-4	4.28E-02	1.01E-04	Soluble	-5.47	1.44E-03	3.38E-06	Moderately soluble	High	No	Yes	No	No	No	No	Yes	-7.83	0	0	0	1	0	0.55	0	0	1	4.37
741	NC(=O)[C@@H]1C[C@@H](CN1S(=O)(=O)c1cccs1)Oc1cccnc1	C14H15N3O4S2	353.42	23	11	0.29	5	6	1	88.05	139.21	1.61	0.86	1.54	-0.59	0.63	0.81	-2.6	8.94E-01	2.53E-03	Soluble	-3.37	1.52E-01	4.30E-04	Soluble	-3.01	3.46E-01	9.79E-04	Soluble	High	No	No	No	No	No	No	No	-7.85	0	0	0	1	0	0.55	0	0	1	3.86
742	NC(=O)[C@@H]1C[C@@H](CN1S(=O)(=O)c1c(C)noc1C)Oc1cccnc1	C15H18N4O5S	366.39	25	11	0.4	5	8	1	90.17	137	1.73	0.09	1.08	-1.09	-0.15	0.33	-2.16	2.51E+00	6.86E-03	Soluble	-2.52	1.10E+00	3.01E-03	Soluble	-3.35	1.65E-01	4.50E-04	Soluble	High	No	Yes	No	No	No	No	No	-8.47	0	0	0	1	0	0.55	0	0	1	4.16
743	NC(=O)[C@@H]1C[C@@H](CN1S(=O)(=O)c1ccc2c(c1)CCC2)Oc1cccnc1	C19H21N3O4S	387.45	27	12	0.37	5	6	1	102.8	110.97	2.19	1.68	1.97	0.59	1.09	1.5	-3.3	1.94E-01	5.02E-04	Soluble	-3.62	9.19E-02	2.37E-04	Soluble	-4.54	1.11E-02	2.86E-05	Moderately soluble	High	No	Yes	No	No	No	Yes	Yes	-7.47	0	0	0	0	0	0.55	0	0	1	3.99
744	NC(=O)[C@@H]1C[C@@H](CN1S(=O)(=O)c1ccc2c(c1)OCCO2)Oc1cccnc1	C18H19N3O6S	405.42	28	12	0.33	5	8	1	101.05	129.43	2.11	0.56	1.25	-0.67	0.07	0.66	-2.69	8.21E-01	2.02E-03	Soluble	-2.85	5.72E-01	1.41E-03	Soluble	-3.73	7.53E-02	1.86E-04	Soluble	High	No	Yes	No	No	No	No	No	-8.38	0	0	0	0	0	0.55	0	0	1	4.22
745	CCn1ncc(c1)S(=O)(=O)N1C[C@H](C[C@H]1C(=O)N)Oc1cccnc1	C15H19N5O4S	365.41	25	11	0.4	6	7	1	92.03	128.79	1.87	-0.55	0.69	-1.09	-1.2	-0.06	-1.69	7.48E+00	2.05E-02	Very soluble	-1.69	7.55E+00	2.07E-02	Very soluble	-2.54	1.06E+00	2.91E-03	Soluble	High	No	Yes	No	No	No	No	No	-8.92	0	0	0	0	0	0.55	0	0	1	3.98
746	O[C@H]1CN([C@@H](C1)c1nnc2n1CCN(CC2)C(=O)C1(CC1)c1ccccc1)C(C)C	C23H31N5O2	409.52	30	11	0.61	5	5	1	121.91	74.49	3.1	1.09	0.76	1.53	1.87	1.67	-3.01	4.03E-01	9.84E-04	Soluble	-2.25	2.32E+00	5.67E-03	Soluble	-3.91	5.00E-02	1.22E-04	Soluble	High	No	Yes	No	No	No	Yes	No	-8.02	0	0	0	0	0	0.55	0	0	1	4.54
747	O[C@H]1CN([C@@H](C1)c1nnc2n1CCN(CC2)S(=O)(=O)c1ccccc1)C	C17H23N5O3S	377.46	26	11	0.53	3	7	1	103.23	99.94	1.71	-0.31	0.26	-0.01	-0.75	0.18	-2.1	3.00E+00	7.94E-03	Soluble	-1.33	1.77E+01	4.70E-02	Very soluble	-2.66	8.22E-01	2.18E-03	Soluble	High	No	Yes	No	No	No	No	No	-8.82	0	0	0	0	0	0.55	0	0	1	4.39
748	O[C@H]1CN([C@@H](C1)c1nnc2n1CCN(CC2)S(=O)(=O)c1ccc(cc1)F)C	C17H22FN5O3S	395.45	27	11	0.53	3	8	1	103.19	99.94	2.09	-0.21	0.82	0.38	-0.33	0.55	-2.26	2.16E+00	5.46E-03	Soluble	-1.43	1.46E+01	3.70E-02	Very soluble	-2.93	4.68E-01	1.18E-03	Soluble	High	No	Yes	No	No	No	No	No	-8.86	0	0	0	0	0	0.55	0	0	1	4.4
749	COc1cccc(c1)S(=O)(=O)N1CCc2n(CC1)c(nn2)[C@@H]1C[C@H](CN1C)O	C18H25N5O4S	407.49	28	11	0.56	4	8	1	109.72	109.17	2.52	-0.34	0.27	-0.28	-0.7	0.29	-2.18	2.70E+00	6.62E-03	Soluble	-1.49	1.32E+01	3.23E-02	Very soluble	-2.77	7.00E-01	1.72E-03	Soluble	High	No	Yes	No	No	No	No	No	-9.03	0	0	0	0	0	0.55	0	0	1	4.61
750	COc1ccc(cc1)S(=O)(=O)N1CCn2c(CC1)nnc2[C@@H]1C[C@H](CN1C)O	C18H25N5O4S	407.49	28	11	0.56	4	8	1	109.72	109.17	2.16	-0.34	0.27	-0.28	-0.7	0.22	-2.18	2.70E+00	6.62E-03	Soluble	-1.49	1.32E+01	3.23E-02	Very soluble	-2.77	7.00E-01	1.72E-03	Soluble	High	No	Yes	No	No	No	No	No	-9.03	0	0	0	0	0	0.55	0	0	1	4.52
751	O=C(c1ccco1)Oc1ccc(c(c1)Cl)OC(=O)c1ccco1	C16H9ClO6	332.69	23	16	0	6	6	0	78.78	78.88	3.13	4.17	3.96	1.79	3.36	3.28	-4.65	7.47E-03	2.25E-05	Moderately soluble	-5.53	9.71E-04	2.92E-06	Moderately soluble	-5.83	4.98E-04	1.50E-06	Moderately soluble	High	No	No	Yes	Yes	Yes	No	No	-5.37	0	0	0	0	0	0.55	0	1	1	2.82
752	c1ccc2c(c1)[nH]c(n2)CCc1nc2c([nH]1)cccc2	C16H14N4	262.31	20	18	0.12	3	2	2	80.01	57.36	1.63	3.34	3.22	2.37	4.25	2.96	-4.04	2.40E-02	9.15E-05	Moderately soluble	-4.22	1.57E-02	6.00E-05	Moderately soluble	-6.75	4.62E-05	1.76E-07	Poorly soluble	High	Yes	Yes	Yes	Yes	No	Yes	Yes	-5.53	0	0	0	0	0	0.55	0	0	0	1.98
753	CCOC(=O)C1=C(C)NC(=O)NC1c1ccc(cc1)N(C)C	C16H21N3O3	303.36	22	6	0.38	5	3	2	91.98	70.67	2.61	1.5	0.86	1.45	1.4	1.56	-2.54	8.80E-01	2.90E-03	Soluble	-2.59	7.76E-01	2.56E-03	Soluble	-4.21	1.89E-02	6.24E-05	Moderately soluble	High	No	Yes	No	No	No	No	No	-7.09	0	0	0	0	0	0.55	1	0	0	3.77
754	O=c1[nH]c(SCc2ccc(cc2)C(C)(C)C)nc2c1cccc2	C19H20N2OS	324.44	23	16	0.26	4	2	1	97.84	71.05	2.72	5.28	4.36	3.71	5.32	4.28	-5.43	1.21E-03	3.73E-06	Moderately soluble	-6.52	9.75E-05	3.00E-07	Poorly soluble	-7.45	1.14E-05	3.52E-08	Poorly soluble	High	Yes	No	Yes	Yes	Yes	No	Yes	-4.53	0	0	0	0	1	0.55	0	0	1	2.7
755	Brc1cccc(c1)NS(=O)(=O)Cc1ccccc1	C13H12BrNO2S	326.21	18	12	0.08	4	2	1	76.9	54.55	2.21	3.07	4.13	2.85	2.54	2.96	-4.03	3.07E-02	9.42E-05	Moderately soluble	-3.88	4.28E-02	1.31E-04	Soluble	-6.12	2.46E-04	7.53E-07	Poorly soluble	High	Yes	No	Yes	Yes	Yes	Yes	No	-6.11	0	0	0	0	0	0.55	0	0	0	2.73
756	CCOc1ccc2c(c1)C(=O)c1c2ccc(c1)OCC	C17H16O3	268.31	20	12	0.24	4	3	0	77.91	35.53	3.18	3.86	3.7	2.35	4.39	3.49	-4.12	2.06E-02	7.67E-05	Moderately soluble	-4.3	1.34E-02	4.98E-05	Moderately soluble	-6.14	1.94E-04	7.23E-07	Poorly soluble	High	Yes	No	Yes	Yes	Yes	Yes	Yes	-5.2	0	0	0	0	0	0.55	0	0	1	2.51
757	O=C(Oc1ccc(cc1)C(=O)c1ccccc1)COc1ccc2c(c1)cccc2	C25H18O4	382.41	29	22	0.04	7	4	0	111.33	52.6	3.53	5.76	5.06	4	5.39	4.75	-5.94	4.40E-04	1.15E-06	Moderately soluble	-6.63	8.90E-05	2.33E-07	Poorly soluble	-8.83	5.71E-07	1.49E-09	Poorly soluble	High	Yes	Yes	No	Yes	No	No	No	-4.54	0	0	0	0	1	0.55	0	1	2	2.67
758	O=c1oc(nc2c1cccc2)c1ccc(cc1)c1ccccc1	C20H13NO2	299.32	23	22	0	2	3	0	91.15	43.1	3.19	4.55	4.52	4.12	5	4.28	-5.14	2.18E-03	7.28E-06	Moderately soluble	-5.18	1.99E-03	6.64E-06	Moderately soluble	-8.26	1.64E-06	5.47E-09	Poorly soluble	High	Yes	No	Yes	Yes	No	No	No	-4.9	0	0	0	0	0	0.55	0	0	1	3.19
759	CN1C(=O)NC(C(=C1C)C(=O)OCCc1ccccc1)c1ccc(cc1)C(F)(F)F	C22H21F3N2O3	418.41	30	12	0.27	7	6	1	112.17	58.64	3.3	4.04	4.53	3.73	4.25	3.97	-4.81	6.43E-03	1.54E-05	Moderately soluble	-4.97	4.43E-03	1.06E-05	Moderately soluble	-7.11	3.29E-05	7.85E-08	Poorly soluble	High	Yes	No	No	Yes	Yes	No	Yes	-5.98	0	0	0	0	0	0.55	0	0	2	4.24
760	COc1ccc2c(c1)nc(n2C)SCc1ccccc1	C16H16N2OS	284.38	20	15	0.19	4	2	0	83.69	52.35	3	3.56	3.72	2.97	3.44	3.34	-4.14	2.07E-02	7.30E-05	Moderately soluble	-4.34	1.29E-02	4.52E-05	Moderately soluble	-5.63	6.68E-04	2.35E-06	Moderately soluble	High	Yes	No	Yes	Yes	Yes	Yes	Yes	-5.51	0	0	0	0	0	0.55	0	0	1	2.31
761	c1ccc(cc1)CCn1cnc2c1cccc2	C15H14N2	222.29	17	15	0.13	3	1	0	70.29	17.82	2.54	3.33	3.28	3.06	3.23	3.09	-3.77	3.77E-02	1.69E-04	Soluble	-3.38	9.25E-02	4.16E-04	Soluble	-5.42	8.47E-04	3.81E-06	Moderately soluble	High	Yes	No	Yes	Yes	No	Yes	Yes	-5.29	0	0	0	0	0	0.55	0	0	1	1.58
762	N#Cc1ccc(cc1)CSc1nc2c(s1)cccc2	C15H10N2S2	282.38	19	15	0.07	3	2	0	80.54	90.22	3.09	4.36	4.31	2.85	5.08	3.94	-4.72	5.33E-03	1.89E-05	Moderately soluble	-5.97	3.02E-04	1.07E-06	Moderately soluble	-6.08	2.32E-04	8.22E-07	Poorly soluble	High	No	No	Yes	Yes	Yes	No	Yes	-4.93	0	0	0	0	0	0.55	0	0	1	2.68
763	CCSc1nc2c(n1Cc1ccccc1C)cccc2	C17H18N2S	282.4	20	15	0.24	4	1	0	86.98	43.12	3.28	4.61	4.51	3.82	4.29	4.1	-4.79	4.62E-03	1.64E-05	Moderately soluble	-5.24	1.62E-03	5.75E-06	Moderately soluble	-6.29	1.44E-04	5.09E-07	Poorly soluble	High	Yes	No	Yes	Yes	Yes	Yes	Yes	-4.75	0	0	0	0	0	0.55	0	0	1	2.37
764	Clc1ccc(cc1)S(=O)(=O)c1cccc(c1)S(=O)(=O)N1CCCC1	C16H16ClNO4S2	385.89	24	12	0.25	4	5	0	95.6	88.28	2.62	2.98	4.74	2.6	2.09	3	-4.22	2.35E-02	6.08E-05	Moderately soluble	-4.5	1.23E-02	3.18E-05	Moderately soluble	-5.76	6.71E-04	1.74E-06	Moderately soluble	High	No	No	No	Yes	Yes	No	Yes	-6.54	0	0	0	0	0	0.55	0	0	1	2.81
765	COC(=O)COc1ccc2c(c1)c(C(=O)OC)c(o2)C	C14H14O6	278.26	20	9	0.29	6	6	0	69.85	74.97	2.99	2.47	2.08	1	2.59	2.23	-3.06	2.43E-01	8.74E-04	Soluble	-3.69	5.70E-02	2.05E-04	Soluble	-3.97	2.98E-02	1.07E-04	Soluble	High	Yes	No	Yes	Yes	Yes	No	No	-6.24	0	0	0	0	0	0.55	0	1	0	2.97
766	COC(=O)C(Oc1ccc2c(c1)c(C(=O)OC)c(o2)C)C	C15H16O6	292.28	21	9	0.33	6	6	0	74.66	74.97	3.2	2.87	2.47	1.25	2.81	2.52	-3.38	1.21E-01	4.16E-04	Soluble	-4.1	2.30E-02	7.87E-05	Moderately soluble	-4	2.95E-02	1.01E-04	Soluble	High	Yes	No	Yes	Yes	Yes	No	No	-6.05	0	0	0	0	0	0.55	0	1	0	3.47
767	COC(=O)c1c(C)oc2c1cc(OC(=O)C)c(c2)Br	C13H11BrO5	327.13	19	9	0.23	4	5	0	71.66	65.74	2.9	3.02	3.22	2.21	3.34	2.94	-3.86	4.54E-02	1.39E-04	Soluble	-4.07	2.81E-02	8.60E-05	Moderately soluble	-4.65	7.26E-03	2.22E-05	Moderately soluble	High	Yes	No	Yes	Yes	Yes	No	No	-6.15	0	0	0	0	0	0.55	0	1	0	2.85
768	CCOC(=O)COc1cc2c(cc1Br)oc(c2C(=O)OC(C)C)C	C17H19BrO6	399.23	24	9	0.41	8	6	0	91.97	74.97	3.32	4.33	4.01	2.37	4.3	3.67	-4.79	6.44E-03	1.61E-05	Moderately soluble	-5.62	9.60E-04	2.41E-06	Moderately soluble	-5.59	1.03E-03	2.58E-06	Moderately soluble	High	Yes	No	Yes	Yes	Yes	No	No	-5.66	0	0	0	0	0	0.55	0	1	3	3.41
769	CCOC(=O)c1c(C)oc2c1cc(OCC(=O)OC(C)(C)C)c(c2)Br	C18H21BrO6	413.26	25	9	0.44	8	6	0	96.82	74.97	4.08	4.51	4.4	2.6	4.55	4.03	-4.98	4.31E-03	1.04E-05	Moderately soluble	-5.81	6.47E-04	1.56E-06	Moderately soluble	-5.96	4.50E-04	1.09E-06	Moderately soluble	High	No	No	Yes	Yes	Yes	No	Yes	-5.62	0	0	0	0	0	0.55	0	1	3	3.52
770	CCOC(=O)c1c(C)oc2c1cc(OCC(=O)C(C)(C)C)c(c2)Br	C18H21BrO5	397.26	24	9	0.44	7	5	0	95.43	65.74	3.54	4.76	4.67	2.6	4.99	4.11	-5.12	3.03E-03	7.63E-06	Moderately soluble	-5.87	5.34E-04	1.35E-06	Moderately soluble	-6.24	2.31E-04	5.81E-07	Poorly soluble	High	Yes	No	Yes	Yes	Yes	No	No	-5.34	0	0	0	0	0	0.55	0	0	2	3.39
771	COc1cc(OC)cc(c1)c1nc2ccc(cc2c(=O)o1)Br	C16H12BrNO4	362.17	22	16	0.12	3	5	0	86.4	61.56	3.39	3.56	3.63	2.88	4.16	3.52	-4.67	7.77E-03	2.15E-05	Moderately soluble	-4.54	1.05E-02	2.90E-05	Moderately soluble	-6.82	5.55E-05	1.53E-07	Poorly soluble	High	Yes	No	Yes	Yes	Yes	No	No	-5.98	0	0	0	0	0	0.55	0	0	2	2.95
772	c1ccc(cc1)Oc1cccc(c1)CSc1nc2c(o1)cccc2	C20H15NO2S	333.4	24	21	0.05	5	3	0	96.73	60.56	3.81	5.63	5.76	3.95	4.92	4.81	-5.77	5.64E-04	1.69E-06	Moderately soluble	-6.67	7.21E-05	2.16E-07	Poorly soluble	-8.18	2.23E-06	6.68E-09	Poorly soluble	High	No	Yes	Yes	Yes	Yes	Yes	Yes	-4.34	0	1	0	0	1	0.55	0	0	1	3.21
773	O=C1CC(C(=O)N1c1cccc(c1)C(F)(F)F)Cc1ccccc1	C18H14F3NO2	333.3	24	12	0.22	4	5	0	85.78	37.38	2.89	3.58	4.6	3.66	4.19	3.78	-4.27	1.80E-02	5.40E-05	Moderately soluble	-4.05	2.96E-02	8.89E-05	Moderately soluble	-6.17	2.26E-04	6.78E-07	Poorly soluble	High	Yes	No	No	Yes	Yes	Yes	No	-5.79	0	0	0	0	0	0.55	0	1	1	2.46
774	Cn1c(/C=C/c2ccccc2)nc2c1cccc2	C16H14N2	234.3	18	15	0.06	2	1	0	76.37	17.82	2.64	3.74	3.53	3.24	3.53	3.34	-4.13	1.72E-02	7.35E-05	Moderately soluble	-3.81	3.66E-02	1.56E-04	Soluble	-5.09	1.92E-03	8.18E-06	Moderately soluble	High	Yes	No	Yes	Yes	No	No	No	-5.07	0	0	0	0	0	0.55	0	0	2	2.2
775	Brc1ccccc1c1nc2ccccc2c(=O)o1	C14H8BrNO2	302.12	18	16	0	1	3	0	73.42	43.1	2.71	3.62	3.62	3.54	4.12	3.52	-4.59	7.85E-03	2.60E-05	Moderately soluble	-4.21	1.85E-02	6.13E-05	Moderately soluble	-6.6	7.66E-05	2.54E-07	Poorly soluble	High	Yes	No	Yes	Yes	No	No	No	-5.57	0	0	0	0	0	0.55	0	0	1	2.92
776	Cc1oc2c(c1C(=O)OCCOC)cc(cc2)O	C13H14O5	250.25	18	9	0.31	5	5	1	65.18	68.9	2.68	2.08	2.25	0.81	2.5	2.06	-2.74	4.53E-01	1.81E-03	Soluble	-3.16	1.75E-01	6.97E-04	Soluble	-3.73	4.65E-02	1.86E-04	Soluble	High	Yes	No	Yes	No	No	No	No	-6.35	0	0	0	0	0	0.55	0	0	0	2.95
777	Cn1c2ccccc2nc1c1c(=O)c2ccc(cc2oc1C(C)(C)C)OC(=O)C(C)(C)C	C26H28N2O4	432.51	32	19	0.35	5	5	0	127.4	74.33	4.05	5.57	5.6	3.45	5.62	4.86	-6.14	3.13E-04	7.24E-07	Poorly soluble	-6.89	5.54E-05	1.28E-07	Poorly soluble	-8.21	2.69E-06	6.22E-09	Poorly soluble	High	No	No	No	Yes	Yes	No	No	-4.98	0	0	0	0	1	0.55	0	1	2	3.84
778	c1ccc(cc1)CCc1onc(n1)c1ccccn1	C15H13N3O	251.28	19	17	0.13	4	4	0	71.79	51.81	2.77	2.64	2.92	1.84	3.57	2.75	-3.46	8.73E-02	3.47E-04	Soluble	-3.38	1.05E-01	4.18E-04	Soluble	-6.34	1.14E-04	4.55E-07	Poorly soluble	High	Yes	No	Yes	Yes	No	Yes	Yes	-5.96	0	0	0	0	0	0.55	0	0	0	3.03
779	CC(=C)COc1cc(O)c2c(c1)oc(cc2=O)c1ccccc1	C19H16O4	308.33	23	16	0.11	4	4	1	90.38	59.67	2.83	5.11	4.12	1.97	4.49	3.7	-5.22	1.85E-03	6.00E-06	Moderately soluble	-6.11	2.41E-04	7.82E-07	Poorly soluble	-6.52	9.38E-05	3.04E-07	Poorly soluble	High	Yes	No	Yes	Yes	Yes	No	No	-4.55	0	0	0	0	1	0.55	0	1	1	3.26
780	Clc1ccc(cc1)c1nn2c(c1)nc(cc2C(F)(F)F)C	C14H9ClF3N3	311.69	21	15	0.14	2	5	0	73.4	30.19	2.83	3.94	5.53	3.9	4.02	4.04	-4.65	6.96E-03	2.23E-05	Moderately soluble	-4.27	1.66E-02	5.32E-05	Moderately soluble	-6.1	2.46E-04	7.89E-07	Poorly soluble	High	Yes	Yes	Yes	Yes	No	No	No	-5.4	0	0	0	0	0	0.55	0	0	1	2.48
781	COc1ccc(cc1)C(=O)Oc1ccc2c(c1)c(=O)cc(o2)c1ccc(cc1)OC	C24H18O6	402.4	30	22	0.08	6	6	0	112.3	74.97	3.93	4.91	4.7	2.56	5.09	4.24	-5.57	1.07E-03	2.66E-06	Moderately soluble	-6.22	2.42E-04	6.02E-07	Poorly soluble	-8.51	1.24E-06	3.09E-09	Poorly soluble	High	No	No	Yes	Yes	Yes	No	Yes	-5.27	0	0	0	0	0	0.55	0	1	2	3.51
782	COc1ccc(cc1)c1cc(=O)c2c(o1)ccc(c2)OC(=O)c1ccc(c(c1)OC)OC	C25H20O7	432.42	32	22	0.12	7	7	0	118.8	84.2	4.1	4.5	4.71	2.23	5.15	4.14	-5.4	1.71E-03	3.96E-06	Moderately soluble	-5.99	4.43E-04	1.03E-06	Moderately soluble	-8.61	1.06E-06	2.45E-09	Poorly soluble	High	No	No	No	Yes	Yes	No	Yes	-5.74	0	0	0	0	0	0.55	0	1	2	3.75
783	O=c1oc(nc2c1c(cs2)c1ccccc1)c1ccccc1	C18H11NO2S	305.35	22	21	0	2	3	0	89.03	71.34	3.05	4.57	4.58	3.7	5.63	4.31	-5.19	1.99E-03	6.51E-06	Moderately soluble	-5.79	4.93E-04	1.62E-06	Moderately soluble	-7.53	9.05E-06	2.96E-08	Poorly soluble	High	Yes	No	Yes	Yes	Yes	No	No	-4.92	0	0	0	0	0	0.55	0	0	1	3.23
784	O=C(OC(C)(C)C)CN1C(=O)c2c(S1(=O)=O)cccc2	C13H15NO5S	297.33	20	6	0.38	4	5	0	74.98	89.13	2.22	1.49	1.87	0.87	0.95	1.48	-2.58	7.82E-01	2.63E-03	Soluble	-2.97	3.19E-01	1.07E-03	Soluble	-3.12	2.28E-01	7.67E-04	Soluble	High	No	No	No	No	No	No	No	-7.06	0	0	0	0	0	0.55	0	0	0	2.94
785	Clc1ccc(cc1)S(=O)(=O)N1CCN(CC1)c1nnc(c2c1cccc2)c1ccccc1	C24H21ClN4O2S	464.97	32	22	0.17	4	5	0	134.05	74.78	3.77	4.46	4.78	3.72	3.38	4.02	-5.78	7.76E-04	1.67E-06	Moderately soluble	-5.75	8.27E-04	1.78E-06	Moderately soluble	-8.54	1.33E-06	2.85E-09	Poorly soluble	High	No	No	Yes	Yes	Yes	No	Yes	-5.97	0	1	0	0	0	0.55	0	0	2	3.4
786	COc1cccc(c1)Oc1c(C)oc2c(c1=O)ccc(c2)O	C17H14O5	298.29	22	16	0.12	3	5	1	82.48	68.9	2.83	3.27	3.61	1.28	3.55	2.91	-4.09	2.43E-02	8.13E-05	Moderately soluble	-4.39	1.21E-02	4.06E-05	Moderately soluble	-5.8	4.74E-04	1.59E-06	Moderately soluble	High	Yes	No	Yes	Yes	Yes	Yes	Yes	-5.8	0	0	0	0	0	0.55	0	0	0	3.28
787	Clc1ccc(cc1)c1nc2ccc(cc2c(=O)o1)Br	C14H7BrClNO2	336.57	19	16	0	1	3	0	78.43	43.1	3.05	4.25	4.27	4.06	4.74	4.07	-5.16	2.32E-03	6.90E-06	Moderately soluble	-4.87	4.58E-03	1.36E-05	Moderately soluble	-7.19	2.16E-05	6.41E-08	Poorly soluble	High	Yes	No	Yes	Yes	Yes	No	No	-5.34	0	0	0	0	0	0.55	0	0	1	2.75
788	Brc1ccc(cc1)c1oc(=O)c2c(n1)sc1c2CCCC1	C16H12BrNO2S	362.24	21	15	0.25	1	3	0	88.72	71.34	3.49	4.86	4.56	4.07	6.11	4.62	-5.61	8.89E-04	2.45E-06	Moderately soluble	-6.09	2.93E-04	8.08E-07	Poorly soluble	-6.94	4.18E-05	1.15E-07	Poorly soluble	High	Yes	No	Yes	Yes	Yes	No	No	-5.06	0	0	0	0	0	0.55	0	0	2	3.32
789	COc1cc(ccc1OC)S(=O)(=O)NCCN1CCOCC1	C14H22N2O5S	330.4	22	6	0.57	7	7	1	85.14	85.48	2.65	0.49	1.01	-0.45	0.71	0.88	-1.94	3.82E+00	1.16E-02	Very soluble	-1.85	4.62E+00	1.40E-02	Very soluble	-3.6	8.34E-02	2.52E-04	Soluble	High	No	Yes	No	No	No	No	No	-7.97	0	0	0	0	0	0.55	0	0	0	3.13
790	O=C(c1sc2c(c1Cl)cccc2)Nc1ccc2c(c1)OCCO2	C17H12ClNO3S	345.8	23	15	0.12	3	3	1	91.92	75.8	3.21	4.45	4.39	3.06	5.02	4.03	-5.07	2.93E-03	8.47E-06	Moderately soluble	-5.76	6.00E-04	1.73E-06	Moderately soluble	-6.47	1.17E-04	3.38E-07	Poorly soluble	High	No	No	Yes	Yes	Yes	No	Yes	-5.25	0	0	0	0	0	0.55	0	0	1	2.8
791	Fc1cccc(c1)c1onc(n1)c1ccc(cc1)C(F)(F)F	C15H8F4N2O	308.23	22	17	0.07	3	7	0	70.13	38.92	3.3	4.45	6.13	3.98	4.79	4.53	-4.93	3.64E-03	1.18E-05	Moderately soluble	-4.99	3.18E-03	1.03E-05	Moderately soluble	-7.05	2.74E-05	8.89E-08	Poorly soluble	High	No	No	Yes	Yes	No	No	No	-5.02	0	1	0	1	0	0.55	0	0	1	2.96
792	COc1ccc(cc1)c1cc2ccc(cc2oc1=O)O	C16H12O4	268.26	20	16	0.06	2	4	1	76.44	59.67	2.45	3.16	3.17	2.14	3.52	2.89	-3.95	2.98E-02	1.11E-04	Soluble	-4.08	2.21E-02	8.25E-05	Moderately soluble	-5.68	5.58E-04	2.08E-06	Moderately soluble	High	Yes	No	Yes	No	No	Yes	No	-5.69	0	0	0	0	0	0.55	0	1	0	2.87
793	Fc1ccc2c(c1)C(c1ccccc1)N(CC(=O)N2)C(=O)CCc1ccccc1	C24H21FN2O2	388.43	29	18	0.17	5	3	1	116.91	49.41	2.64	3.88	3.47	3.68	4.55	3.64	-4.82	5.85E-03	1.51E-05	Moderately soluble	-4.62	9.42E-03	2.43E-05	Moderately soluble	-8.28	2.05E-06	5.28E-09	Poorly soluble	High	Yes	Yes	No	Yes	Yes	Yes	Yes	-5.91	0	0	0	0	0	0.55	0	0	2	3.45
794	O=S(=O)(c1ccc(cc1)C1CCCCC1)N1CCC(CC1)Cc1ccccc1	C24H31NO2S	397.57	28	12	0.5	5	3	0	119.64	45.76	4.07	6.31	6.08	4.38	4.5	5.07	-6.27	2.15E-04	5.40E-07	Poorly soluble	-7.06	3.46E-05	8.71E-08	Poorly soluble	-7.1	3.17E-05	7.98E-08	Poorly soluble	High	No	Yes	No	No	Yes	Yes	Yes	-4.25	1	1	0	1	1	0.55	0	0	2	3.56
795	Cc1ccn2c(c1)nc(c2Nc1ccccc1)c1c[nH]c2c1cccc2	C22H18N4	338.41	26	24	0.05	3	1	2	106.99	45.12	3.12	5.79	5.53	3.14	4.21	4.36	-6.07	2.87E-04	8.49E-07	Poorly soluble	-6.51	1.05E-04	3.11E-07	Poorly soluble	-8.41	1.31E-06	3.87E-09	Poorly soluble	High	Yes	Yes	Yes	Yes	No	Yes	Yes	-4.25	0	0	0	0	1	0.55	0	0	1	3.19
796	O=C(Nc1c(=O)oc2c(c1O)cccc2)Nc1ccc(cc1)F	C16H11FN2O4	314.27	23	16	0	4	5	3	83.19	91.57	1.9	2.15	3.32	2.3	2.23	2.38	-3.39	1.27E-01	4.04E-04	Soluble	-3.71	6.20E-02	1.97E-04	Soluble	-5.87	4.27E-04	1.36E-06	Moderately soluble	High	No	No	Yes	No	No	No	No	-6.69	0	0	0	0	0	0.55	0	1	0	3.18
797	COc1ccc(cc1NC(=O)Nc1c(=O)oc2c(c1O)cccc2)OC	C18H16N2O6	356.33	26	16	0.11	6	6	3	96.21	110.03	2.29	1.99	2.78	1.34	1.92	2.06	-3.36	1.55E-01	4.34E-04	Soluble	-3.93	4.22E-02	1.18E-04	Soluble	-5.82	5.43E-04	1.52E-06	Moderately soluble	High	No	Yes	Yes	No	No	No	No	-7.06	0	0	0	0	0	0.55	0	1	1	3.59
798	Clc1ccc(cc1)S(=O)(=O)c1cnc2c(c1N1CCN(CC1)c1ccccc1)cccc2	C25H22ClN3O2S	463.98	32	22	0.16	4	3	0	135.19	61.89	3.25	5.33	5.37	4.05	3.95	4.39	-6.32	2.22E-04	4.79E-07	Poorly soluble	-6.38	1.93E-04	4.15E-07	Poorly soluble	-8.92	5.60E-07	1.21E-09	Poorly soluble	High	Yes	No	No	Yes	Yes	No	Yes	-5.35	0	1	0	0	1	0.55	0	0	2	3.45
799	OCCCc1nc2c(n1Cc1cc(C)ccc1C)cccc2	C19H22N2O	294.39	22	15	0.32	5	2	1	91.16	38.05	2.83	3.73	3.63	3.14	4.47	3.56	-4.19	1.90E-02	6.46E-05	Moderately soluble	-4.22	1.77E-02	6.01E-05	Moderately soluble	-6.41	1.14E-04	3.86E-07	Poorly soluble	High	Yes	No	Yes	Yes	No	Yes	Yes	-5.45	0	0	0	0	0	0.55	0	0	1	2.54
800	CSc1cnc(nc1)Nc1scc(n1)c1ccc(cc1)Br	C14H11BrN4S2	379.3	21	17	0.07	4	3	1	92.1	104.24	3.17	4.31	4.83	2.77	4.53	3.92	-5.24	2.17E-03	5.73E-06	Moderately soluble	-6.21	2.32E-04	6.13E-07	Poorly soluble	-6.92	4.52E-05	1.19E-07	Poorly soluble	High	No	No	Yes	Yes	Yes	Yes	Yes	-5.55	0	0	0	0	0	0.55	0	0	2	2.75
801	C/C=C/Cn1c(nc2c1c(=O)[nH]c(=O)n2C)N1CCCCC1	C15H21N5O2	303.36	22	9	0.53	3	3	1	90.53	75.92	2.75	1.66	0.61	1.59	1.51	1.62	-2.87	4.08E-01	1.34E-03	Soluble	-2.87	4.11E-01	1.35E-03	Soluble	-2.31	1.48E+00	4.89E-03	Soluble	High	No	No	No	No	No	No	No	-6.97	0	0	0	0	0	0.55	0	1	0	3.03
802	Cc1cc(C)nc(n1)SCCn1c(nc2c1c(=O)n(C)c(=O)n2C)N1CCOCC1	C19H25N7O3S	431.51	30	15	0.53	5	6	0	119.34	125.37	3.75	1.21	0.09	1.15	1.21	1.48	-3.32	2.08E-01	4.81E-04	Soluble	-3.44	1.57E-01	3.63E-04	Soluble	-3.83	6.44E-02	1.49E-04	Soluble	High	No	Yes	No	No	Yes	No	Yes	-8.07	0	0	0	0	0	0.55	0	0	1	3.55
803	O=c1[nH]c(=O)n(c2c1n(CCCSc1ncccn1)c(n2)N1CCOCC1)C	C17H21N7O3S	403.46	28	15	0.47	6	6	1	109.31	136.23	2.64	0.58	-0.15	0.27	1.1	0.89	-2.71	7.92E-01	1.96E-03	Soluble	-3.01	3.91E-01	9.69E-04	Soluble	-3.92	4.85E-02	1.20E-04	Soluble	High	No	Yes	No	No	No	No	Yes	-8.35	0	0	0	1	0	0.55	0	0	1	3.36
804	Cc1nnc(s1)SCCCn1c(nc2c1c(=O)[nH]c(=O)n2C)N1CCCCC1	C17H23N7O2S2	421.54	28	14	0.59	6	5	1	115.88	155.24	3.24	2.36	1.38	1.49	2.89	2.27	-3.91	5.13E-02	1.22E-04	Soluble	-5.26	2.32E-03	5.49E-06	Moderately soluble	-4.1	3.36E-02	7.98E-05	Moderately soluble	Low	No	No	No	No	Yes	No	Yes	-7.2	0	0	1	1	1	0.55	0	0	1	3.59
805	CN1CCN(CC1)c1nc2c(n1CCCSc1ncccn1)c(=O)[nH]c(=O)n2C	C18H24N8O2S	416.5	29	15	0.5	6	6	1	119.84	130.24	3.04	0.77	-0.61	0.51	0.72	0.89	-2.89	5.31E-01	1.28E-03	Soluble	-3.09	3.42E-01	8.22E-04	Soluble	-3.89	5.35E-02	1.29E-04	Soluble	High	No	Yes	No	No	No	No	Yes	-8.29	0	1	0	0	0	0.55	0	0	1	3.53
806	O=C1c2ccccc2S(=O)(=O)N1Cc1ccccc1	C14H11NO3S	273.31	19	12	0.07	2	3	0	74.11	62.83	2.1	2.08	2.58	1.81	1.83	2.08	-3.18	1.80E-01	6.60E-04	Soluble	-3.03	2.56E-01	9.35E-04	Soluble	-4.74	4.96E-03	1.82E-05	Moderately soluble	High	Yes	No	Yes	Yes	No	No	No	-6.49	0	0	0	0	0	0.55	0	0	0	2.6
807	CCCn1c(C)nc2c1cc(C)c(c2)C	C13H18N2	202.3	15	9	0.46	2	1	0	65.51	17.82	2.59	3.4	3.37	2.78	3.52	3.13	-3.55	5.72E-02	2.83E-04	Soluble	-3.45	7.12E-02	3.52E-04	Soluble	-4.45	7.19E-03	3.56E-05	Moderately soluble	High	Yes	No	Yes	No	No	Yes	No	-5.12	0	0	0	0	0	0.55	0	0	1	1.83
808	COC(=O)c1c(scc1c1cccs1)NC(=O)C	C12H11NO3S2	281.35	18	10	0.17	5	3	1	73.22	111.88	2.46	2.86	3.03	1.43	4.3	2.82	-3.47	9.59E-02	3.41E-04	Soluble	-4.87	3.81E-03	1.35E-05	Moderately soluble	-3.91	3.43E-02	1.22E-04	Soluble	High	No	No	Yes	Yes	Yes	No	No	-5.99	0	0	0	0	0	0.55	1	0	0	3.15
809	COC(=O)c1c(scc1c1cccs1)NC(=O)C(C)C	C14H15NO3S2	309.4	20	10	0.29	6	3	1	82.84	111.88	3.05	3.9	3.67	1.96	4.88	3.49	-4.19	2.00E-02	6.47E-05	Moderately soluble	-5.95	3.49E-04	1.13E-06	Moderately soluble	-4.34	1.42E-02	4.59E-05	Moderately soluble	High	No	No	Yes	Yes	Yes	No	No	-5.42	0	0	0	0	0	0.55	1	0	1	3.33
810	COC(=O)c1c(scc1c1cccs1)NC(=O)C1CCCCC1	C17H19NO3S2	349.47	23	10	0.41	6	3	1	95.15	111.88	3.46	4.94	4.59	2.71	5.51	4.24	-5.04	3.15E-03	9.02E-06	Moderately soluble	-7.03	3.28E-05	9.40E-08	Poorly soluble	-4.93	4.13E-03	1.18E-05	Moderately soluble	High	No	No	Yes	Yes	Yes	No	Yes	-4.92	0	0	0	0	0	0.55	1	0	1	3.51
811	O=C(N1CCCC1c1cccs1)C(C)C	C12H17NOS	223.33	15	5	0.58	3	1	0	67.83	48.55	2.54	2.5	2.36	2.1	3.4	2.58	-2.85	3.17E-01	1.42E-03	Soluble	-3.17	1.53E-01	6.84E-04	Soluble	-2.66	4.89E-01	2.19E-03	Soluble	High	Yes	No	No	Yes	No	No	No	-5.89	0	0	0	0	0	0.55	0	0	1	2.67
812	Clc1ccc(cc1)S(=O)(=O)N1CCCC1c1cccs1	C14H14ClNO2S2	327.85	20	11	0.29	3	3	0	86.03	74	2.67	3.43	4.3	2.63	3.5	3.31	-4.24	1.88E-02	5.72E-05	Moderately soluble	-4.66	7.10E-03	2.17E-05	Moderately soluble	-4.91	4.00E-03	1.22E-05	Moderately soluble	High	Yes	No	Yes	Yes	Yes	No	Yes	-5.86	0	0	0	0	0	0.55	0	0	0	3.12
813	Fc1ccc(cc1)S(=O)(=O)N1CCCC1c1cccs1	C14H14FNO2S2	311.39	20	11	0.29	3	4	0	80.98	74	2.53	2.9	4.21	2.5	3.29	3.08	-3.81	4.86E-02	1.56E-04	Soluble	-4.11	2.39E-02	7.68E-05	Moderately soluble	-4.59	8.08E-03	2.59E-05	Moderately soluble	High	Yes	No	No	Yes	Yes	No	Yes	-6.14	0	0	0	0	0	0.55	0	0	0	3.14
814	Clc1ccc(cc1)S(=O)(=O)N1CCCC1c1ccco1	C14H14ClNO3S	311.78	20	11	0.29	3	4	0	80.42	58.9	2.59	2.82	3.83	1.78	2.26	2.66	-3.76	5.43E-02	1.74E-04	Soluble	-3.71	6.02E-02	1.93E-04	Soluble	-4.87	4.24E-03	1.36E-05	Moderately soluble	High	Yes	No	Yes	Yes	No	No	Yes	-6.2	0	0	0	0	0	0.55	0	0	0	3.28
815	CC(c1ccc(cc1)S(=O)(=O)N1CCCC1c1ccco1)C	C17H21NO3S	319.42	22	11	0.41	4	4	0	89.99	58.9	2.95	3.31	4.3	2	2.69	3.05	-4.01	3.11E-02	9.73E-05	Moderately soluble	-4.22	1.91E-02	5.99E-05	Moderately soluble	-5.07	2.72E-03	8.51E-06	Moderately soluble	High	Yes	No	No	Yes	Yes	Yes	Yes	-5.9	0	0	0	0	0	0.55	0	0	0	3.56
816	Fc1ccccc1C1CCCN1S(=O)(=O)Cc1ccccc1	C17H18FNO2S	319.39	22	12	0.29	4	4	0	88.74	45.76	2.36	3.12	4.14	2.93	3.01	3.11	-3.93	3.79E-02	1.19E-04	Soluble	-3.75	5.68E-02	1.78E-04	Soluble	-5.72	6.11E-04	1.91E-06	Moderately soluble	High	Yes	No	No	Yes	No	Yes	Yes	-6.03	0	0	0	0	0	0.55	0	0	0	3.26
817	OC(Cn1cnc2c1cccc2)COc1cc(C)ccc1C	C18H20N2O2	296.36	22	15	0.28	5	3	1	87.72	47.28	2.67	3.15	3.09	2.33	3.32	2.91	-3.84	4.32E-02	1.46E-04	Soluble	-3.81	4.56E-02	1.54E-04	Soluble	-5.39	1.20E-03	4.06E-06	Moderately soluble	High	Yes	No	Yes	Yes	Yes	Yes	Yes	-5.87	0	0	0	0	0	0.55	0	0	0	2.89
818	N#Cc1c(N)nc2c(c1c1ccc(cc1)F)c(=O)n(c(=O)n2C)C	C16H12FN5O2	325.3	24	16	0.12	1	5	1	87.3	106.7	2.06	1.72	1.32	1.57	1.77	1.69	-3.37	1.39E-01	4.29E-04	Soluble	-3.58	8.62E-02	2.65E-04	Soluble	-4.39	1.31E-02	4.04E-05	Moderately soluble	High	No	No	No	No	No	No	No	-7.06	0	0	0	0	0	0.55	0	0	0	2.71
819	CC(Oc1ccc(cc1)c1[nH]c2n(c1NC1CCCC1)ncc2C#N)C	C20H23N5O	349.43	26	14	0.4	5	3	2	102.22	78.14	3.47	3.92	4.15	2.19	3.21	3.39	-4.54	9.97E-03	2.85E-05	Moderately soluble	-5.26	1.92E-03	5.50E-06	Moderately soluble	-5.63	8.14E-04	2.33E-06	Moderately soluble	High	No	Yes	Yes	Yes	Yes	Yes	Yes	-5.65	0	0	0	0	0	0.55	0	0	1	3.35
820	O=c1[nH]c(C)c(c(=O)[nH]1)S(=O)(=O)Nc1cc(SC2CCCCC2)cc(c1)[N+](=O)[O-]	C17H20N4O6S2	440.49	29	12	0.41	6	6	3	112.23	191.39	1.92	2.28	3.4	1.08	0.83	1.9	-3.92	5.32E-02	1.21E-04	Soluble	-5.94	5.10E-04	1.16E-06	Moderately soluble	-5.16	3.05E-03	6.92E-06	Moderately soluble	Low	No	Yes	No	No	No	No	Yes	-7.37	0	0	1	1	1	0.55	0	2	1	3.67
821	O=C([C@H]1C[C@@H]2N([C@]31C(=O)Nc1c3cccc1)CCC2)Nc1ccc(cc1F)Br	C21H19BrFN3O2	444.3	28	12	0.33	3	4	2	114.53	61.44	2.63	3.08	3.03	3.29	3.27	3.06	-4.65	9.85E-03	2.22E-05	Moderately soluble	-4.04	4.07E-02	9.17E-05	Moderately soluble	-6.94	5.08E-05	1.14E-07	Poorly soluble	High	Yes	Yes	No	Yes	No	Yes	Yes	-6.82	0	0	0	0	0	0.55	0	0	1	4.35
822	O=C(C1CC2N(C31c1ccccc1N(C3=O)C)CCC2)Nc1cc2OCOc2cc1C(=O)C	C25H25N3O5	447.48	33	12	0.4	4	6	1	128.04	88.18	2.98	2.52	1.85	1.64	2.42	2.28	-4.21	2.78E-02	6.21E-05	Moderately soluble	-4.02	4.29E-02	9.59E-05	Moderately soluble	-5.57	1.21E-03	2.70E-06	Moderately soluble	High	No	Yes	No	No	Yes	Yes	Yes	-7.24	0	0	0	0	0	0.55	0	0	1	4.99
823	CCN1CCC2(CC1)OC(=O)C(=C2C(=O)NCc1ccc2c(c1)OCO2)C	C20H24N2O5	372.41	27	6	0.5	5	6	1	101.59	77.1	3.22	1.65	1.23	1.45	2.8	2.07	-3.02	3.53E-01	9.49E-04	Soluble	-2.88	4.88E-01	1.31E-03	Soluble	-4.82	5.61E-03	1.51E-05	Moderately soluble	High	No	Yes	No	No	No	No	No	-7.4	0	0	0	0	0	0.55	0	0	1	3.78
824	O=C(CN1c2ccccc2Oc2c(C1=O)cccn2)NCc1ccccn1	C20H16N4O3	360.37	27	18	0.1	5	5	1	101.26	84.42	1.63	1.62	2.01	1.2	2.23	1.74	-3.26	1.99E-01	5.52E-04	Soluble	-3.01	3.56E-01	9.88E-04	Soluble	-6.69	7.41E-05	2.06E-07	Poorly soluble	High	No	Yes	Yes	No	Yes	Yes	Yes	-7.35	0	0	0	0	0	0.55	0	0	1	3.17
825	O=c1[nH]c(C)c(c(=O)[nH]1)S(=O)(=O)N1CCN(CC1)C(=O)c1[nH]nc(c1)C1CC1	C16H20N6O5S	408.43	28	11	0.5	5	7	3	106	160.47	1.35	-1.11	-0.62	-0.49	0.88	0	-1.63	9.49E+00	2.32E-02	Very soluble	-1.77	6.95E+00	1.70E-02	Very soluble	-3.38	1.71E-01	4.18E-04	Soluble	Low	No	No	No	No	No	No	No	-9.58	1	1	1	1	1	0.55	0	0	1	3.28
826	CCOC(=O)C(Nc1ncnc2c1c(C)no2)CO	C11H14N4O4	266.25	19	9	0.45	6	7	2	65.55	110.37	2.31	0.68	0.07	-0.11	0.66	0.72	-1.87	3.56E+00	1.34E-02	Very soluble	-2.57	7.09E-01	2.66E-03	Soluble	-2.97	2.85E-01	1.07E-03	Soluble	High	No	No	Yes	No	No	No	No	-7.44	0	0	0	0	0	0.55	0	0	0	3.42
827	COc1ccccc1CN1C(=O)C2C3(C1C(=O)N(C3CC(=O)C)C1CCCCCC1)OC(=O)C2	C26H32N2O6	468.54	34	6	0.62	6	6	0	131.52	93.22	2.83	1.82	1.71	1.6	2.9	2.17	-3.63	1.11E-01	2.37E-04	Soluble	-3.4	1.88E-01	4.00E-04	Soluble	-4.83	6.93E-03	1.48E-05	Moderately soluble	High	No	No	No	No	No	Yes	Yes	-7.87	0	1	0	0	0	0.55	0	0	1	5.1
828	COCCN1C(=O)C2C3(C1CC(=O)C)OC(=O)CC3C(=O)N2c1cccc(c1C)C	C22H26N2O6	414.45	30	6	0.55	6	6	0	114.68	93.22	2.64	0.15	0.4	0.76	2.43	1.27	-2.26	2.30E+00	5.54E-03	Soluble	-1.66	8.97E+00	2.17E-02	Very soluble	-4.35	1.86E-02	4.50E-05	Moderately soluble	High	No	No	No	No	No	No	No	-8.72	0	0	0	0	0	0.55	0	0	1	4.83
829	Clc1ccc(cc1S(=O)(=O)N1CCOCC1)c1ccc(=O)[nH]n1	C14H14ClN3O4S	355.8	23	12	0.29	3	6	1	88.6	100.74	1.95	0.66	1.81	0.84	1.93	1.44	-2.65	7.97E-01	2.24E-03	Soluble	-2.35	1.58E+00	4.45E-03	Soluble	-4.76	6.17E-03	1.73E-05	Moderately soluble	High	No	No	No	No	No	No	No	-8	0	0	0	0	0	0.55	0	0	1	2.94
830	COc1c(C)cnc(c1C)Cn1cnc2c(c1=O)c(C)c(o2)C	C17H19N3O3	313.35	23	15	0.35	3	5	0	88.17	70.15	2.85	2.21	2.68	1.19	3.77	2.54	-3.46	1.09E-01	3.47E-04	Soluble	-3.32	1.51E-01	4.81E-04	Soluble	-5.83	4.60E-04	1.47E-06	Moderately soluble	High	Yes	No	Yes	No	Yes	Yes	Yes	-6.64	0	0	0	0	0	0.55	0	0	0	3.27
831	O=C(Cc1csc(n1)NC(=O)C1CC1)NCc1cccs1	C14H15N3O2S2	321.42	21	10	0.36	8	3	2	83.87	127.57	2.07	1.38	2.01	0.46	4.17	2.02	-2.53	9.56E-01	2.97E-03	Soluble	-3.66	7.00E-02	2.18E-04	Soluble	-4.47	1.09E-02	3.40E-05	Moderately soluble	High	No	Yes	Yes	Yes	No	No	No	-7.28	0	0	0	0	0	0.55	0	0	1	2.92
832	Clc1cccc(c1)NC(=O)C1CC2N(C31C(=O)Nc1c3cccc1)CSC2	C20H18ClN3O2S	399.89	27	12	0.3	3	3	2	114.67	86.74	2.67	2.95	2.27	2.59	2.74	2.64	-4.31	1.96E-02	4.91E-05	Moderately soluble	-4.43	1.47E-02	3.68E-05	Moderately soluble	-6.3	2.00E-04	5.01E-07	Poorly soluble	High	No	Yes	No	Yes	Yes	Yes	Yes	-6.64	0	0	0	0	0	0.55	0	0	1	4.61
833	COc1cc(OC)c(cc1NC(=O)C1CC2N(C31C(=O)Nc1c3cccc1)CSC2)Cl	C22H22ClN3O4S	459.95	31	12	0.36	5	5	2	127.65	105.2	3.29	2.89	2.29	1.95	2.85	2.65	-4.47	1.56E-02	3.40E-05	Moderately soluble	-4.76	8.00E-03	1.74E-05	Moderately soluble	-6.5	1.46E-04	3.18E-07	Poorly soluble	High	No	Yes	No	Yes	Yes	Yes	Yes	-7.05	0	0	0	0	0	0.55	0	0	1	4.96
834	Clc1ccc(cc1)S(=O)(=O)N1CCC2(CC1)Nc1ccccc1n1c2ccc1	C21H20ClN3O2S	413.92	28	17	0.24	2	3	1	117.49	62.72	3.39	3.73	4.26	2.89	2.29	3.31	-5.07	3.49E-03	8.44E-06	Moderately soluble	-4.74	7.55E-03	1.82E-05	Moderately soluble	-7.03	3.91E-05	9.44E-08	Poorly soluble	High	Yes	Yes	Yes	Yes	Yes	Yes	Yes	-6.18	0	0	0	0	0	0.55	0	0	2	4.29
835	Clc1cccc(c1)S(=O)(=O)N1CCC2(CC1)Nc1ccccc1n1c2ccc1	C21H20ClN3O2S	413.92	28	17	0.24	2	3	1	117.49	62.72	2.94	3.73	4.26	2.89	2.29	3.22	-5.07	3.49E-03	8.44E-06	Moderately soluble	-4.74	7.55E-03	1.82E-05	Moderately soluble	-7.03	3.91E-05	9.44E-08	Poorly soluble	High	Yes	Yes	Yes	Yes	Yes	Yes	Yes	-6.18	0	0	0	0	0	0.55	0	0	2	4.29
836	Fc1ccc2c(c1)NC1(c3n2ccc3)CCN(CC1)S(=O)(=O)c1cccc(c1)Cl	C21H19ClFN3O2S	431.91	29	17	0.24	2	4	1	117.45	62.72	3.47	3.83	4.82	3.26	2.71	3.62	-5.23	2.53E-03	5.85E-06	Moderately soluble	-4.84	6.20E-03	1.44E-05	Moderately soluble	-7.29	2.23E-05	5.16E-08	Poorly soluble	High	Yes	Yes	Yes	Yes	Yes	Yes	Yes	-6.22	0	0	0	0	0	0.55	0	0	2	4.3
837	Clc1ccc2c(c1)n1cccc1C1(N2)CCN(CC1)S(=O)(=O)c1ccccc1	C21H20ClN3O2S	413.92	28	17	0.24	2	3	1	117.49	62.72	3.34	3.73	4.26	2.89	2.29	3.3	-5.07	3.49E-03	8.44E-06	Moderately soluble	-4.74	7.55E-03	1.82E-05	Moderately soluble	-7.03	3.91E-05	9.44E-08	Poorly soluble	High	Yes	Yes	Yes	Yes	Yes	Yes	Yes	-6.18	0	0	0	0	0	0.55	0	0	2	4.31
838	Cc1ccc(c(c1)C)S(=O)(=O)N1CCC2(CC1)Nc1ccc(cc1n1c2ccc1)Cl	C23H24ClN3O2S	441.97	30	17	0.3	2	3	1	127.42	62.72	3.84	4.46	4.87	3.32	3.32	3.96	-5.68	9.29E-04	2.10E-06	Moderately soluble	-5.5	1.41E-03	3.19E-06	Moderately soluble	-7.77	7.45E-06	1.69E-08	Poorly soluble	High	Yes	Yes	Yes	Yes	Yes	Yes	Yes	-5.83	0	0	0	0	0	0.55	0	0	2	4.54
839	Clc1ccc2c(c1)n1cccc1C1(N2)CCN(CC1)S(=O)(=O)c1cccc(c1)F	C21H19ClFN3O2S	431.91	29	17	0.24	2	4	1	117.45	62.72	3.24	3.83	4.82	3.26	2.71	3.57	-5.23	2.53E-03	5.85E-06	Moderately soluble	-4.84	6.20E-03	1.44E-05	Moderately soluble	-7.29	2.23E-05	5.16E-08	Poorly soluble	High	Yes	Yes	Yes	Yes	Yes	Yes	Yes	-6.22	0	0	0	0	0	0.55	0	0	2	4.32
840	Clc1cc(ccc1Cl)S(=O)(=O)N1CCC2(CC1)Nc1ccc(c(c1n1c2ccc1)C)C	C23H23Cl2N3O2S	476.42	31	17	0.3	2	3	1	132.43	62.72	3.94	5.09	5.53	3.79	3.96	4.46	-6.27	2.53E-04	5.32E-07	Poorly soluble	-6.15	3.37E-04	7.08E-07	Poorly soluble	-8.35	2.11E-06	4.44E-09	Poorly soluble	High	No	Yes	Yes	Yes	Yes	Yes	Yes	-5.59	0	1	0	0	1	0.55	0	0	2	4.5
841	Cc1nnc(o1)c1cc2c(n1Cc1cccc3c1cccc3)cccc2	C22H17N3O	339.39	26	24	0.09	3	3	0	103.45	43.85	3.31	4.77	5.2	3.82	4.73	4.37	-5.43	1.25E-03	3.68E-06	Moderately soluble	-5.42	1.28E-03	3.79E-06	Moderately soluble	-8.4	1.36E-06	4.02E-09	Poorly soluble	High	Yes	Yes	Yes	Yes	Yes	Yes	Yes	-4.98	0	0	0	0	0	0.55	0	0	1	3.13
842	CC(c1nnc(o1)c1cc2c(n1Cc1cccc3c1cccc3)cccc2)C	C24H21N3O	367.44	28	24	0.17	4	3	0	113.07	43.85	3.84	5.53	6.02	3.84	5.32	4.91	-5.97	3.92E-04	1.07E-06	Moderately soluble	-6.21	2.26E-04	6.16E-07	Poorly soluble	-8.81	5.66E-07	1.54E-09	Poorly soluble	High	No	Yes	Yes	Yes	Yes	Yes	Yes	-4.62	0	1	0	1	1	0.55	0	0	2	3.44
843	Cc1c(N2CCN(CC2)S(=O)(=O)c2ccc3c(c2)CCCC3)c(=O)n(c(=O)n1C)C	C21H28N4O4S	432.54	30	12	0.52	3	5	0	123.95	93	3.58	2.09	1.1	1.39	1.31	1.89	-3.94	5.01E-02	1.16E-04	Soluble	-3.67	9.18E-02	2.12E-04	Soluble	-4.2	2.70E-02	6.25E-05	Moderately soluble	High	No	No	No	No	Yes	No	No	-7.45	0	0	0	0	0	0.55	0	0	1	3.65
844	CN1CCC(CC1)N(S(=O)(=O)c1ccc(s1)c1noc(c1)C(F)(F)F)Cc1ccccn1	C20H21F3N4O3S2	486.53	32	16	0.4	7	10	0	116.63	116.16	3.06	3.2	5.8	1.48	3.51	3.41	-4.78	8.07E-03	1.66E-05	Moderately soluble	-5.31	2.38E-03	4.88E-06	Moderately soluble	-6.44	1.77E-04	3.63E-07	Poorly soluble	Low	No	Yes	No	Yes	Yes	Yes	Yes	-7	0	2	0	0	0	0.55	0	0	1	4.08
845	COc1ccc(cc1)c1csc(n1)c1scc(n1)c1ccc(c(c1)OC)OC	C21H18N2O3S2	410.51	28	22	0.14	6	5	0	113.57	109.95	4.25	4.92	5.63	1.82	6.9	4.7	-5.67	8.77E-04	2.14E-06	Moderately soluble	-6.97	4.44E-05	1.08E-07	Poorly soluble	-8.04	3.76E-06	9.16E-09	Poorly soluble	Low	No	Yes	Yes	Yes	Yes	Yes	Yes	-5.31	0	1	0	0	0	0.55	0	0	2	3.44
846	Fc1ccc(cc1)CNC1=C(O)C(=O)C1=O	C11H8FNO3	221.18	16	6	0.09	3	4	2	52.78	66.4	1.03	1.21	1.1	-0.12	1.93	1.03	-2.05	1.96E+00	8.85E-03	Soluble	-2.2	1.39E+00	6.29E-03	Soluble	-3.42	8.37E-02	3.78E-04	Soluble	High	Yes	No	Yes	No	No	No	No	-6.79	0	0	0	0	0	0.56	1	1	1	2.23
847	Cc1ccc(cc1)CN1CCCN(S1(=O)=O)Cc1ccccc1F	C18H21FN2O2S	348.43	24	12	0.33	4	5	0	100.52	49	3.09	3.01	3.52	3.53	2.85	3.2	-4	3.46E-02	9.94E-05	Moderately soluble	-3.7	6.89E-02	1.98E-04	Soluble	-5.78	5.78E-04	1.66E-06	Moderately soluble	High	Yes	No	No	Yes	Yes	No	No	-6.29	0	0	0	0	0	0.55	0	0	0	2.91
848	O=C(N1CCC(CC1)N1CCN(C(=O)C1=O)Cc1ccccn1)NC1CCCCC1	C22H31N5O3	413.51	30	6	0.64	6	4	1	124	85.85	3.01	1.54	0.46	0.98	1.07	1.41	-3.13	3.09E-01	7.48E-04	Soluble	-2.95	4.62E-01	1.12E-03	Soluble	-3.83	6.12E-02	1.48E-04	Soluble	High	No	Yes	No	No	No	No	No	-7.73	0	0	0	0	0	0.55	0	1	1	3.06
849	O=S(=O)(c1ccc(o1)c1ccno1)NCc1ccccn1	C13H11N3O4S	305.31	21	16	0.08	5	7	1	72.38	106.61	2.08	0.89	2.74	-0.83	1.17	1.21	-2.53	9.06E-01	2.97E-03	Soluble	-2.71	5.90E-01	1.93E-03	Soluble	-5.48	1.00E-03	3.29E-06	Moderately soluble	High	No	No	Yes	No	No	Yes	Yes	-7.53	0	0	0	0	0	0.55	0	0	0	3.26
850	O=C(N1CCCc2c1ccc(c2)NS(=O)(=O)c1ccc2c(c1)OCCO2)C1CC1	C21H22N2O5S	414.47	29	12	0.38	5	5	1	111.73	93.32	3.13	2.37	3.39	1.84	2.32	2.61	-3.88	5.48E-02	1.32E-04	Soluble	-3.97	4.44E-02	1.07E-04	Soluble	-5.55	1.18E-03	2.84E-06	Moderately soluble	High	No	Yes	No	Yes	Yes	Yes	Yes	-7.15	0	0	0	0	0	0.55	0	0	1	3.28
851	O=S1(=O)CCCCN1c1ccc(cc1)S(=O)(=O)NCc1ccccn1	C16H19N3O4S2	381.47	25	12	0.31	5	6	1	98.23	113.2	1.95	0.98	3.12	0.21	0.56	1.36	-2.85	5.42E-01	1.42E-03	Soluble	-2.95	4.33E-01	1.13E-03	Soluble	-5.23	2.24E-03	5.87E-06	Moderately soluble	High	No	No	No	No	Yes	Yes	Yes	-7.93	0	0	0	0	0	0.55	0	0	1	3.06
852	OC(=O)c1ccc(cc1)/N=C(\NCC12CC3CC(C2)CC(C1)C3)/NCC1CCCO1	C24H33N3O3	411.54	30	6	0.67	8	4	3	117.49	82.95	3.34	4.04	3.95	3.61	3.66	3.72	-4.56	1.14E-02	2.78E-05	Moderately soluble	-5.49	1.35E-03	3.27E-06	Moderately soluble	-5.37	1.74E-03	4.23E-06	Moderately soluble	High	No	Yes	No	Yes	Yes	Yes	Yes	-5.94	0	0	0	0	0	0.55	0	2	3	5.87
853	OC(=O)c1ccc(cc1)/N=C(/NCC1CCCO1)\NCCSC12CC3CC(C2)CC(C1)C3	C25H35N3O3S	457.63	32	6	0.68	10	4	3	130.19	108.25	3.75	4.46	4.43	3.82	4.16	4.12	-4.97	4.95E-03	1.08E-05	Moderately soluble	-6.45	1.61E-04	3.53E-07	Poorly soluble	-5.84	6.54E-04	1.43E-06	Moderately soluble	High	No	Yes	No	Yes	Yes	Yes	Yes	-5.92	0	1	0	0	0	0.55	0	2	3	6.23
854	O=C(Nc1nccs1)CSc1c(cnc2c1c(=O)n(C)c(=O)n2C)C(C)C	C17H19N5O3S2	405.49	27	15	0.35	6	5	1	108.59	152.42	2.01	1.98	1.75	1.34	2.87	1.99	-3.62	9.80E-02	2.42E-04	Soluble	-4.81	6.33E-03	1.56E-05	Moderately soluble	-4.56	1.11E-02	2.73E-05	Moderately soluble	Low	No	No	No	No	Yes	No	Yes	-7.37	0	0	1	1	1	0.55	0	0	1	3.13
855	O=C(Nc1nccs1)CSc1c(cnc2c1c(=O)n(C)c(=O)n2C)CC(C)C	C18H21N5O3S2	419.52	28	15	0.39	7	5	1	113.4	152.42	2.31	2.44	1.83	1.58	3.26	2.28	-3.91	5.13E-02	1.22E-04	Soluble	-5.28	2.18E-03	5.20E-06	Moderately soluble	-4.96	4.64E-03	1.11E-05	Moderately soluble	Low	No	No	No	Yes	Yes	No	Yes	-7.13	0	0	1	1	1	0.55	0	0	1	3.26
856	Fc1cc(F)cc(c1)c1noc2c1c(ncn2)NCc1ccccn1	C17H11F2N5O	339.3	25	21	0.06	4	7	1	86.54	76.73	2.7	2.96	4.07	2.62	3.65	3.2	-4.17	2.31E-02	6.82E-05	Moderately soluble	-4.23	1.98E-02	5.83E-05	Moderately soluble	-7.81	5.21E-06	1.53E-08	Poorly soluble	High	No	Yes	Yes	Yes	Yes	Yes	Yes	-6.27	0	0	0	0	0	0.55	0	0	0	3.02
857	O=C1N(Cc2ccco2)C(c2c1cccn2)Nc1ccc(cc1)[N+](=O)[O-]	C18H14N4O4	350.33	26	17	0.11	5	5	1	98.5	104.19	2.37	2.16	2.3	0.47	0.17	1.49	-3.53	1.04E-01	2.97E-04	Soluble	-3.98	3.66E-02	1.05E-04	Soluble	-5.62	8.50E-04	2.43E-06	Moderately soluble	High	No	Yes	Yes	No	Yes	Yes	Yes	-6.9	0	0	0	0	0	0.55	0	2	1	3.22
858	COc1ccc(cc1)N1C(Nc2ccc(cc2OC)[N+](=O)[O-])c2c(C1=O)cccn2	C21H18N4O5	406.39	30	18	0.14	6	6	1	114.97	109.51	3	3.06	2.88	1.14	0.51	2.12	-4.34	1.88E-02	4.62E-05	Moderately soluble	-5.03	3.83E-03	9.41E-06	Moderately soluble	-6.21	2.52E-04	6.19E-07	Poorly soluble	High	No	No	Yes	Yes	Yes	Yes	Yes	-6.61	0	0	0	0	0	0.55	0	2	1	3.48
859	COc1ccc(c(c1)OC)N1C(=O)c2c(C1Nc1ccc3c(c1)OCO3)nccc2	C22H19N3O5	405.4	30	18	0.18	5	6	1	112.21	82.15	3.26	3.05	2.7	1.6	2.52	2.63	-4.39	1.66E-02	4.08E-05	Moderately soluble	-4.44	1.47E-02	3.62E-05	Moderately soluble	-6.58	1.06E-04	2.62E-07	Poorly soluble	High	No	Yes	No	Yes	Yes	Yes	Yes	-6.61	0	0	0	0	0	0.55	1	0	1	3.62
860	FC(Oc1ccc(cc1)NS(=O)(=O)c1cnc(nc1)N)(F)F	C11H9F3N4O3S	334.27	22	12	0.09	5	8	2	70.23	115.58	1.3	1.56	3.92	-0.01	0.35	1.42	-2.97	3.59E-01	1.07E-03	Soluble	-3.6	8.45E-02	2.53E-04	Soluble	-4.38	1.38E-02	4.12E-05	Moderately soluble	High	No	No	No	No	No	No	No	-7.23	0	0	0	0	0	0.55	0	0	0	2.4
861	CCCC(=O)Nc1nnc2n1CCS2	C8H12N4OS	212.27	14	5	0.62	4	3	1	54.82	85.11	0.74	0.32	0.93	0.51	0.72	0.65	-1.36	9.31E+00	4.39E-02	Very soluble	-1.67	4.53E+00	2.14E-02	Very soluble	-1.9	2.65E+00	1.25E-02	Soluble	High	No	No	No	No	No	No	No	-7.37	0	0	0	0	0	0.55	0	0	1	2.72
862	CCCCC(=O)Nc1nnc2n1CCS2	C9H14N4OS	226.3	15	5	0.67	5	3	1	59.62	85.11	1.08	0.86	1.32	0.83	1.05	1.03	-1.7	4.50E+00	1.99E-02	Very soluble	-2.23	1.33E+00	5.88E-03	Soluble	-2.31	1.11E+00	4.91E-03	Soluble	High	No	No	No	No	No	No	No	-7.07	0	0	0	0	0	0.55	0	0	1	2.79
863	O=C(C1CC(=O)N(C1)c1ccc(cc1)F)Nc1nnc2n1CCS2	C15H14FN5O2S	347.37	24	11	0.33	4	5	1	89.52	105.42	1.8	0.32	1.36	1.62	1.07	1.23	-2.27	1.86E+00	5.36E-03	Soluble	-2.1	2.78E+00	8.00E-03	Soluble	-3.56	9.52E-02	2.74E-04	Soluble	High	No	Yes	No	No	No	No	No	-8.19	0	0	0	0	0	0.55	0	0	0	3.41
864	CCOC(=O)C(=O)Nc1nnc2n1CCCS2	C9H12N4O3S	256.28	17	5	0.56	5	5	1	60.91	111.41	0.75	0.5	0.08	-0.06	0.07	0.27	-1.63	5.99E+00	2.34E-02	Very soluble	-2.41	9.98E-01	3.89E-03	Soluble	-1.46	8.80E+00	3.44E-02	Soluble	High	No	No	No	No	No	No	No	-7.51	0	0	0	0	0	0.55	0	1	0	2.95
865	O=C(N1CCc2c1cccc2)CSc1nc(=O)n(c2c1CCC2)Cc1ccccn1	C23H22N4O2S	418.51	30	18	0.3	6	4	0	120.91	93.39	3.09	2.65	2.48	2.53	3.96	2.94	-4.15	2.95E-02	7.04E-05	Moderately soluble	-4.26	2.29E-02	5.47E-05	Moderately soluble	-6.89	5.42E-05	1.29E-07	Poorly soluble	High	No	Yes	Yes	Yes	Yes	Yes	Yes	-6.97	0	0	0	0	0	0.55	0	0	1	3.55
866	CCn1nnc2c1ncnc2NCc1ccccn1	C12H13N7	255.28	19	15	0.25	4	5	1	70.77	81.41	2.13	0.81	0.91	0.8	0.73	1.07	-2.25	1.42E+00	5.58E-03	Soluble	-2.1	2.02E+00	7.92E-03	Soluble	-4.37	1.10E-02	4.31E-05	Moderately soluble	High	No	Yes	Yes	Yes	No	No	Yes	-7.28	0	0	0	0	0	0.55	0	0	0	2.63
867	Cc1ccc(cc1)c1ccc(nn1)OCCNS(=O)(=O)N(C)C	C15H20N4O3S	336.41	23	12	0.33	7	7	1	88.01	92.8	2.58	1.19	2.31	1.46	0.86	1.68	-2.6	8.46E-01	2.51E-03	Soluble	-2.73	6.19E-01	1.84E-03	Soluble	-5.16	2.31E-03	6.85E-06	Moderately soluble	High	No	No	No	No	No	No	No	-7.51	0	0	0	0	0	0.55	0	0	0	3.24
868	Cc1cc(n(n1)c1nc2CCCCc2c(=O)n1CC(=O)N1CCCCC1)C	C20H27N5O2	369.46	27	11	0.6	4	4	0	107.98	73.02	3.28	2.25	1.56	2.15	2.62	2.37	-3.59	9.59E-02	2.60E-04	Soluble	-3.42	1.41E-01	3.81E-04	Soluble	-4.17	2.49E-02	6.73E-05	Moderately soluble	High	No	Yes	No	Yes	Yes	Yes	No	-6.96	0	0	0	0	0	0.55	0	0	1	3.73
869	Cc1onc(c1)NC(=O)Cn1c(=O)c2CCCc2nc1n1nc(cc1C)C	C18H20N6O3	368.39	27	16	0.39	5	6	1	98.3	107.84	3.06	1.41	1.28	1.42	1.96	1.82	-3.12	2.79E-01	7.57E-04	Soluble	-3.28	1.94E-01	5.26E-04	Soluble	-4.97	3.97E-03	1.08E-05	Moderately soluble	High	No	Yes	No	No	Yes	No	Yes	-7.55	0	0	0	0	0	0.55	0	0	1	3.69
870	COc1ccc(cc1N1CCNCC1)NS(=O)(=O)c1sc2c(c1C)cc(cc2)Cl	C20H22ClN3O3S2	451.99	29	15	0.3	5	4	2	126.77	107.29	3.08	4.23	4.21	2.43	3.97	3.59	-5.36	1.97E-03	4.37E-06	Moderately soluble	-6.19	2.89E-04	6.40E-07	Poorly soluble	-7.34	2.08E-05	4.59E-08	Poorly soluble	High	No	Yes	Yes	Yes	Yes	Yes	Yes	-6.05	0	0	0	0	0	0.55	0	0	2	3.43
871	Cc1noc(c1)C1CCCN1C(=O)c1noc(c1)C(C)C	C15H19N3O3	289.33	21	10	0.53	4	5	0	79.91	72.37	2.46	2.22	2.37	1.2	2.57	2.16	-3.12	2.19E-01	7.57E-04	Soluble	-3.37	1.22E-01	4.22E-04	Soluble	-3.96	3.14E-02	1.08E-04	Soluble	High	Yes	Yes	No	Yes	No	No	No	-6.49	0	0	0	0	0	0.55	0	0	0	3.58
872	Cc1onc(c1)C1CCCN1C(=O)c1onc(c1)C(C)C	C15H19N3O3	289.33	21	10	0.53	4	5	0	79.91	72.37	2.5	2.22	2.37	1.2	2.57	2.17	-3.12	2.19E-01	7.57E-04	Soluble	-3.37	1.22E-01	4.22E-04	Soluble	-3.96	3.14E-02	1.08E-04	Soluble	High	Yes	Yes	No	Yes	No	No	No	-6.49	0	0	0	0	0	0.55	0	0	0	3.55
873	Cc1onc(c1)C(=O)N1CCCC1c1noc(c1)C(C)C	C15H19N3O3	289.33	21	10	0.53	4	5	0	79.91	72.37	3.21	2.22	2.37	1.2	2.57	2.31	-3.12	2.19E-01	7.57E-04	Soluble	-3.37	1.22E-01	4.22E-04	Soluble	-3.96	3.14E-02	1.08E-04	Soluble	High	Yes	Yes	No	Yes	No	No	No	-6.49	0	0	0	0	0	0.55	0	0	0	3.57
874	CC(c1onc(c1)C1CCCN1C(=O)c1c(C)noc1C)C	C16H21N3O3	303.36	22	10	0.56	4	5	0	84.88	72.37	3.3	2.29	2.67	1.45	3.08	2.56	-3.24	1.76E-01	5.81E-04	Soluble	-3.45	1.08E-01	3.57E-04	Soluble	-4.35	1.37E-02	4.51E-05	Moderately soluble	High	Yes	Yes	No	Yes	No	No	No	-6.52	0	0	0	0	0	0.55	0	0	0	3.83
875	CCCc1onc(c1)C1CCCN1C(=O)c1noc(c1)c1cccs1	C18H19N3O3S	357.43	25	15	0.39	6	5	0	98.26	100.61	3.53	3.23	3.62	1.74	4.44	3.31	-4.14	2.60E-02	7.26E-05	Moderately soluble	-5.02	3.45E-03	9.64E-06	Moderately soluble	-5.7	7.15E-04	2.00E-06	Moderately soluble	High	No	Yes	No	Yes	Yes	No	Yes	-6.19	0	0	0	0	0	0.55	0	0	1	4.06
876	CCCc1onc(c1)C1CCCN1C(=O)c1c(C)noc1C	C16H21N3O3	303.36	22	10	0.56	5	5	0	84.88	72.37	3.29	2.32	2.5	1.45	3.25	2.56	-3.19	1.96E-01	6.47E-04	Soluble	-3.48	1.01E-01	3.32E-04	Soluble	-4.72	5.78E-03	1.91E-05	Moderately soluble	High	Yes	Yes	No	Yes	No	No	No	-6.5	0	0	0	0	0	0.55	0	0	0	3.84
877	CCc1noc(c1)C1CCCN1C(=O)c1c(C)noc1C	C15H19N3O3	289.33	21	10	0.53	4	5	0	80.07	72.37	2.95	1.96	2.11	1.2	2.87	2.22	-2.96	3.19E-01	1.10E-03	Soluble	-3.1	2.27E-01	7.85E-04	Soluble	-4.32	1.38E-02	4.78E-05	Moderately soluble	High	Yes	Yes	No	Yes	No	No	No	-6.67	0	0	0	0	0	0.55	0	0	0	3.69
878	CCc1noc(c1)C1CCCN1C(=O)c1cccs1	C14H16N2O2S	276.35	19	10	0.43	4	3	0	77.95	74.58	2.58	2.73	2.57	1.78	3.68	2.67	-3.4	1.10E-01	3.99E-04	Soluble	-3.95	3.10E-02	1.12E-04	Soluble	-3.98	2.90E-02	1.05E-04	Soluble	High	Yes	No	No	Yes	Yes	No	No	-6.05	0	0	0	0	0	0.55	0	0	0	3.33
879	CC(c1noc(c1)C1CCCN1C(=O)c1c(C)noc1C)C	C16H21N3O3	303.36	22	10	0.56	4	5	0	84.88	72.37	3.12	2.29	2.67	1.45	3.08	2.52	-3.24	1.76E-01	5.81E-04	Soluble	-3.45	1.08E-01	3.57E-04	Soluble	-4.35	1.37E-02	4.51E-05	Moderately soluble	High	Yes	Yes	No	Yes	No	No	No	-6.52	0	0	0	0	0	0.55	0	0	0	3.8
880	CC(c1noc(c1)C1CCCN1S(=O)(=O)c1ccc(c(c1)C)C)C	C18H24N2O3S	348.46	24	11	0.5	4	5	0	97.71	71.79	2.98	3.46	4.32	2.22	3.16	3.23	-4.26	1.94E-02	5.55E-05	Moderately soluble	-4.65	7.81E-03	2.24E-05	Moderately soluble	-5.46	1.22E-03	3.51E-06	Moderately soluble	High	Yes	Yes	No	Yes	Yes	No	Yes	-5.97	0	0	0	0	0	0.55	0	0	0	4.01
881	Clc1ccc(cc1)C1(CCCC1)C(=O)Nc1ccc(cc1)N(C)C	C20H23ClN2O	342.86	24	12	0.35	5	1	1	101.46	32.34	3.43	4.87	4.67	3.94	4.33	4.25	-5.07	2.89E-03	8.44E-06	Moderately soluble	-5.28	1.78E-03	5.20E-06	Moderately soluble	-6.98	3.57E-05	1.04E-07	Poorly soluble	High	Yes	No	Yes	Yes	Yes	Yes	Yes	-4.93	0	0	0	0	0	0.55	1	0	1	2.26
882	Cn1nnnc1NCc1ccc(o1)c1ccccc1	C13H13N5O	255.28	19	16	0.15	4	4	1	70.57	68.77	2.45	2.14	1.74	1.74	1.39	1.89	-3.13	1.89E-01	7.41E-04	Soluble	-3.22	1.55E-01	6.08E-04	Soluble	-4.76	4.43E-03	1.73E-05	Moderately soluble	High	Yes	No	Yes	Yes	No	No	No	-6.34	0	0	0	0	0	0.55	0	0	0	2.83
883	Clc1ccc(cc1)c1ccc(o1)CNn1nnnc1N	C12H11ClN6O	290.71	20	16	0.08	4	4	2	74.46	94.79	2.12	2.52	1.58	1.48	0.82	1.7	-3.56	8.04E-02	2.77E-04	Soluble	-4.16	2.03E-02	6.97E-05	Moderately soluble	-4.62	6.97E-03	2.40E-05	Moderately soluble	High	No	No	Yes	Yes	No	No	No	-6.28	0	0	0	0	0	0.55	0	0	0	2.96
884	Cn1nnc(n1)NCc1ccc2c(c1)n(C)c(=O)n2C	C12H15N7O	273.29	20	14	0.33	3	4	1	75.15	82.56	2.44	0.94	-0.33	1.6	-0.52	0.83	-2.45	9.77E-01	3.58E-03	Soluble	-2.26	1.50E+00	5.49E-03	Soluble	-2.57	7.34E-01	2.69E-03	Soluble	High	No	No	Yes	No	No	No	No	-7.3	0	0	0	0	0	0.55	0	0	0	2.44
885	Clc1ccc(cc1)c1ccc(o1)CNc1nnn(n1)C	C13H12ClN5O	289.72	20	16	0.15	4	4	1	75.58	68.77	2.96	3.32	2.39	2.27	2.02	2.59	-4.06	2.55E-02	8.79E-05	Moderately soluble	-4.44	1.05E-02	3.63E-05	Moderately soluble	-5.37	1.25E-03	4.31E-06	Moderately soluble	High	Yes	No	Yes	Yes	Yes	No	No	-5.71	0	0	0	0	0	0.55	0	0	0	2.89
886	CCn1nnc(n1)NCc1ccc(cc1)Br	C10H12BrN5	282.14	16	11	0.3	4	3	1	65.38	55.63	2.73	2.92	1.72	2.61	1.46	2.29	-3.67	5.98E-02	2.12E-04	Soluble	-3.75	5.02E-02	1.78E-04	Soluble	-4.28	1.48E-02	5.26E-05	Moderately soluble	High	Yes	No	Yes	Yes	No	No	No	-5.95	0	0	0	0	0	0.55	0	0	0	2.33
887	CCCn1nnc(n1)NCc1ccc(cc1)Br	C11H14BrN5	296.17	17	11	0.36	5	3	1	70.19	55.63	2.82	3.45	2.11	2.89	1.8	2.62	-4	2.97E-02	1.00E-04	Soluble	-4.3	1.49E-02	5.02E-05	Moderately soluble	-4.68	6.22E-03	2.10E-05	Moderately soluble	High	Yes	No	Yes	Yes	No	No	No	-5.66	0	0	0	0	0	0.55	0	0	0	2.38
888	C=CCn1nnc(n1)NCc1ccc(cc1)Br	C11H12BrN5	294.15	17	11	0.18	5	3	1	69.71	55.63	2.69	3.37	1.89	2.81	1.8	2.51	-3.94	3.41E-02	1.16E-04	Soluble	-4.22	1.79E-02	6.07E-05	Moderately soluble	-4.33	1.36E-02	4.63E-05	Moderately soluble	High	Yes	No	Yes	Yes	No	No	No	-5.7	0	0	0	0	0	0.55	0	1	0	2.54
889	C=CCn1nnc(n1)NCc1ccc(o1)c1ccc(cc1)Br	C15H14BrN5O	360.21	22	16	0.13	6	4	1	87.41	68.77	3.36	4.13	3.15	2.83	2.77	3.25	-4.82	5.49E-03	1.52E-05	Moderately soluble	-5.28	1.89E-03	5.24E-06	Moderately soluble	-6.03	3.39E-04	9.42E-07	Poorly soluble	High	Yes	No	Yes	Yes	Yes	No	No	-5.56	0	0	0	0	0	0.55	0	1	2	3.2
890	O=C1Nc2n(nc(c2C(C1)c1cnn(c1C)C)C)c1nc2c([nH]1)cccc2	C19H19N7O	361.4	27	19	0.26	2	4	2	104.78	93.42	2.46	1.83	2	2.08	2.07	2.09	-3.62	8.62E-02	2.39E-04	Soluble	-3.41	1.40E-01	3.87E-04	Soluble	-5.62	8.57E-04	2.37E-06	Moderately soluble	High	No	Yes	No	No	No	No	No	-7.21	0	0	0	0	0	0.55	0	0	1	3.65
891	CCn1nc(c(c1)C1CC(=O)Nc2c1c(C)nn2c1nc2c([nH]1)cccc2)C	C20H21N7O	375.43	28	19	0.3	3	4	2	109.59	93.42	2.78	2.13	2.48	2.31	2.44	2.43	-3.81	5.77E-02	1.54E-04	Soluble	-3.72	7.10E-02	1.89E-04	Soluble	-6.02	3.59E-04	9.57E-07	Poorly soluble	High	No	Yes	No	No	Yes	No	Yes	-7.08	0	0	0	0	0	0.55	0	0	1	3.79
892	CCn1ncc(c1)C1CC(=O)Nc2c1c(C)nn2c1nc2c([nH]1)cccc2	C19H19N7O	361.4	27	19	0.26	3	4	2	104.62	93.42	2.56	1.73	2.18	2.08	1.93	2.1	-3.49	1.16E-01	3.21E-04	Soluble	-3.31	1.78E-01	4.92E-04	Soluble	-5.64	8.24E-04	2.28E-06	Moderately soluble	High	No	Yes	No	No	No	No	No	-7.28	0	0	0	0	0	0.55	0	0	1	3.68
893	Nc1nc(cn1/N=C/c1ccccc1)c1cc(cc2c1CCC2(C)C)C(C)(C)C	C25H30N4	386.53	29	17	0.36	4	2	1	122.89	56.2	4.17	6.44	5.54	4.7	5.72	5.32	-6.46	1.33E-04	3.44E-07	Poorly soluble	-7.41	1.49E-05	3.85E-08	Poorly soluble	-7.92	4.70E-06	1.22E-08	Poorly soluble	High	Yes	Yes	No	Yes	Yes	No	No	-4.09	1	0	0	0	1	0.55	0	1	2	4.01
894	Cc1nc(N/N=C/c2cc3CCCN4c3c(c2O)CCC4)[nH]c(=O)c1	C18H21N5O2	339.39	25	12	0.39	3	4	3	101.78	93.61	1.89	1.66	1.36	1.51	3.1	1.9	-3.15	2.42E-01	7.12E-04	Soluble	-3.24	1.95E-01	5.76E-04	Soluble	-5	3.41E-03	1.00E-05	Moderately soluble	High	No	Yes	Yes	No	No	No	No	-7.19	0	0	0	0	0	0.55	1	1	0	3.11
895	Clc1ccc(c(c1)/C=N/n1c(C)nnc1n1nc(cc1C)C)F	C15H14ClFN6	332.76	23	16	0.2	3	5	0	86.44	60.89	3.02	3.39	3.48	3.36	3.3	3.31	-4.36	1.47E-02	4.41E-05	Moderately soluble	-4.35	1.49E-02	4.49E-05	Moderately soluble	-5.21	2.07E-03	6.22E-06	Moderately soluble	High	Yes	No	Yes	Yes	Yes	No	No	-5.92	0	0	0	0	0	0.55	0	1	0	3.49
896	COc1cc(/C=N/Nc2nnc(n2N)C)ccc1OC	C12H16N6O2	276.29	20	11	0.25	5	5	2	75.59	99.58	1.29	1.47	0.58	0.8	0.31	0.89	-2.56	7.68E-01	2.78E-03	Soluble	-3.17	1.88E-01	6.80E-04	Soluble	-2.98	2.88E-01	1.04E-03	Soluble	High	No	Yes	No	No	No	No	No	-6.94	0	0	0	0	0	0.55	0	1	0	3.06
897	[O-][N+](=O)c1ccc(cc1)/C=N/Nc1nc2c([nH]1)cccc2	C14H11N5O2	281.27	21	15	0	4	4	2	82.39	98.89	0.8	3.27	2.73	1.52	0.89	1.84	-3.91	3.47E-02	1.23E-04	Soluble	-5.02	2.68E-03	9.52E-06	Moderately soluble	-4.95	3.16E-03	1.12E-05	Moderately soluble	High	No	No	Yes	No	No	No	No	-5.69	0	0	0	0	0	0.55	0	3	0	2.67
898	Brc1ccc(cc1)/C=N/n1c(C)nnc1n1nc(cc1C)C	C15H15BrN6	359.22	22	16	0.2	3	4	0	89.18	60.89	2.73	3.35	3.03	3.36	2.92	3.08	-4.52	1.09E-02	3.03E-05	Moderately soluble	-4.31	1.77E-02	4.94E-05	Moderately soluble	-5.14	2.57E-03	7.16E-06	Moderately soluble	High	Yes	No	Yes	Yes	Yes	No	No	-6.11	0	0	0	0	0	0.55	0	1	1	3.54
899	COc1cc(/C=N/Nc2nnc(n2N)C)cc(c1O)I	C11H13IN6O2	388.16	20	11	0.18	4	5	3	83.84	110.58	1.45	1.79	0.88	1.34	0.78	1.25	-3.52	1.18E-01	3.04E-04	Soluble	-3.73	7.21E-02	1.86E-04	Soluble	-3.16	2.67E-01	6.87E-04	Soluble	High	No	No	Yes	No	No	No	No	-7.4	0	0	0	0	0	0.55	1	2	1	3.19
900	c1coc(c1)/C=N/Nc1nc2c([nH]1)cccc2	C12H10N4O	226.23	17	14	0	3	3	2	65.84	66.21	0.61	2.84	2.41	1.16	2.5	1.9	-3.44	8.15E-02	3.60E-04	Soluble	-3.89	2.92E-02	1.29E-04	Soluble	-4.79	3.64E-03	1.61E-05	Moderately soluble	High	Yes	No	Yes	No	No	No	No	-5.66	0	0	0	0	0	0.55	0	1	1	2.91
901	Fc1ccccc1/C=N/Nc1nnc(n1N)C	C10H11FN6	234.23	17	11	0.1	3	4	2	62.57	81.12	1.16	1.63	1.12	1.7	0.67	1.26	-2.6	5.88E-01	2.51E-03	Soluble	-2.95	2.65E-01	1.13E-03	Soluble	-3.02	2.26E-01	9.66E-04	Soluble	High	No	No	Yes	No	No	No	No	-6.57	0	0	0	0	0	0.55	0	1	1	2.95
902	CCOC(=O)c1c(NC(=O)Cn2cnc(n2)[N+](=O)[O-])sc2c1CCC2	C14H15N5O5S	365.36	25	10	0.43	8	7	1	90.53	160.17	2.13	2.64	1.36	0.69	0.34	1.43	-3.54	1.06E-01	2.91E-04	Soluble	-5.65	8.10E-04	2.22E-06	Moderately soluble	-2.87	4.93E-01	1.35E-03	Soluble	Low	No	No	Yes	Yes	No	No	Yes	-6.65	0	0	1	1	1	0.55	0	2	2	3.53
903	Cc1cc(=O)[nH]c(n1)N/N=C/c1ccc(s1)Br	C10H9BrN4OS	313.17	17	11	0.1	3	3	2	72.88	98.38	1.18	2.15	2.16	1.23	3.95	2.13	-3.42	1.20E-01	3.83E-04	Soluble	-3.85	4.44E-02	1.42E-04	Soluble	-4.71	6.06E-03	1.94E-05	Moderately soluble	High	No	No	Yes	No	No	No	No	-6.68	0	0	0	0	0	0.55	0	1	0	2.93
904	Fc1ccc(cc1)c1onc(n1)c1ccccc1Cl	C14H8ClFN2O	274.68	19	17	0	2	4	0	70.14	38.92	3.13	4.19	4.62	3.62	4.43	4	-4.71	5.32E-03	1.94E-05	Moderately soluble	-4.72	5.28E-03	1.92E-05	Moderately soluble	-6.79	4.40E-05	1.60E-07	Poorly soluble	High	Yes	No	Yes	Yes	No	No	No	-5	0	0	0	0	0	0.55	0	0	1	2.86
905	[O-][N+](=O)c1ccc2c(c1)c1[nH]c(=S)n(c(=O)c1s2)Cc1ccccn1	C16H10N4O3S2	370.41	25	19	0.06	3	4	1	101.14	156.83	2	2.87	3.63	1.37	3.39	2.65	-4.31	1.82E-02	4.91E-05	Moderately soluble	-5.82	5.57E-04	1.50E-06	Moderately soluble	-5.34	1.69E-03	4.56E-06	Moderately soluble	Low	No	No	Yes	Yes	Yes	No	Yes	-6.52	0	0	1	1	1	0.55	0	3	1	3.05
906	CC1CCN(CC1)S(=O)(=O)c1ccc(cc1)Cc1ccc(cc1)S(=O)(=O)N1CCC(CC1)C	C25H34N2O4S2	490.68	33	12	0.52	6	6	0	139.55	91.52	3.82	4.7	5.52	3.02	2.83	3.98	-5.72	9.43E-04	1.92E-06	Moderately soluble	-6.35	2.19E-04	4.46E-07	Poorly soluble	-6.76	8.45E-05	1.72E-07	Poorly soluble	High	No	No	No	Yes	Yes	Yes	Yes	-5.96	0	2	0	0	0	0.55	0	0	2	4.15
907	S=C(Nc1ccccc1)NCc1ccccn1	C13H13N3S	243.33	17	12	0.08	5	1	2	73.43	69.04	2.47	1.99	2.23	1.47	3.08	2.25	-2.79	3.90E-01	1.60E-03	Soluble	-3.07	2.09E-01	8.59E-04	Soluble	-5.21	1.51E-03	6.19E-06	Moderately soluble	High	Yes	No	Yes	Yes	No	No	Yes	-6.37	0	0	0	0	0	0.55	1	1	1	2.15
908	O=C(C1[C@H]2C(=O)N(C([C@@]32O[C@@]1(C)C=C3)C(=O)NC1CCCCC1)C1CCCCC1C)Nc1ccc(c(c1)Cl)Cl	C30H37Cl2N3O4	574.54	39	6	0.63	7	4	2	156.66	87.74	4.23	4.94	4.93	3.68	4.32	4.42	-6.17	3.92E-04	6.82E-07	Poorly soluble	-6.52	1.74E-04	3.02E-07	Poorly soluble	-6.77	9.71E-05	1.69E-07	Poorly soluble	High	No	Yes	No	No	No	No	Yes	-6.3	1	3	0	0	0	0.55	0	1	2	6.67
909	C=CCN1C(=O)[C@H]2[C@@]3(C1C(=O)NC1CCCCC1)C=C[C@@H](C2C(=O)Nc1cccc(c1)SC)O3	C26H31N3O4S	481.61	34	6	0.5	9	4	2	135.93	113.04	3.33	2.4	2.56	2.17	2.69	2.63	-3.87	6.43E-02	1.33E-04	Soluble	-4.42	1.85E-02	3.84E-05	Moderately soluble	-4.8	7.62E-03	1.58E-05	Moderately soluble	High	No	Yes	No	Yes	Yes	No	Yes	-7.53	0	2	0	0	0	0.55	0	1	2	6.14
910	C=CCN1C(=O)[C@H]2[C@@]3(C1C(=O)NC1CCCC(C1C)C)C=C[C@@H](C2C(=O)Nc1ccc(cc1)C(C)C)O3	C30H39N3O4	505.65	37	6	0.57	9	4	2	148.4	87.74	3.84	3.89	3.45	2.69	3.48	3.47	-4.95	5.65E-03	1.12E-05	Moderately soluble	-5.43	1.88E-03	3.71E-06	Moderately soluble	-5.41	1.96E-03	3.87E-06	Moderately soluble	High	No	Yes	No	No	Yes	No	Yes	-6.62	1	3	0	0	0	0.55	0	1	3	6.7
911	CCN(S(=O)(=O)N1CCCC(C1)C(=O)NC1CCCCCCC1)CC	C18H35N3O3S	373.55	25	0	0.94	7	5	1	106.08	78.1	2.88	2.82	3.21	2.33	1.01	2.45	-3.47	1.26E-01	3.38E-04	Soluble	-4.12	2.85E-02	7.63E-05	Moderately soluble	-3.16	2.60E-01	6.95E-04	Soluble	High	Yes	Yes	No	Yes	No	No	No	-6.58	0	0	0	0	0	0.55	0	0	1	3.95
912	Fc1ccc(cc1)C1CN(C2(C1C(=O)c1ccccc1)C(=O)N(c1c2cccc1)Cc1ccccc1Cl)C	C32H26ClFN2O2	525.01	38	24	0.19	5	4	0	154.1	40.62	3.99	6.04	5.85	5.08	6.34	5.46	-7.04	4.81E-05	9.17E-08	Poorly soluble	-6.67	1.12E-04	2.13E-07	Poorly soluble	-10.85	7.47E-09	1.42E-11	Insoluble	High	Yes	No	No	No	Yes	No	No	-5.21	2	3	0	0	1	0.17	0	0	2	4.83
913	Clc1cccc(c1)CN1c2ccccc2C2(C1=O)N(C)CC(C2C(=O)c1ccccc1)c1cccc(c1)Cl	C32H26Cl2N2O2	541.47	38	24	0.19	5	3	0	159.15	40.62	4.58	6.57	5.94	5.17	6.56	5.76	-7.47	1.82E-05	3.36E-08	Poorly soluble	-7.22	3.25E-05	6.00E-08	Poorly soluble	-11.16	3.72E-09	6.87E-12	Insoluble	High	Yes	No	No	No	Yes	Yes	No	-4.94	2	3	0	1	1	0.17	0	0	2	4.8
914	CCOC(=O)N1CCN(CC1)S(=O)(=O)N1CCCC(C1)C(=O)NC1CCCCCCC1	C21H38N4O5S	458.62	31	0	0.9	8	7	1	130.79	107.64	3.59	2.13	1.88	1.77	-0.01	1.87	-3.5	1.46E-01	3.18E-04	Soluble	-4.02	4.36E-02	9.51E-05	Moderately soluble	-2.42	1.73E+00	3.77E-03	Soluble	High	No	Yes	No	Yes	No	No	Yes	-7.59	0	1	0	0	0	0.55	0	0	2	4.59
915	CCOC(=O)N1CCN(CC1)S(=O)(=O)N1CCCC(C1)C(=O)NCCN1CCOCC1	C19H35N5O6S	461.58	31	0	0.89	10	9	1	129.07	120.11	2.82	-1.1	-1.28	-0.21	-1.43	-0.24	-1.35	2.07E+01	4.48E-02	Very soluble	-0.93	5.40E+01	1.17E-01	Very soluble	-1.42	1.75E+01	3.78E-02	Soluble	High	No	Yes	No	No	No	No	No	-9.9	1	1	0	0	0	0.55	0	0	2	4.49
916	CCOC(=O)N1CCN(CC1)S(=O)(=O)N1CCCC(C1)C(=O)NCCN1CCCC1	C19H35N5O5S	445.58	30	0	0.89	10	8	1	127.99	110.88	3.69	-0.24	-0.51	0.55	-1.04	0.49	-1.79	7.20E+00	1.62E-02	Very soluble	-1.63	1.04E+01	2.34E-02	Very soluble	-1.7	8.93E+00	2.00E-02	Soluble	High	No	Yes	No	No	No	No	No	-9.19	0	1	0	0	0	0.55	0	0	2	4.43
917	CCOC(=O)N1CCN(CC1)S(=O)(=O)N1CCCC(C1)C(=O)NCCCN1CCC(CC1)C	C22H41N5O5S	487.66	33	0	0.91	11	8	1	142.41	110.88	3.99	0.91	0.51	1.22	-0.29	1.27	-2.71	9.49E-01	1.95E-03	Soluble	-2.82	7.31E-01	1.50E-03	Soluble	-2.49	1.56E+00	3.21E-03	Soluble	High	No	Yes	No	No	No	No	No	-8.63	0	3	1	0	0	0.55	0	0	2	5.06
918	CCOC(=O)N1CCN(CC1)S(=O)(=O)N1CCCC(C1)C(=O)NCCN(C)C	C17H33N5O5S	419.54	28	0	0.88	10	8	1	116.57	110.88	3.08	-0.73	-0.67	0.08	-1.68	0.02	-1.32	2.00E+01	4.77E-02	Very soluble	-1.12	3.17E+01	7.55E-02	Very soluble	-1.39	1.72E+01	4.09E-02	Soluble	High	No	Yes	No	No	No	No	No	-9.38	0	1	0	0	0	0.55	0	0	2	4.28
919	CCOC(=O)N1CCN(CC1)S(=O)(=O)N1CCCC(C1)C(=O)NCCCN1CCCCC1CC	C23H43N5O5S	501.68	34	0	0.91	12	8	1	147.22	110.88	4.41	1.44	1.05	1.44	0.12	1.69	-3.07	4.31E-01	8.60E-04	Soluble	-3.37	2.12E-01	4.23E-04	Soluble	-2.88	6.57E-01	1.31E-03	Soluble	High	No	Yes	No	No	No	Yes	Yes	-8.34	1	3	1	0	0	0.55	0	0	2	5.19
920	CCOC(=O)N1CCN(CC1)S(=O)(=O)N1CCCC(C1)C(=O)NCCCN1CC(C)CC(C1)C	C23H43N5O5S	501.68	34	0	0.91	11	8	1	147.22	110.88	4.38	1.35	0.76	1.44	-0.17	1.55	-3.07	4.22E-01	8.42E-04	Soluble	-3.28	2.63E-01	5.24E-04	Soluble	-2.63	1.16E+00	2.32E-03	Soluble	High	No	Yes	No	No	No	No	No	-8.4	1	3	1	0	0	0.55	0	0	2	5.36
921	COCCCNC(=O)C1CCN(CC1)S(=O)(=O)N(CC(C)C)CC(C)C	C18H37N3O4S	391.57	26	0	0.94	12	6	1	109.28	87.33	3.46	2.06	2.41	1.53	1.28	2.15	-2.77	6.60E-01	1.68E-03	Soluble	-3.52	1.17E-01	3.00E-04	Soluble	-3.36	1.70E-01	4.34E-04	Soluble	High	No	Yes	No	No	No	No	Yes	-7.23	0	0	1	0	0	0.55	0	0	2	3.4
922	CCOC(=O)N1CCN(CC1)C(=O)C1CCN(CC1)S(=O)(=O)N1CCC2(CC1)OCCO2	C20H34N4O7S	474.57	32	0	0.9	7	9	0	130.09	117.31	3.34	-0.63	-0.36	0.42	-1.16	0.32	-1.92	5.66E+00	1.19E-02	Very soluble	-1.36	2.07E+01	4.36E-02	Very soluble	-1.11	3.72E+01	7.83E-02	Soluble	High	No	Yes	No	No	No	No	No	-9.64	1	1	0	0	0	0.55	0	0	1	4.39
923	COCCCNC(=O)C1CCN(CC1)S(=O)(=O)N1CCC2(CC1)OCCO2	C17H31N3O6S	405.51	27	0	0.94	8	8	1	106.37	105.79	2.58	-0.65	0.25	0.13	-0.11	0.44	-1.42	1.55E+01	3.83E-02	Very soluble	-1.1	3.23E+01	7.97E-02	Very soluble	-2.3	2.01E+00	4.97E-03	Soluble	High	No	Yes	No	No	No	No	No	-9.24	0	0	0	0	0	0.55	0	0	2	3.95
924	O=C(C1CCN(CC1)S(=O)(=O)N1CCC2(CC1)OCCO2)NCCN1C(C)CCCC1C	C22H40N4O5S	472.64	32	0	0.95	7	8	1	134.02	99.8	3.9	0.89	1.1	1.27	0.2	1.47	-2.87	6.39E-01	1.35E-03	Soluble	-2.57	1.27E+00	2.69E-03	Soluble	-2.74	8.52E-01	1.80E-03	Soluble	High	No	Yes	No	No	No	No	No	-8.55	0	2	0	0	0	0.55	0	0	1	5.2
925	O=C(C1CCN(CC1)S(=O)(=O)N1CCC2(CC1)OCCO2)NCCCN1CCCCC1	C21H38N4O5S	458.62	31	0	0.95	8	8	1	129.21	99.8	3.89	0.38	0.71	1.05	0.37	1.28	-2.39	1.85E+00	4.03E-03	Soluble	-2.04	4.17E+00	9.09E-03	Soluble	-2.85	6.48E-01	1.41E-03	Soluble	High	No	Yes	No	No	No	No	No	-8.83	0	0	0	0	0	0.55	0	0	2	4.38
926	CC1CCN(CC1)CCCNC(=O)C1CCN(CC1)S(=O)(=O)N1CCC2(CC1)OCCO2	C22H40N4O5S	472.64	32	0	0.95	8	8	1	134.02	99.8	3.85	0.82	0.96	1.27	0.48	1.48	-2.76	8.23E-01	1.74E-03	Soluble	-2.5	1.50E+00	3.18E-03	Soluble	-2.99	4.81E-01	1.02E-03	Soluble	High	No	Yes	No	No	No	No	Yes	-8.6	0	2	0	0	0	0.55	0	0	2	4.5
927	CCC1CCCCN1CCCNC(=O)C1CCN(CC1)S(=O)(=O)N1CCC2(CC1)OCCO2	C23H42N4O5S	486.67	33	0	0.96	9	8	1	138.83	99.8	3.73	1.34	1.49	1.49	0.88	1.79	-3.11	3.80E-01	7.81E-04	Soluble	-3.04	4.46E-01	9.17E-04	Soluble	-3.38	2.02E-01	4.15E-04	Soluble	High	No	Yes	No	Yes	No	No	Yes	-8.32	0	3	0	0	0	0.55	0	0	2	5.09
928	CC1CCCN(C1)CCCNC(=O)C1CCN(CC1)S(=O)(=O)N1CCC2(CC1)OCCO2	C22H40N4O5S	472.64	32	0	0.95	8	8	1	134.02	99.8	3.94	0.82	0.96	1.27	0.48	1.49	-2.76	8.23E-01	1.74E-03	Soluble	-2.5	1.50E+00	3.18E-03	Soluble	-2.99	4.81E-01	1.02E-03	Soluble	High	No	Yes	No	No	No	No	Yes	-8.6	0	2	0	0	0	0.55	0	0	2	4.96
929	CCCCN(CCCNC(=O)C1CCN(CC1)S(=O)(=O)N1CCC2(CC1)OCCO2)C	C21H40N4O5S	460.63	31	0	0.95	11	8	1	127.41	99.8	3.71	0.79	1.34	1.05	0.7	1.52	-2.47	1.57E+00	3.41E-03	Soluble	-2.47	1.57E+00	3.41E-03	Soluble	-3.45	1.64E-01	3.56E-04	Soluble	High	No	Yes	No	No	No	No	Yes	-8.55	0	1	1	0	0	0.55	0	0	2	4.47
930	COCCN(C(c1ccccn1)C)C(=S)Nc1cccc(c1)SC	C18H23N3OS2	361.52	24	12	0.33	9	2	1	105.56	94.78	3.55	2.93	3.69	2.14	4.14	3.29	-3.7	7.16E-02	1.98E-04	Soluble	-4.58	9.46E-03	2.62E-05	Moderately soluble	-5.91	4.50E-04	1.24E-06	Moderately soluble	High	No	No	No	Yes	Yes	Yes	Yes	-6.43	0	0	0	0	0	0.55	0	1	2	3.45
931	CC1CN(CCCNC(=O)C2CCCN(C2)S(=O)(=O)N2CCCC2)CC(C1)C	C20H38N4O3S	414.61	28	0	0.95	8	6	1	124.31	81.34	3.68	1.8	1.46	1.99	0.68	1.92	-3.02	3.99E-01	9.63E-04	Soluble	-3.13	3.09E-01	7.46E-04	Soluble	-2.91	5.15E-01	1.24E-03	Soluble	High	No	Yes	No	No	No	No	No	-7.55	0	0	0	0	0	0.55	0	0	2	4.63
932	O=C(N1CCN(CC1)c1ccc(cc1)[N+](=O)[O-])C1CCN(CC1)S(=O)(=O)N1CCOCC1	C20H29N5O6S	467.54	32	6	0.65	6	8	0	134.43	127.6	2.7	0.42	0.09	0.37	-2.44	0.23	-2.75	8.39E-01	1.79E-03	Soluble	-2.67	1.01E+00	2.15E-03	Soluble	-1.97	5.01E+00	1.07E-02	Soluble	High	No	Yes	No	Yes	No	No	No	-8.85	1	1	0	0	0	0.55	1	2	1	3.58
933	Fc1ccc(cc1)S(=O)(=O)Cc1onc(n1)c1ccccc1	C15H11FN2O3S	318.32	22	17	0.07	4	6	0	77.27	81.44	2.3	2.67	4.2	2.33	2.95	2.89	-3.8	5.00E-02	1.57E-04	Soluble	-4.03	2.96E-02	9.29E-05	Moderately soluble	-6.49	1.03E-04	3.24E-07	Poorly soluble	High	No	No	Yes	Yes	Yes	No	No	-6.35	0	0	0	0	0	0.55	0	0	0	3.25
934	O=S(=O)(c1ccccc1)Cc1onc(n1)c1cccc(c1)C(F)(F)F	C16H11F3N2O3S	368.33	25	17	0.12	5	8	0	82.32	81.44	2.63	3.45	5.81	2.82	3.58	3.66	-4.47	1.25E-02	3.39E-05	Moderately soluble	-4.84	5.31E-03	1.44E-05	Moderately soluble	-7.06	3.18E-05	8.63E-08	Poorly soluble	High	No	No	Yes	Yes	Yes	No	No	-6.1	0	1	0	0	0	0.55	0	0	1	3.4
935	Nc1[nH]nc(n1)SCCc1ccccc1	C10H12N4S	220.29	15	11	0.2	4	2	2	61.8	92.89	1.09	2.44	1.73	1.38	2.04	1.74	-3.02	2.10E-01	9.51E-04	Soluble	-4.03	2.04E-02	9.25E-05	Moderately soluble	-3.95	2.48E-02	1.13E-04	Soluble	High	No	No	Yes	No	No	No	No	-5.91	0	0	0	0	0	0.55	0	0	1	2.46
936	CC(=O)Nc1[nH]nc(n1)S(=O)(=O)C	C5H8N4O3S	204.21	13	5	0.4	3	5	2	43.79	113.19	-0.61	-0.93	0.06	-1.53	-0.52	-0.71	-0.61	5.05E+01	2.47E-01	Very soluble	-0.96	2.22E+01	1.09E-01	Very soluble	-1.57	5.51E+00	2.70E-02	Soluble	High	No	No	No	No	No	No	No	-8.21	0	0	0	0	0	0.55	0	0	1	2.39
937	COc1ccc(cc1)N/C(=N/S(=O)(=O)C)/Nc1ccc(c(c1)OC)OC	C17H21N3O5S	379.43	26	12	0.24	8	6	2	101.51	106.63	2.44	3.35	3.25	2.15	1.51	2.54	-4.12	2.90E-02	7.65E-05	Moderately soluble	-5.27	2.05E-03	5.41E-06	Moderately soluble	-5.75	6.81E-04	1.79E-06	Moderately soluble	High	No	No	Yes	Yes	Yes	No	No	-6.24	0	0	0	0	0	0.55	0	2	2	3.37
938	COc1ccc(cc1)N/C(=N/S(=O)(=O)C)/Nc1cc(OC)cc(c1)OC	C17H21N3O5S	379.43	26	12	0.24	8	6	2	101.51	106.63	2.21	3.35	3.25	2.15	1.51	2.49	-4.12	2.90E-02	7.65E-05	Moderately soluble	-5.27	2.05E-03	5.41E-06	Moderately soluble	-5.75	6.81E-04	1.79E-06	Moderately soluble	High	No	No	No	Yes	Yes	No	No	-6.24	0	0	0	0	0	0.55	0	2	2	3.4
939	C=CCN/C(=N\S(=O)(=O)C)/Nc1ccc(c(c1)OC)OC	C13H19N3O4S	313.37	21	6	0.31	8	5	2	82.94	97.4	2.53	1.91	2.1	1.54	1.04	1.82	-2.67	6.71E-01	2.14E-03	Soluble	-3.58	8.27E-02	2.64E-04	Soluble	-4	3.16E-02	1.01E-04	Soluble	High	No	No	No	Yes	No	No	No	-6.86	0	0	0	0	0	0.55	0	3	1	3.19
940	CCC(NC(=O)CN1NC2N(C1=O)C1CCSC1C(=O)N2CCC(C)C)C	C18H31N5O3S	397.54	27	0	0.83	8	4	2	120.83	110.29	2.89	2.08	-0.33	1.15	0.13	1.18	-3.09	3.25E-01	8.18E-04	Soluble	-4.03	3.75E-02	9.43E-05	Moderately soluble	-2.26	2.18E+00	5.50E-03	Soluble	High	No	Yes	No	No	No	No	No	-7.25	0	0	0	0	0	0.55	0	0	2	5.1
941	CC(CN1C(=O)C2SCCC2N2C1NN(C2=O)CC(=O)NC(C)C)C	C16H27N5O3S	369.48	25	0	0.81	6	4	2	111.22	110.29	2.24	1.19	-1.11	0.67	-0.66	0.46	-2.48	1.21E+00	3.28E-03	Soluble	-3.1	2.92E-01	7.90E-04	Soluble	-1.47	1.24E+01	3.37E-02	Soluble	High	No	Yes	No	No	No	No	No	-7.71	0	1	0	0	0	0.55	0	0	1	4.74
942	O=C(CN1NC2N(C1=O)C1CCSC1C(=O)N2Cc1cccs1)NC1CCCCC1	C20H27N5O3S2	449.59	30	5	0.65	6	4	2	131.47	138.53	3.13	2.08	0.26	1.39	0.97	1.57	-3.67	9.72E-02	2.16E-04	Soluble	-4.62	1.08E-02	2.41E-05	Moderately soluble	-2.98	4.73E-01	1.05E-03	Soluble	High	No	Yes	No	Yes	No	No	Yes	-7.57	0	1	0	1	0	0.55	0	0	1	4.8
943	CCC(NC(=O)CN1NC2N(C1=O)C1CCSC1C(=O)N2Cc1cccs1)C	C18H25N5O3S2	423.55	28	5	0.61	7	4	2	123.97	138.53	2.33	1.6	-0.27	0.93	0.83	1.08	-3.14	3.04E-01	7.18E-04	Soluble	-4.12	3.21E-02	7.57E-05	Moderately soluble	-2.79	6.79E-01	1.60E-03	Soluble	High	No	Yes	No	No	No	No	Yes	-7.75	0	0	0	1	0	0.55	0	0	1	4.8
944	O=C(CN1NC2N(C1=O)C1CCSC1C(=O)N2Cc1ccco1)NC1CCCCC1	C20H27N5O4S	433.52	30	5	0.65	6	5	2	125.85	123.43	2.96	1.47	-0.2	0.61	-0.28	0.91	-3.18	2.86E-01	6.59E-04	Soluble	-3.67	9.30E-02	2.14E-04	Soluble	-2.94	4.99E-01	1.15E-03	Soluble	High	No	Yes	No	No	No	No	No	-7.9	0	0	0	0	0	0.55	0	0	1	4.82
945	CC(NC(=O)CN1NC2N(C1=O)C1CCSC1C(=O)N2Cc1ccco1)C	C17H23N5O4S	393.46	27	5	0.59	6	5	2	113.55	123.43	2.69	0.46	-1.13	-0.09	-0.8	0.23	-2.31	1.93E+00	4.89E-03	Soluble	-2.62	9.43E-01	2.40E-03	Soluble	-2.36	1.71E+00	4.35E-03	Soluble	High	No	Yes	No	No	No	No	No	-8.37	0	1	0	0	0	0.55	0	0	1	4.56
946	O=C(NC(C)(C)C)CN1NC2N(C1=O)C1CCSC1C(=O)N2Cc1ccco1	C18H25N5O4S	407.49	28	5	0.61	6	5	2	118.39	123.43	3.02	0.64	-0.74	0.15	-0.57	0.5	-2.51	1.27E+00	3.12E-03	Soluble	-2.81	6.35E-01	1.56E-03	Soluble	-2.74	7.47E-01	1.83E-03	Soluble	High	No	Yes	No	No	No	No	No	-8.33	0	1	0	0	0	0.55	0	0	1	4.67
947	Clc1ccc(cc1)S(=O)(=O)N1CCC2(CC1)NCCN=C2NCc1cc(F)cc(c1)F	C21H23ClF2N4O2S	468.95	31	12	0.38	5	7	2	126.56	82.18	3.68	2.34	3.56	3.21	3.83	3.32	-4.18	3.11E-02	6.64E-05	Moderately soluble	-3.71	9.25E-02	1.97E-04	Soluble	-7.95	5.21E-06	1.11E-08	Poorly soluble	High	No	Yes	No	No	No	Yes	Yes	-7.5	0	0	0	0	0	0.55	0	0	1	4.75
948	Clc1ccc(cc1)S(=O)(=O)N1CCC2(CC1)NCCN=C2NCc1ccc2c(c1)OCO2	C22H25ClN4O4S	476.98	32	12	0.41	5	7	2	132.7	100.64	3.01	1.95	2.17	2.03	2.83	2.4	-3.97	5.07E-02	1.06E-04	Soluble	-3.69	9.78E-02	2.05E-04	Soluble	-7.14	3.46E-05	7.24E-08	Poorly soluble	High	No	Yes	No	No	No	Yes	Yes	-7.83	0	1	0	0	0	0.55	0	0	1	4.86
949	Cc1ccc(cc1)CNC1=NCCNC21CCN(CC2)S(=O)(=O)c1cccs1	C20H26N4O2S2	418.58	28	11	0.45	5	5	2	124.47	110.42	3.47	1.89	2.16	1.79	3.5	2.56	-3.59	1.08E-01	2.59E-04	Soluble	-3.83	6.17E-02	1.47E-04	Soluble	-6.49	1.37E-04	3.27E-07	Poorly soluble	High	No	Yes	No	No	No	Yes	Yes	-7.51	0	0	0	0	0	0.55	0	0	1	4.88
950	Fc1ccc(c(c1)F)c1noc(n1)C1CCCN1C(=O)NC1CCCC1	C18H20F2N4O2	362.37	26	11	0.5	5	6	1	93.85	71.26	3.28	2.95	3.94	3.07	3.05	3.26	-3.93	4.27E-02	1.18E-04	Soluble	-4.11	2.82E-02	7.78E-05	Moderately soluble	-5.27	1.96E-03	5.41E-06	Moderately soluble	High	Yes	Yes	Yes	Yes	Yes	No	Yes	-6.42	0	0	0	0	0	0.55	0	0	1	3.92
951	c1ccc(nc1)Nc1scc(n1)c1ccc2c(c1)OCO2	C15H11N3O2S	297.33	21	17	0.07	3	4	1	80.95	84.51	2.45	3.57	3.68	1.81	3.71	3.04	-4.33	1.38E-02	4.64E-05	Moderately soluble	-5.03	2.77E-03	9.32E-06	Moderately soluble	-5.75	5.28E-04	1.77E-06	Moderately soluble	High	No	Yes	Yes	Yes	Yes	Yes	Yes	-5.58	0	0	0	0	0	0.55	0	0	1	2.8
952	Brc1ccc(nc1)Nc1scc(n1)c1cccs1	C12H8BrN3S2	338.25	18	16	0	3	2	1	80.47	94.29	3.05	4.16	4.77	2.47	5.18	3.93	-5.02	3.25E-03	9.60E-06	Moderately soluble	-5.85	4.80E-04	1.42E-06	Moderately soluble	-6.1	2.71E-04	8.00E-07	Poorly soluble	High	No	Yes	Yes	Yes	Yes	No	Yes	-5.41	0	0	0	0	0	0.55	0	0	1	2.94
953	COc1ccc(cc1c1csc(n1)Nc1ccc(cn1)Br)OC	C16H14BrN3O2S	392.27	23	17	0.12	5	4	1	95.57	84.51	2.99	4.39	4.73	2.29	4.55	3.79	-5.25	2.18E-03	5.56E-06	Moderately soluble	-5.88	5.15E-04	1.31E-06	Moderately soluble	-7.04	3.54E-05	9.04E-08	Poorly soluble	High	No	No	Yes	Yes	Yes	Yes	Yes	-5.58	0	0	0	0	0	0.55	0	0	2	3
954	O=S(=O)(c1cccc(c1)c1onc(n1)c1ccccc1)N1CCC2(CC1)OCCO2	C21H21N3O5S	427.47	30	17	0.33	4	8	0	111.9	103.14	3.64	2.56	3.63	1.63	2.3	2.75	-4.26	2.36E-02	5.51E-05	Moderately soluble	-4.37	1.81E-02	4.23E-05	Moderately soluble	-6.47	1.46E-04	3.40E-07	Poorly soluble	High	No	Yes	Yes	No	Yes	Yes	Yes	-7.09	0	0	0	0	0	0.55	0	0	1	4.11
955	CN(c1ccc(cc1)C(=O)N1CCN=C1N1CCCC1)C	C16H22N4O	286.37	21	6	0.5	4	2	0	96.09	39.15	2.67	1.47	0.52	1.8	1.84	1.66	-2.49	9.29E-01	3.24E-03	Soluble	-1.9	3.62E+00	1.26E-02	Very soluble	-3.1	2.29E-01	8.00E-04	Soluble	High	Yes	Yes	No	No	No	No	No	-7	0	0	0	0	0	0.55	0	0	0	2.94
956	COc1cc(OC)cc(c1)n1c(nc2c(c1=O)ccc(c2)C(=O)OC)N1CCSC1	C21H21N3O5S	427.47	30	16	0.29	6	6	0	119.03	108.19	3.95	2.76	2.32	2.29	2.8	2.82	-4.23	2.53E-02	5.92E-05	Moderately soluble	-4.69	8.78E-03	2.05E-05	Moderately soluble	-5.43	1.58E-03	3.69E-06	Moderately soluble	High	No	No	No	Yes	Yes	Yes	Yes	-6.95	0	0	0	0	0	0.55	0	0	1	3.41
957	Clc1ccc(cc1)S(=O)(=O)c1cnc(nc1N)N1CCC2(CC1)OCCO2	C17H19ClN4O4S	410.88	27	12	0.41	3	6	1	102.54	116.02	2.73	2.23	2.6	1.26	1.32	2.03	-3.92	4.90E-02	1.19E-04	Soluble	-4.3	2.05E-02	4.99E-05	Moderately soluble	-5.01	4.02E-03	9.79E-06	Moderately soluble	High	No	Yes	No	No	Yes	Yes	Yes	-7.22	0	0	0	0	0	0.55	0	0	1	3.63
958	O=C(Nc1nnc[nH]1)CSc1ncc(c(n1)N)S(=O)(=O)c1cccs1	C12H11N7O3S3	397.46	25	16	0.08	7	7	3	91.75	218.53	-0.06	0.85	1.7	-0.81	0.81	0.5	-2.85	5.60E-01	1.41E-03	Soluble	-5.02	3.77E-03	9.50E-06	Moderately soluble	-4.43	1.48E-02	3.73E-05	Moderately soluble	Low	No	No	No	No	No	No	No	-8.12	0	0	1	1	1	0.55	0	0	1	3.27
959	C=CCn1c(SCC(=O)Nc2nnc[nH]2)nc2c(c1=O)cc1c(c2)OCO1	C16H14N6O4S	386.39	27	15	0.19	7	7	2	97.96	149.32	0.63	1.07	0.97	0.49	1.66	0.97	-2.86	5.35E-01	1.38E-03	Soluble	-3.8	6.16E-02	1.59E-04	Soluble	-4.45	1.38E-02	3.58E-05	Moderately soluble	Low	No	Yes	No	No	No	No	No	-7.9	0	0	1	1	0	0.55	0	1	1	3.09
960	Fc1ccc2c(c1)C(=O)N1CCCC1C(=O)N2CC(=O)N1CCN(CC1)C(C)C	C21H27FN4O3	402.46	29	6	0.57	4	5	0	121.1	64.17	3.23	1.31	0.23	1.65	1.42	1.57	-3.05	3.59E-01	8.92E-04	Soluble	-2.26	2.22E+00	5.52E-03	Soluble	-3.44	1.48E-01	3.67E-04	Soluble	High	No	Yes	No	No	No	No	No	-7.82	0	0	0	0	0	0.55	0	0	1	3.59
961	O=C(N1CCN(CC1)C1CCCCC1)CCn1c(nc2c(c1=O)scc2)N1CCCCC1	C24H35N5O2S	457.63	32	9	0.71	6	4	0	141.87	89.92	4.56	2.8	2.17	2.51	3.44	3.1	-4.25	2.55E-02	5.58E-05	Moderately soluble	-4.35	2.07E-02	4.52E-05	Moderately soluble	-4.25	2.59E-02	5.65E-05	Moderately soluble	High	No	Yes	No	No	Yes	Yes	Yes	-7.1	0	1	0	0	0	0.55	0	0	1	4.57
962	O=C(CCn1c(nc2c(c1=O)scc2)N1CCCC1)NCCc1cccs1	C19H22N4O2S2	402.53	27	14	0.42	8	3	1	114.38	123.71	3.68	2.31	2.49	2.02	4.73	3.05	-3.65	9.08E-02	2.26E-04	Soluble	-4.55	1.14E-02	2.84E-05	Moderately soluble	-5.45	1.43E-03	3.55E-06	Moderately soluble	High	No	Yes	Yes	Yes	Yes	Yes	Yes	-7.12	0	0	0	0	0	0.55	0	0	2	3.47
963	CCN(c1nc2ccsc2c(=O)n1CCC(=O)NC1CCCC1)CC	C18H26N4O2S	362.49	25	9	0.61	8	3	1	103.5	95.47	3.38	2.15	2.75	1.98	3.3	2.71	-3.18	2.39E-01	6.60E-04	Soluble	-3.79	5.92E-02	1.63E-04	Soluble	-4.52	1.10E-02	3.03E-05	Moderately soluble	High	No	Yes	No	Yes	No	Yes	No	-6.98	0	0	0	0	0	0.55	0	0	2	3.48
964	CCn1ncc(c(c1=O)N1CCOCC1)NC(=O)c1ccc(o1)Br	C15H17BrN4O4	397.22	24	11	0.4	5	5	1	94.47	89.6	2.9	1.26	1.14	0.67	1.49	1.49	-3.11	3.11E-01	7.84E-04	Soluble	-2.74	7.22E-01	1.82E-03	Soluble	-4.22	2.39E-02	6.03E-05	Moderately soluble	High	No	Yes	Yes	Yes	No	No	Yes	-7.83	0	0	0	0	0	0.55	0	0	1	3.09
965	CC(c1ccccn1)NS(=O)(=O)c1c(C)[nH]c(c1c1nnc(o1)C1CCC1)C	C19H23N5O3S	401.48	28	16	0.42	6	7	2	104.27	122.15	2.35	1.95	4.14	0.54	3.13	2.42	-3.58	1.05E-01	2.60E-04	Soluble	-4.14	2.91E-02	7.25E-05	Moderately soluble	-6.72	7.56E-05	1.88E-07	Poorly soluble	High	No	Yes	No	Yes	No	No	Yes	-7.36	0	0	0	0	0	0.55	0	0	1	4.37
966	COc1cc(ccc1O)C(=O)OC1CC2C(C1(C)CC2)(C)C	C18H24O4	304.38	22	6	0.61	4	4	1	84.75	55.76	3.5	5.57	3.77	3.06	3.47	3.87	-5.17	2.04E-03	6.70E-06	Moderately soluble	-6.5	9.58E-05	3.15E-07	Poorly soluble	-4.24	1.74E-02	5.71E-05	Moderately soluble	High	Yes	No	Yes	Yes	Yes	Yes	No	-4.2	0	0	0	0	1	0.55	0	0	1	4.32
967	Clc1ccc(s1)S(=O)(=O)NC1CCN(C1=O)c1ccccc1	C14H13ClN2O3S2	356.85	22	11	0.21	4	4	1	89.59	103.1	2.18	3.11	3.19	1.54	2.41	2.48	-4.12	2.72E-02	7.63E-05	Moderately soluble	-4.94	4.06E-03	1.14E-05	Moderately soluble	-4.84	5.21E-03	1.46E-05	Moderately soluble	High	No	No	Yes	Yes	Yes	No	Yes	-6.27	0	0	0	0	0	0.55	0	0	1	3.44
968	Fc1ccc(cc1)N1CCC(C1=O)NS(=O)(=O)c1ccc(cc1)F	C16H14F2N2O3S	352.36	24	12	0.19	4	6	1	86.62	74.86	1.78	2.34	3.59	2.27	1.95	2.39	-3.6	8.75E-02	2.48E-04	Soluble	-3.55	9.90E-02	2.81E-04	Soluble	-5.51	1.08E-03	3.08E-06	Moderately soluble	High	Yes	No	No	Yes	No	Yes	No	-6.79	0	0	0	0	0	0.55	0	0	1	3.16
969	Cc1cc(N2CCOCC2)n2c(n1)nc(n2)CN1CCc2c(C1)cccc2	C20H24N6O	364.44	27	15	0.45	3	5	0	110.21	58.79	3.22	1.98	0.76	1.56	1.89	1.88	-3.56	1.00E-01	2.75E-04	Soluble	-2.84	5.26E-01	1.44E-03	Soluble	-4.95	4.07E-03	1.12E-05	Moderately soluble	High	Yes	Yes	Yes	No	Yes	Yes	Yes	-7.12	0	0	0	0	0	0.55	0	0	1	3.23
970	Cc1cc(N2CCOCC2)n2c(n1)nc(n2)CN1CCC2(CC1)OCCO2	C18H26N6O3	374.44	27	9	0.72	3	7	0	104.88	77.25	3.31	0.4	-0.31	0.18	0.71	0.86	-2.46	1.29E+00	3.45E-03	Soluble	-1.59	9.66E+00	2.58E-02	Very soluble	-3.01	3.68E-01	9.84E-04	Soluble	High	No	Yes	Yes	No	No	No	No	-8.3	0	0	0	0	0	0.55	0	0	1	3.92
971	COc1cc(OC)cc(c1)C(=O)N1CCC2(C1)C(=O)Nc1c2cc(OC)cc1	C21H22N2O5	382.41	28	12	0.33	5	5	1	109.93	77.1	3.06	1.83	1.5	1.51	2.83	2.14	-3.35	1.70E-01	4.46E-04	Soluble	-3.07	3.26E-01	8.53E-04	Soluble	-5.83	5.67E-04	1.48E-06	Moderately soluble	High	No	Yes	No	No	Yes	Yes	Yes	-7.33	0	0	0	0	0	0.55	0	0	1	3.75
972	O=C(N1CCC2(C1)c1ccccc1N(C2=O)C)CCc1ccccc1	C21H22N2O2	334.41	25	12	0.33	4	2	0	104.74	40.62	3.18	2.33	2	2.88	3.38	2.75	-3.47	1.13E-01	3.37E-04	Soluble	-2.82	5.04E-01	1.51E-03	Soluble	-5.96	3.66E-04	1.09E-06	Moderately soluble	High	Yes	Yes	No	No	Yes	Yes	Yes	-6.69	0	0	0	0	0	0.55	0	0	0	3.5
973	OC(=O)c1nn2c(n1)nccc2	C6H4N4O2	164.12	12	9	0	1	5	1	37.74	80.38	0.57	-0.04	-0.18	-0.53	-0.63	-0.16	-1.32	7.83E+00	4.77E-02	Very soluble	-1.2	1.04E+01	6.34E-02	Very soluble	-0.7	3.24E+01	1.97E-01	Soluble	High	No	No	No	No	No	No	No	-7.33	0	2	0	0	1	0.56	0	0	1	1.86
974	CNC(=O)C1CN(CC21CCCC2)C(=O)Nc1ccc(cc1)Br	C17H22BrN3O2	380.28	23	6	0.53	5	2	2	97.43	61.44	3.06	2.54	2.65	2.81	2.19	2.65	-3.66	8.30E-02	2.18E-04	Soluble	-3.48	1.27E-01	3.33E-04	Soluble	-4.89	4.92E-03	1.29E-05	Moderately soluble	High	Yes	Yes	No	No	Yes	Yes	Yes	-6.82	0	0	0	0	0	0.55	0	0	1	3.54
975	CC(CCOC(=O)C1=CN(C)S(=O)(=O)N=C1C)C	C11H18N2O4S	274.34	18	0	0.64	5	5	0	76.47	84.42	2.31	1.22	1.43	1.16	1.03	1.43	-1.98	2.88E+00	1.05E-02	Very soluble	-2.59	7.05E-01	2.57E-03	Soluble	-1.85	3.86E+00	1.41E-02	Soluble	High	No	No	Yes	No	No	No	No	-7.11	0	0	0	0	0	0.55	0	0	0	3.83
976	CCOC(=O)C1=CN(C)S(=O)(=O)N=C1C	C8H12N2O4S	232.26	15	0	0.5	3	5	0	62.05	84.42	1.7	-0.1	0.4	0.25	0.12	0.48	-1.02	2.22E+01	9.57E-02	Very soluble	-1.22	1.40E+01	6.02E-02	Very soluble	-1.02	2.22E+01	9.55E-02	Soluble	High	No	No	Yes	No	No	No	No	-7.79	0	0	0	0	0	0.55	0	0	1	3.55
977	CCCOC(=O)C1=CN(C)S(=O)(=O)N=C1C	C9H14N2O4S	246.28	16	0	0.56	4	5	0	66.86	84.42	2.24	0.43	0.79	0.57	0.47	0.9	-1.37	1.04E+01	4.23E-02	Very soluble	-1.77	4.18E+00	1.70E-02	Very soluble	-1.42	9.30E+00	3.78E-02	Soluble	High	No	No	Yes	No	No	No	No	-7.5	0	0	0	0	0	0.55	0	0	1	3.64
978	CCCCOC(=O)C1=CN(C)S(=O)(=O)N=C1C	C10H16N2O4S	260.31	17	0	0.6	5	5	0	71.67	84.42	1.94	0.79	1.18	0.87	0.83	1.12	-1.62	6.22E+00	2.39E-02	Very soluble	-2.14	1.87E+00	7.18E-03	Soluble	-1.82	3.89E+00	1.50E-02	Soluble	High	No	No	Yes	No	No	No	No	-7.33	0	0	0	0	0	0.55	0	0	0	3.73
979	CCC(N1C(=O)CC(C(=C1C)C(=O)OCc1ccccc1)c1ccc(cc1)C(F)(F)F)C(=O)OCC	C27H28F3NO5	503.51	36	12	0.37	11	8	0	130.38	72.91	4.15	5.11	6	3.86	5.77	4.98	-5.7	1.00E-03	1.99E-06	Moderately soluble	-6.38	2.08E-04	4.12E-07	Poorly soluble	-7.77	8.47E-06	1.68E-08	Poorly soluble	High	No	No	No	Yes	Yes	Yes	Yes	-5.74	1	3	1	1	1	0.55	0	1	3	4.89
980	CCOc1ccc(cc1)c1nc2c(o1)ccc(c2)C(C)(C)C	C19H21NO2	295.38	22	15	0.32	4	3	0	90.01	35.26	4	4.58	5.19	3.68	5.08	4.51	-4.8	4.71E-03	1.59E-05	Moderately soluble	-5.04	2.67E-03	9.03E-06	Moderately soluble	-7.17	2.02E-05	6.84E-08	Poorly soluble	High	Yes	No	Yes	Yes	Yes	Yes	Yes	-4.85	0	0	0	0	0	0.55	0	0	1	3
981	c1ccc(cc1)Cn1cnc2c1cccc2	C14H12N2	208.26	16	15	0.07	2	1	0	65.48	17.82	2.17	3.03	3.08	2.81	2.89	2.79	-3.6	5.21E-02	2.50E-04	Soluble	-3.07	1.77E-01	8.52E-04	Soluble	-5.01	2.02E-03	9.71E-06	Moderately soluble	High	Yes	No	Yes	Yes	No	Yes	Yes	-5.42	0	0	0	0	0	0.55	0	0	1	1.48
982	O=C(C(C)(C)C)Nc1nnc2n1cccc2	C11H14N4O	218.26	16	9	0.36	3	3	1	61.46	59.29	1.55	2.09	1.52	1.48	0.62	1.45	-2.73	4.08E-01	1.87E-03	Soluble	-2.97	2.37E-01	1.08E-03	Soluble	-2.93	2.56E-01	1.17E-03	Soluble	High	Yes	No	Yes	No	No	No	No	-6.15	0	0	0	0	0	0.55	0	0	1	2.28
983	O=C(Nc1nnc2n1c(Cl)ccc2)Nc1ccccc1F	C13H9ClFN5O	305.69	21	15	0	4	4	2	76.68	71.32	1.82	3.13	3.2	2.99	1.25	2.48	-3.97	3.26E-02	1.07E-04	Soluble	-4.3	1.54E-02	5.05E-05	Moderately soluble	-5.16	2.10E-03	6.85E-06	Moderately soluble	High	Yes	No	Yes	Yes	No	No	No	-5.94	0	0	0	0	0	0.55	0	1	0	2.63
984	O=C(Nc1nnc2n1c(Cl)ccc2)Nc1ccccc1Cl	C13H9Cl2N5O	322.15	21	15	0	4	3	2	81.73	71.32	1.96	3.66	3.3	3.12	1.47	2.7	-4.41	1.26E-02	3.91E-05	Moderately soluble	-4.85	4.58E-03	1.42E-05	Moderately soluble	-5.49	1.04E-03	3.22E-06	Moderately soluble	High	Yes	No	Yes	Yes	Yes	No	No	-5.67	0	0	0	0	0	0.55	0	1	1	2.63
985	O=C(Nc1nnc2n1c(Cl)ccc2)Nc1ccc(cc1F)Br	C13H8BrClFN5O	384.59	22	15	0	4	4	2	84.38	71.32	2.09	3.82	3.97	3.64	1.94	3.09	-4.87	5.17E-03	1.34E-05	Moderately soluble	-5.01	3.73E-03	9.71E-06	Moderately soluble	-5.96	4.17E-04	1.08E-06	Moderately soluble	High	Yes	No	Yes	Yes	Yes	No	No	-5.93	0	0	0	0	0	0.55	0	1	2	2.67
986	O=C(c1csc(n1)N1CCCCC1)N1CCCC1	C13H19N3OS	265.37	18	5	0.69	3	2	0	80.88	64.68	3.03	2.54	1.61	1.59	2.86	2.33	-3.09	2.14E-01	8.07E-04	Soluble	-3.55	7.56E-02	2.85E-04	Soluble	-2.42	1.02E+00	3.85E-03	Soluble	High	Yes	Yes	Yes	Yes	No	Yes	No	-6.12	0	0	0	0	0	0.55	0	0	0	2.94
987	O=C(c1csc(n1)N1CCCCCC1)N1CCCC1	C14H21N3OS	279.4	19	5	0.71	3	2	0	85.68	64.68	3.19	2.89	2	1.85	3.08	2.6	-3.39	1.14E-01	4.08E-04	Soluble	-3.91	3.45E-02	1.23E-04	Soluble	-2.69	5.72E-01	2.05E-03	Soluble	High	Yes	Yes	Yes	Yes	No	Yes	No	-5.95	0	0	0	0	0	0.55	0	0	0	3.06
988	CCN1CCN(CC1)C(=O)[C@@H]1CCCN1C(=O)C	C13H23N3O2	253.34	18	0	0.85	4	3	0	81.21	43.86	2.63	-0.58	-0.98	0.36	0.46	0.38	-0.78	4.19E+01	1.65E-01	Very soluble	0.13	3.41E+02	1.35E+00	Highly soluble	-0.96	2.79E+01	1.10E-01	Soluble	High	No	No	No	No	No	No	No	-8.26	0	1	0	0	0	0.55	0	0	0	2.48
989	CS(=O)(=O)N1CCCN(CC1)Cc1ccccn1	C12H19N3O2S	269.36	18	6	0.58	3	5	0	78.52	61.89	1.98	0.14	0.72	-0.18	0.35	0.6	-1.65	6.07E+00	2.25E-02	Very soluble	-1	2.72E+01	1.01E-01	Very soluble	-2.8	4.23E-01	1.57E-03	Soluble	High	No	No	No	No	No	No	No	-7.84	0	0	0	0	0	0.55	0	0	0	2.46
990	Cc1cc(NC2CCCC2)n2c(n1)ncn2	C11H15N5	217.27	16	9	0.55	2	3	1	62.17	55.11	2.32	2.08	1.6	1.15	0.95	1.62	-2.78	3.59E-01	1.65E-03	Soluble	-2.87	2.95E-01	1.36E-03	Soluble	-2.94	2.47E-01	1.14E-03	Soluble	High	Yes	Yes	Yes	No	No	No	No	-6.15	0	0	0	0	0	0.55	0	0	1	2.37
991	Cc1cc(N2CCCC2)n2c(n1)ncn2	C10H13N5	203.24	15	9	0.5	1	3	0	60.39	46.32	2.15	1.44	0.65	0.86	0.69	1.16	-2.39	8.37E-01	4.12E-03	Soluble	-2.02	1.95E+00	9.59E-03	Soluble	-2.18	1.35E+00	6.62E-03	Soluble	High	Yes	Yes	Yes	No	No	No	No	-6.52	0	0	0	0	0	0.55	0	0	1	2.26
992	Cc1nc2ncnn2c(c1C)NC1CCCCCC1	C14H21N5	259.35	19	9	0.64	2	3	1	76.75	55.11	2.75	3.53	2.69	2.38	1.87	2.64	-3.89	3.34E-02	1.29E-04	Soluble	-4.37	1.10E-02	4.25E-05	Moderately soluble	-3.89	3.37E-02	1.30E-04	Soluble	High	Yes	Yes	Yes	No	No	Yes	No	-5.38	0	0	0	0	0	0.55	0	0	1	2.78
993	Cc1nc2ncnn2c(c1C)NC1CCCCC1	C13H19N5	245.32	18	9	0.62	2	3	1	71.94	55.11	2.66	2.99	2.29	2.11	1.64	2.34	-3.48	8.07E-02	3.29E-04	Soluble	-3.81	3.79E-02	1.54E-04	Soluble	-3.61	6.02E-02	2.45E-04	Soluble	High	Yes	Yes	Yes	No	No	No	No	-5.67	0	0	0	0	0	0.55	0	0	1	2.67
994	CN1CCC(CC1)Nc1c(C)c(C)nc2n1ncn2	C13H20N6	260.34	19	9	0.62	2	4	1	78.75	58.35	2.55	1.77	0.68	1.3	0.62	1.38	-2.79	4.24E-01	1.63E-03	Soluble	-2.61	6.34E-01	2.44E-03	Soluble	-3.05	2.31E-01	8.87E-04	Soluble	High	No	Yes	Yes	No	No	No	No	-6.63	0	0	0	0	0	0.55	0	0	0	2.74
995	CC1CCN(CC1)c1c(C)c(C)nc2n1ncn2	C13H19N5	245.32	18	9	0.62	1	3	0	74.97	46.32	2.81	2.6	1.6	2.11	1.42	2.11	-3.3	1.22E-01	4.98E-04	Soluble	-3.22	1.47E-01	6.00E-04	Soluble	-3	2.44E-01	9.93E-04	Soluble	High	Yes	No	Yes	No	No	No	No	-5.95	0	0	0	0	0	0.55	0	0	1	3.07
996	CCN1CCN(CC1)c1c(C)c(C)nc2n1ncn2	C13H20N6	260.34	19	9	0.62	2	4	0	81.78	49.56	2.74	1.5	0.12	1.3	0.67	1.27	-2.62	6.28E-01	2.41E-03	Soluble	-2.15	1.85E+00	7.10E-03	Soluble	-2.69	5.28E-01	2.03E-03	Soluble	High	No	Yes	Yes	No	No	No	No	-6.82	0	0	0	0	0	0.55	0	0	0	2.82
997	CC(CN1CCN(CC1)c1c(C)c(C)nc2n1ncn2)C	C15H24N6	288.39	21	9	0.67	3	4	0	91.4	49.56	3.19	2.46	0.76	1.82	1.22	1.89	-3.3	1.46E-01	5.05E-04	Soluble	-3.14	2.07E-01	7.17E-04	Soluble	-3.12	2.19E-01	7.60E-04	Soluble	High	Yes	Yes	Yes	No	No	Yes	No	-6.31	0	0	0	0	0	0.55	0	0	0	2.99
998	CCc1c(C)nc2n(c1NC1CCCCCC1)ncn2	C15H23N5	273.38	20	9	0.67	3	3	1	81.55	55.11	2.93	3.96	2.94	2.63	2.23	2.94	-4.16	1.87E-02	6.84E-05	Moderately soluble	-4.82	4.16E-03	1.52E-05	Moderately soluble	-4.29	1.41E-02	5.16E-05	Moderately soluble	High	Yes	No	Yes	No	Yes	Yes	No	-5.16	0	0	0	0	0	0.55	0	0	1	2.94
999	CCc1c(C)nc2n(c1N1CCOCC1)ncn2	C12H17N5O	247.3	18	9	0.58	2	4	0	71.25	55.55	2.33	1.38	0.45	1.03	1.09	1.26	-2.48	8.18E-01	3.31E-03	Soluble	-2.15	1.75E+00	7.08E-03	Soluble	-2.71	4.80E-01	1.94E-03	Soluble	High	No	Yes	Yes	No	No	No	No	-6.83	0	0	0	0	0	0.55	0	0	1	2.75
1000	CCc1c(C)nc2n(c1N1CCN(CC1)C)ncn2	C13H20N6	260.34	19	9	0.62	2	4	0	81.78	49.56	2.82	1.56	-0.01	1.3	0.67	1.27	-2.66	5.76E-01	2.21E-03	Soluble	-2.21	1.60E+00	6.15E-03	Soluble	-2.69	5.28E-01	2.03E-03	Soluble	High	No	Yes	Yes	No	No	No	No	-6.78	0	0	0	0	0	0.55	0	0	0	2.87
1001	c1ccc(cc1)N1N=C(SC21SC(c1c2cccc1)(c1ccccc1)c1ccccc1)c1ccccc1	C33H24N2S2	512.69	37	30	0.06	4	1	0	164.23	66.2	4.51	9.12	7.47	6.99	7.71	7.16	-9.1	4.07E-07	7.94E-10	Poorly soluble	-10.41	2.02E-08	3.93E-11	Insoluble	-12.66	1.11E-10	2.17E-13	Insoluble	Low	No	No	Yes	Yes	Yes	No	No	-2.95	2	3	0	1	1	0.17	0	0	2	5.64
1002	FC(Sc1ccc(cc1)c1cn2c(n1)ccc(c2)Cl)F	C14H9ClF2N2S	310.75	20	15	0.07	3	3	0	77.46	42.6	2.88	5.51	5.81	3.58	4.03	4.36	-5.59	7.90E-04	2.54E-06	Moderately soluble	-6.16	2.13E-04	6.86E-07	Poorly soluble	-5.92	3.74E-04	1.20E-06	Moderately soluble	High	Yes	No	Yes	Yes	Yes	No	No	-4.28	0	1	0	0	1	0.55	0	0	1	2.35
1003	C=CCC1CCCCC21NC(=O)N(N2)c1ccccc1	C16H21N3O	271.36	20	6	0.44	3	2	2	91.4	44.37	2.89	3.38	2.04	3.18	2.04	2.71	-3.68	5.72E-02	2.11E-04	Soluble	-3.99	2.77E-02	1.02E-04	Soluble	-4.27	1.44E-02	5.32E-05	Moderately soluble	High	Yes	Yes	No	No	Yes	No	No	-5.56	0	0	0	0	0	0.55	0	1	0	4.12
1004	CCOC(=O)c1sc(c(c1C)C(=O)OCC)NC(=O)C(C)(C)C	C16H23NO5S	341.42	23	5	0.56	9	5	1	89.93	109.94	3.32	4.2	3.2	2.03	4.15	3.38	-4.17	2.31E-02	6.77E-05	Moderately soluble	-6.22	2.07E-04	6.05E-07	Poorly soluble	-4.19	2.18E-02	6.40E-05	Moderately soluble	High	No	No	Yes	Yes	Yes	No	Yes	-5.4	0	0	0	0	0	0.55	0	1	2	3.61
1005	CCSc1nnc2c(n1)OC(Nc1c2cccc1)c1ccc(cc1)C	C19H18N4OS	350.44	25	18	0.21	3	4	1	103.06	85.23	3.57	4.12	3.57	3.55	3.75	3.71	-4.94	3.99E-03	1.14E-05	Moderately soluble	-5.62	8.48E-04	2.42E-06	Moderately soluble	-7.4	1.40E-05	4.00E-08	Poorly soluble	High	No	Yes	Yes	Yes	Yes	No	Yes	-5.51	0	0	0	0	0	0.55	0	0	2	4.07
1006	CCCSc1nnc2c(n1)OC(Nc1c2cccc1)c1cccc(c1)Br	C19H17BrN4OS	429.33	26	18	0.21	4	4	1	110.6	85.23	3.99	4.98	4.41	4.16	4.29	4.37	-5.89	5.56E-04	1.30E-06	Moderately soluble	-6.51	1.33E-04	3.10E-07	Poorly soluble	-8.2	2.69E-06	6.27E-09	Poorly soluble	High	No	Yes	Yes	Yes	Yes	No	Yes	-5.38	1	0	0	0	0	0.55	0	0	2	4.11
1007	CCCCSc1nnc2c(n1)OC(Nc1c2cccc1)c1ccc(cc1)C(C)(C)C	C24H28N4OS	420.57	30	18	0.38	6	4	1	126.97	85.23	4.65	6.31	5.34	4.64	5.37	5.26	-6.47	1.42E-04	3.38E-07	Poorly soluble	-7.89	5.43E-06	1.29E-08	Poorly soluble	-8.97	4.47E-07	1.06E-09	Poorly soluble	High	No	Yes	No	Yes	Yes	Yes	Yes	-4.39	1	0	0	0	1	0.55	0	0	2	4.61
1008	Clc1ccc(cc1)Sc1c(nc2n1cccc2)c1ccc(cc1)Br	C19H12BrClN2S	415.73	24	21	0	3	1	0	103.9	42.6	3.82	7.15	6.57	5.17	5.36	5.61	-7.37	1.77E-05	4.25E-08	Poorly soluble	-7.87	5.67E-06	1.36E-08	Poorly soluble	-8.61	1.03E-06	2.48E-09	Poorly soluble	High	No	Yes	Yes	Yes	Yes	No	No	-3.76	1	1	0	1	1	0.55	0	0	2	2.94
1009	O=C(C1=C(N)OC2=C(C31C(=O)Nc1c3cccc1)C(=O)CC(C2)(C)C)OC(C)(C)C	C23H26N2O5	410.46	30	6	0.43	3	5	2	113.6	107.72	2.57	2.6	2.49	1.69	3.18	2.5	-3.97	4.37E-02	1.06E-04	Soluble	-4.51	1.26E-02	3.08E-05	Moderately soluble	-5.88	5.39E-04	1.31E-06	Moderately soluble	High	No	Yes	No	Yes	Yes	No	Yes	-6.96	0	0	0	0	0	0.56	0	0	1	4.98
1010	O[C@@H]1C(OCOC([C@@H]1O)COc1nsnc1N1CCOCC1)COc1nsnc1N1CCOCC1	C19H28N6O8S2	532.59	35	10	0.79	8	12	2	128.56	210.36	3.25	-0.25	-1.78	-3.09	0.56	-0.26	-2.67	1.14E+00	2.15E-03	Soluble	-3.71	1.04E-01	1.95E-04	Soluble	-1.21	3.31E+01	6.21E-02	Soluble	Low	No	No	No	No	No	No	No	-9.73	2	2	1	1	2	0.17	0	0	2	5.75
1011	CC1OC(=O)C2(C1)CC(OC2=O)(C)c1csc(n1)Nc1ccccc1	C18H18N2O4S	358.41	25	11	0.39	3	5	1	93.04	105.76	2.63	3.35	3.26	2.08	3.83	3.03	-4.3	1.80E-02	5.01E-05	Moderately soluble	-5.25	2.02E-03	5.64E-06	Moderately soluble	-5.54	1.04E-03	2.91E-06	Moderately soluble	High	No	Yes	No	Yes	No	No	Yes	-6.11	0	0	0	0	0	0.55	0	2	1	4.83
1012	C#CCSc1nc2c3ccccc3CC3(c2c(=O)n1c1cccc(c1)Br)CCCCC3	C26H23BrN2OS	491.44	31	18	0.31	3	2	0	132.09	60.19	4.6	6.99	6.22	5.4	6.72	5.99	-7.52	1.48E-05	3.00E-08	Poorly soluble	-8.07	4.20E-06	8.54E-09	Poorly soluble	-8.98	5.18E-07	1.05E-09	Poorly soluble	High	No	Yes	No	Yes	Yes	No	No	-4.33	1	3	0	1	1	0.55	0	1	2	4.31
1013	Nc1c(nc2n1cccc2)c1ccccc1	C13H11N3	209.25	16	15	0	1	1	1	65.03	43.32	2.13	3.08	2.59	1.66	1.75	2.24	-3.71	4.12E-02	1.97E-04	Soluble	-3.66	4.61E-02	2.20E-04	Soluble	-4.25	1.18E-02	5.62E-05	Moderately soluble	High	Yes	No	Yes	Yes	No	Yes	Yes	-5.39	0	0	0	0	0	0.55	0	0	1	2.22
1014	O=C(c1csc2c1CCCC2)Nc1sc2c(c1C(=O)N)CCCC2	C18H20N2O2S2	360.49	24	10	0.44	4	2	2	99.37	128.67	2.76	4.34	3.73	2.81	5.81	3.89	-4.85	5.05E-03	1.40E-05	Moderately soluble	-6.76	6.31E-05	1.75E-07	Poorly soluble	-5.21	2.20E-03	6.11E-06	Moderately soluble	High	No	Yes	Yes	Yes	Yes	No	Yes	-5.42	0	0	0	0	0	0.55	0	0	2	3.45
1015	CC(=O)N1c2ccccc2C2(C1=O)Nc1c(N2)cccc1	C16H13N3O2	279.29	21	12	0.12	1	2	2	88.61	61.44	1.87	2.22	0.64	2.5	1.53	1.75	-3.33	1.32E-01	4.71E-04	Soluble	-3.15	2.00E-01	7.16E-04	Soluble	-5.11	2.17E-03	7.78E-06	Moderately soluble	High	No	Yes	Yes	No	Yes	Yes	No	-6.43	0	0	0	0	0	0.55	0	0	0	3.31
1016	c1ccc(cc1)c1nnc2n1C1(CCCCC1)Cc1c2cccc1	C21H21N3	315.41	24	17	0.33	1	2	0	96.81	30.71	2.92	4.32	4.83	4.37	4.25	4.14	-4.98	3.34E-03	1.06E-05	Moderately soluble	-4.68	6.61E-03	2.09E-05	Moderately soluble	-6.98	3.30E-05	1.05E-07	Poorly soluble	High	Yes	Yes	Yes	No	Yes	No	Yes	-5.16	1	0	0	0	0	0.55	0	0	1	3.55
1017	Fc1ccc(cc1)C1OC(=O)C2(C(=O)C1(C)C)CCCCC2	C18H21FO3	304.36	22	6	0.56	1	4	0	80.98	43.37	2.88	4.3	4.07	3.41	4.5	3.83	-4.57	8.16E-03	2.68E-05	Moderately soluble	-4.92	3.62E-03	1.19E-05	Moderately soluble	-5.48	1.01E-03	3.32E-06	Moderately soluble	High	Yes	No	No	No	Yes	No	Yes	-5.1	0	0	0	0	0	0.55	0	1	1	3.55
1018	CC(=CCCC(N1C[C@@]23[C@@H](C1=O)C([C@H](O3)C=C2)C(=O)O)C)C	C17H23NO4	305.37	22	0	0.65	5	4	1	86.45	66.84	2.51	1.5	1.61	1.6	1.71	1.78	-2.35	1.37E+00	4.48E-03	Soluble	-2.51	9.41E-01	3.08E-03	Soluble	-1.36	1.35E+01	4.41E-02	Soluble	High	Yes	No	No	No	No	No	No	-7.1	0	0	0	0	0	0.56	0	1	0	5.57
1019	COc1ccc(cc1)c1cc(=O)c2c(o1)ccc(c2)O	C16H12O4	268.26	20	16	0.06	2	4	1	76.44	59.67	2.51	3.59	3.17	1.33	3.52	2.83	-4.22	1.60E-02	5.96E-05	Moderately soluble	-4.53	7.92E-03	2.95E-05	Moderately soluble	-5.68	5.58E-04	2.08E-06	Moderately soluble	High	Yes	No	Yes	Yes	Yes	Yes	Yes	-5.39	0	0	0	0	0	0.55	0	0	1	2.86
1020	O=C1OC(CC21CC(OC2=O)(C)C)(C)c1csc(n1)Nc1ccccc1	C19H20N2O4S	372.44	26	11	0.42	3	5	1	97.89	105.76	2.69	3.53	3.65	2.31	4.32	3.3	-4.49	1.21E-02	3.25E-05	Moderately soluble	-5.44	1.37E-03	3.67E-06	Moderately soluble	-6.13	2.74E-04	7.36E-07	Poorly soluble	High	No	Yes	No	Yes	Yes	No	Yes	-6.07	0	0	0	0	0	0.55	0	2	2	4.75
1021	Fc1ccc(cc1)C1OC(=O)C2(C(=O)C31CCCCC3)CCCCC2	C21H25FO3	344.42	25	6	0.62	1	4	0	93.29	43.37	3.26	5.34	4.99	4.08	5.08	4.55	-5.45	1.22E-03	3.54E-06	Moderately soluble	-6	3.42E-04	9.92E-07	Poorly soluble	-6.07	2.94E-04	8.53E-07	Poorly soluble	High	Yes	Yes	No	No	Yes	No	Yes	-4.61	0	0	0	0	1	0.55	0	1	1	4.07
1022	Cc1ccc(cc1)Nc1scc(n1)C1(C)OC(=O)C2(C1)CC(OC2=O)(C)C	C20H22N2O4S	386.46	27	11	0.45	3	5	1	102.86	105.76	3.26	3.9	3.96	2.54	4.84	3.7	-4.8	6.17E-03	1.60E-05	Moderately soluble	-5.82	5.86E-04	1.52E-06	Moderately soluble	-6.51	1.20E-04	3.10E-07	Poorly soluble	High	No	Yes	No	Yes	Yes	No	Yes	-5.89	0	0	0	0	0	0.55	0	2	2	4.82
1023	CSc1nc2c3ccccc3CC3(c2c(=O)n1C1CCCC1)CCCC3	C22H26N2OS	366.52	26	12	0.55	2	2	0	108.84	60.19	4.03	5.35	5.12	4.43	5.08	4.8	-5.69	7.44E-04	2.03E-06	Moderately soluble	-6.37	1.57E-04	4.30E-07	Poorly soluble	-6.5	1.15E-04	3.13E-07	Poorly soluble	High	Yes	Yes	Yes	No	Yes	Yes	Yes	-4.74	1	0	0	0	1	0.55	0	0	2	3.98
1024	C#CCSc1nc2c3ccccc3CC3(c2c(=O)[nH]1)CCCC3	C19H18N2OS	322.42	23	12	0.37	2	2	1	94.61	71.05	3.04	4.01	3.61	3.69	5.28	3.93	-4.62	7.74E-03	2.40E-05	Moderately soluble	-5.2	2.01E-03	6.25E-06	Moderately soluble	-6.3	1.61E-04	5.00E-07	Poorly soluble	High	Yes	Yes	Yes	No	Yes	Yes	No	-5.42	0	0	0	0	0	0.55	0	1	1	3.68
1025	C#CCSc1nc2c3ccccc3CC3(c2c(=O)n1C1CCCC1)CCCC3	C24H26N2OS	390.54	28	12	0.5	3	2	0	116.62	60.19	4.31	5.46	5.2	4.78	5.68	5.09	-5.82	5.91E-04	1.51E-06	Moderately soluble	-6.48	1.29E-04	3.30E-07	Poorly soluble	-6.58	1.02E-04	2.60E-07	Poorly soluble	High	Yes	Yes	Yes	No	Yes	Yes	No	-4.81	1	0	0	0	1	0.55	0	1	2	4.21
1026	CCOC(=O)C1C(=O)NC2(C(C1c1ccccc1O2)C)C	C16H19NO4	289.33	21	6	0.5	3	4	1	80.37	64.63	2.5	2.37	1.44	1.53	2.17	2	-3.14	2.09E-01	7.24E-04	Soluble	-3.37	1.24E-01	4.29E-04	Soluble	-4.01	2.85E-02	9.86E-05	Moderately soluble	High	Yes	No	No	No	No	No	No	-6.38	0	0	0	0	0	0.55	0	1	0	4.38
1027	Clc1ccc(cc1)Nc1cc(C)nc2c1cccc2	C16H13ClN2	268.74	19	16	0.06	2	1	1	81.26	24.92	2.94	5.01	4.94	3.65	4.33	4.17	-5.15	1.89E-03	7.02E-06	Moderately soluble	-5.27	1.43E-03	5.33E-06	Moderately soluble	-7.27	1.43E-05	5.33E-08	Poorly soluble	High	Yes	No	Yes	Yes	No	Yes	Yes	-4.38	0	0	0	0	1	0.55	0	0	1	2.05
1028	Cc1ccc2c(c1)c(Nc1ccc(c(c1)C)C)cc(n2)C	C19H20N2	276.38	21	16	0.21	2	1	1	91.15	24.92	3.4	5.23	5.21	3.85	5.21	4.58	-5.28	1.45E-03	5.25E-06	Moderately soluble	-5.5	8.71E-04	3.15E-06	Moderately soluble	-7.82	4.21E-06	1.52E-08	Poorly soluble	High	Yes	No	Yes	Yes	No	Yes	Yes	-4.27	0	0	0	0	1	0.55	0	0	1	2.32
1029	Brc1ccc(cc1)C(=O)C1OC(=O)C(C(=O)C21CCCCC2)(C)C	C19H21BrO4	393.27	24	6	0.53	2	4	0	93.95	60.44	3.05	4.8	4.1	2.93	4.67	3.91	-5.36	1.74E-03	4.41E-06	Moderately soluble	-5.8	6.21E-04	1.58E-06	Moderately soluble	-5.94	4.50E-04	1.15E-06	Moderately soluble	High	Yes	No	No	Yes	Yes	No	Yes	-5.29	0	0	0	0	0	0.55	0	1	2	3.68
1030	CSc1nnc2c(n1)OC(Nc1c2cc(Br)cc1)c1ccccn1	C16H12BrN5OS	402.27	24	18	0.12	2	5	1	98.78	98.12	3.26	3.05	3.03	2.65	2.99	3	-4.68	8.43E-03	2.10E-05	Moderately soluble	-4.78	6.73E-03	1.67E-05	Moderately soluble	-7.04	3.63E-05	9.02E-08	Poorly soluble	High	No	Yes	Yes	No	Yes	No	Yes	-6.59	0	0	0	0	0	0.55	0	0	1	3.88
1031	COC(=O)C1=C(CC(=O)OC)OC(=C(C21C(=O)Nc1c2cc(Br)cc1)C#N)N	C18H14BrN3O6	448.22	28	6	0.22	5	7	2	100.44	140.74	2.62	0.88	0.78	0.35	1.76	1.28	-3	4.46E-01	9.95E-04	Soluble	-3.42	1.70E-01	3.80E-04	Soluble	-4.68	9.32E-03	2.08E-05	Moderately soluble	High	No	Yes	No	No	No	No	No	-8.41	0	0	1	1	0	0.56	0	1	1	4.54
1032	N#CC1=C(N)OC2=C(C31C(=O)N(c1c3cccc1)CO)C(=O)CC(C2)(C)C	C20H19N3O4	365.38	27	6	0.35	1	5	2	98.86	116.65	2.27	1.63	1.21	0.62	1.7	1.49	-3.23	2.15E-01	5.88E-04	Soluble	-3.69	7.42E-02	2.03E-04	Soluble	-4.22	2.20E-02	6.03E-05	Moderately soluble	High	No	Yes	No	No	Yes	No	No	-7.37	0	0	0	0	0	0.56	0	0	1	4.63
1033	N#CC1=C(N)OC(=C(C21c1ccccc1N(C2=O)C)C(=O)C)C	C17H15N3O3	309.32	23	6	0.24	1	4	1	85.65	96.42	2.21	0.78	1.11	0.32	1.58	1.2	-2.38	1.30E+00	4.21E-03	Soluble	-2.39	1.27E+00	4.12E-03	Soluble	-3.77	5.19E-02	1.68E-04	Soluble	High	No	No	No	No	Yes	No	No	-7.63	0	0	0	0	0	0.56	0	0	0	4.21
1034	COC(=O)CC1=C(C(=O)OC)C2(C(=C(O1)N)C(=O)OC)c1ccccc1N(C2=O)CC(=O)OC	C22H22N2O10	474.42	34	6	0.32	10	10	1	114.88	160.76	2.9	0.43	-0.57	-0.1	0.94	0.72	-2.52	1.42E+00	3.00E-03	Soluble	-3.37	2.01E-01	4.23E-04	Soluble	-3.56	1.31E-01	2.76E-04	Soluble	Low	No	No	No	No	No	No	No	-8.89	1	1	1	1	1	0.11	0	1	2	5
1035	Clc1ccc(cc1)Sc1c(nc2n1cccn2)c1ccccc1	C18H12ClN3S	337.83	23	21	0	3	2	0	94	55.49	2.86	5.8	5.2	4.13	4.13	4.43	-6.07	2.90E-04	8.59E-07	Poorly soluble	-6.74	6.22E-05	1.84E-07	Poorly soluble	-7.44	1.22E-05	3.61E-08	Poorly soluble	High	Yes	No	Yes	Yes	Yes	Yes	Yes	-4.24	0	0	0	0	1	0.55	0	0	1	2.83
1036	CC(OC(=O)C1=C(N)OC(=C(C21C(=O)Nc1c2cccc1)C(=O)C)C)C	C19H20N2O5	356.37	26	6	0.32	4	5	2	96.71	107.72	2.47	1.53	1.32	0.8	2.21	1.67	-2.92	4.28E-01	1.20E-03	Soluble	-3.4	1.42E-01	3.97E-04	Soluble	-4.5	1.13E-02	3.16E-05	Moderately soluble	High	No	Yes	No	No	Yes	No	No	-7.39	0	0	0	0	0	0.56	0	0	1	4.48
1037	Clc1ccc(cc1)N1C(=O)C(SC21C(=O)Nc1c2cccc1)C	C17H13ClN2O2S	344.82	23	12	0.18	1	2	1	98.58	74.71	2.65	3.36	2.55	3	3.11	2.94	-4.41	1.33E-02	3.85E-05	Moderately soluble	-4.61	8.53E-03	2.47E-05	Moderately soluble	-6.02	3.31E-04	9.59E-07	Poorly soluble	High	Yes	Yes	Yes	Yes	Yes	Yes	Yes	-6.02	0	0	0	0	0	0.55	0	0	0	4.06
1038	Brc1ccc2c(c1)C1(SCC(=O)N1c1ccc(c(c1)C)C)C(=O)N2	C18H15BrN2O2S	403.29	24	12	0.22	1	2	1	106.4	74.71	2.79	3.75	2.89	3.35	4.07	3.37	-5.01	3.97E-03	9.84E-06	Moderately soluble	-5.01	3.93E-03	9.74E-06	Moderately soluble	-6.83	6.01E-05	1.49E-07	Poorly soluble	High	Yes	Yes	Yes	Yes	Yes	Yes	Yes	-6.1	0	0	0	0	0	0.55	0	0	2	4.02
1039	Brc1ccc2c(c1)C1(SCC(=O)N1c1cc(C)cc(c1)C)C(=O)N2	C18H15BrN2O2S	403.29	24	12	0.22	1	2	1	106.4	74.71	2.85	3.75	2.89	3.35	4.07	3.38	-5.01	3.97E-03	9.84E-06	Moderately soluble	-5.01	3.93E-03	9.74E-06	Moderately soluble	-6.83	6.01E-05	1.49E-07	Poorly soluble	High	Yes	Yes	Yes	Yes	Yes	Yes	Yes	-6.1	0	0	0	0	0	0.55	0	0	2	4.02
1040	CC1OC(=O)C2(C1)CC(OC2=O)(C)c1csc(n1)Nc1ccccc1Cl	C18H17ClN2O4S	392.86	26	11	0.39	3	5	1	98.05	105.76	3.12	3.98	3.92	2.58	4.47	3.61	-4.9	4.97E-03	1.26E-05	Moderately soluble	-5.9	4.92E-04	1.25E-06	Moderately soluble	-6.13	2.94E-04	7.48E-07	Poorly soluble	High	No	Yes	No	Yes	Yes	No	Yes	-5.87	0	0	0	0	0	0.55	0	2	2	4.82
1041	CCCCCOCC1OC(=O)C2(C1)CC(OC2=O)(C)c1csc(n1)Nc1ccccc1	C23H28N2O5S	444.54	31	11	0.52	9	6	1	118.16	114.99	3.82	4.63	4.45	2.4	5.32	4.12	-5.18	2.93E-03	6.58E-06	Moderately soluble	-6.77	7.54E-05	1.70E-07	Poorly soluble	-7.23	2.64E-05	5.93E-08	Poorly soluble	High	No	Yes	No	Yes	Yes	Yes	Yes	-5.72	0	0	0	0	0	0.55	0	2	3	5.46
1042	CC(=C)CC1N(C(=O)[C@@H]2[C@]31C=C[C@@H](O3)C2C(=O)O)c1ccccc1	C19H19NO4	325.36	24	6	0.37	4	4	1	92.27	66.84	2.37	2.1	2.01	2.09	1.74	2.06	-3.1	2.58E-01	7.92E-04	Soluble	-3.13	2.39E-01	7.34E-04	Soluble	-2.76	5.65E-01	1.74E-03	Soluble	High	Yes	No	No	No	No	No	Yes	-6.79	0	0	0	0	0	0.56	0	1	0	5.3
1043	COc1ccc(cc1)c1cc(=O)c2c(o1)ccc(c2)OC(=O)c1ccccc1	C23H16O5	372.37	28	22	0.04	5	5	0	105.81	65.74	3.69	4.94	4.69	2.89	5.03	4.25	-5.51	1.14E-03	3.07E-06	Moderately soluble	-6.06	3.26E-04	8.75E-07	Poorly soluble	-8.41	1.46E-06	3.93E-09	Poorly soluble	High	Yes	No	Yes	Yes	Yes	No	Yes	-5.06	0	0	0	0	0	0.55	0	1	2	3.34
1044	O=C1C(C)SC2(N1c1ccc(c(c1)Cl)Cl)C(=O)Nc1c2cccc1	C17H12Cl2N2O2S	379.26	24	12	0.18	1	2	1	103.59	74.71	2.79	3.99	3.21	3.24	3.74	3.39	-5.01	3.71E-03	9.79E-06	Moderately soluble	-5.26	2.08E-03	5.49E-06	Moderately soluble	-6.61	9.33E-05	2.46E-07	Poorly soluble	High	Yes	Yes	Yes	Yes	Yes	Yes	Yes	-5.78	0	0	0	0	0	0.55	0	0	2	4.1
1045	CC(COC(=O)[C@H]1[C@H]2C=C[C@@]3([C@H]1C(=O)N(C3)CC(C)C)O2)C	C17H25NO4	307.38	22	0	0.76	6	4	0	86.44	55.84	3.04	1.73	1.24	1.69	2.02	1.94	-2.44	1.12E+00	3.63E-03	Soluble	-2.52	9.30E-01	3.03E-03	Soluble	-2.02	2.96E+00	9.64E-03	Soluble	High	Yes	No	No	No	No	No	No	-6.95	0	0	0	0	0	0.55	0	1	0	5.51
1046	CCCCOC(=O)[C@@H]1[C@@H]2C=C[C@]3([C@@H]1C(=O)N(C3)CC(C)C)O2	C17H25NO4	307.38	22	0	0.76	7	4	0	86.44	55.84	3.5	1.65	1.39	1.69	2.19	2.08	-2.32	1.46E+00	4.75E-03	Soluble	-2.44	1.13E+00	3.66E-03	Soluble	-2.39	1.25E+00	4.07E-03	Soluble	High	Yes	No	No	No	No	No	No	-7	0	0	0	0	0	0.55	0	1	0	5.5
1047	CCCCOC(=O)C1[C@@H]2C=C[C@]3([C@@H]1C(=O)N(C3)Cc1ccco1)O2	C18H21NO5	331.36	24	5	0.56	7	5	0	88.77	68.98	3.32	0.92	1.37	0.89	2.1	1.72	-2.17	2.26E+00	6.82E-03	Soluble	-1.95	3.68E+00	1.11E-02	Very soluble	-3.29	1.72E-01	5.19E-04	Soluble	High	Yes	No	Yes	No	No	No	No	-7.67	0	0	0	0	0	0.55	0	1	0	5.37
1048	CCCCN1C[C@@]23[C@@H](C1=O)[C@H]([C@H](O3)C=C2)C(=O)OCC(C)C	C17H25NO4	307.38	22	0	0.76	7	4	0	86.44	55.84	3.14	1.65	1.39	1.69	2.19	2.01	-2.32	1.46E+00	4.75E-03	Soluble	-2.44	1.13E+00	3.66E-03	Soluble	-2.39	1.25E+00	4.07E-03	Soluble	High	Yes	No	No	No	No	No	No	-7	0	0	0	0	0	0.55	0	1	0	5.51
1049	CCCCOC(=O)[C@@H]1[C@@H]2C=C[C@]3([C@@H]1C(=O)N(C3)CCCC)O2	C17H25NO4	307.38	22	0	0.76	8	4	0	86.44	55.84	3.41	1.57	1.53	1.69	2.36	2.11	-2.21	1.91E+00	6.21E-03	Soluble	-2.35	1.36E+00	4.44E-03	Soluble	-2.76	5.29E-01	1.72E-03	Soluble	High	Yes	No	No	No	No	No	No	-7.06	0	0	0	0	0	0.55	0	1	1	5.5
1050	O=C1N(Cc2cccc3c2cccc3)c2c(C31NN=C(S3)c1ccccc1)cccc2	C26H19N3OS	421.51	31	22	0.08	3	2	1	137.01	70	3.35	6	3.83	4.48	5.3	4.59	-6.56	1.16E-04	2.75E-07	Poorly soluble	-7.25	2.38E-05	5.66E-08	Poorly soluble	-9.65	9.52E-08	2.26E-10	Poorly soluble	High	Yes	No	Yes	Yes	Yes	No	Yes	-4.61	1	1	0	0	1	0.55	1	0	2	4.62
1051	CCN1C[C@]23[C@@H](C1=O)[C@H]([C@H](O2)C=C3)C(=O)O	C11H13NO4	223.23	16	0	0.64	2	4	1	58.08	66.84	1.52	-0.89	-0.51	0.12	-0.06	0.03	-0.53	6.57E+01	2.94E-01	Very soluble	-0.03	2.08E+02	9.30E-01	Very soluble	-0.06	1.95E+02	8.73E-01	Soluble	High	No	No	No	No	No	No	No	-8.29	0	1	0	0	0	0.56	0	1	1	4.89
1052	COC(=O)C1[C@H]2C=C[C@@]3([C@H]1C(=O)N(C3)CC1CCCO1)O2	C15H19NO5	293.32	21	0	0.73	4	5	0	75.79	65.07	2.46	-0.52	-0.26	0.38	0.8	0.57	-1.07	2.51E+01	8.57E-02	Very soluble	-0.38	1.23E+02	4.19E-01	Very soluble	-0.98	3.09E+01	1.05E-01	Soluble	High	No	No	No	No	No	No	No	-8.46	0	0	0	0	0	0.55	0	1	0	5.4
1053	CCCOC(=O)C1[C@@H]2C=C[C@]3([C@@H]1C(=O)N(C3)CC1CCCO1)O2	C17H23NO5	321.37	23	0	0.76	6	5	0	85.41	65.07	2.97	0.37	0.52	0.87	1.56	1.26	-1.67	6.88E+00	2.14E-02	Very soluble	-1.3	1.60E+01	4.99E-02	Very soluble	-1.77	5.41E+00	1.68E-02	Soluble	High	No	No	No	No	No	No	No	-8	0	0	0	0	0	0.55	0	1	0	5.59
1054	CCCOC(=O)[C@H]1[C@H]2C=C[C@@]3([C@H]1C(=O)N(C3)CCCOC)O2	C16H23NO5	309.36	22	0	0.75	8	5	0	82.71	65.07	3.06	0.18	0.38	0.63	1.52	1.15	-1.34	1.40E+01	4.54E-02	Very soluble	-1.1	2.43E+01	7.86E-02	Very soluble	-2.1	2.46E+00	7.96E-03	Soluble	High	No	No	No	No	No	No	No	-8.06	0	0	0	0	0	0.55	0	1	1	5.45
1055	CCCOC(=O)[C@@H]1[C@@H]2C=C[C@]3([C@@H]1C(=O)N(C3)CC(C)C)O2	C16H23NO4	293.36	21	0	0.75	6	4	0	81.63	55.84	3.06	1.3	1	1.44	1.79	1.72	-2.08	2.43E+00	8.28E-03	Soluble	-2.07	2.48E+00	8.46E-03	Soluble	-1.99	2.99E+00	1.02E-02	Soluble	High	Yes	No	No	No	No	No	No	-7.17	0	0	0	0	0	0.55	0	1	0	5.4
1056	CC(N1C[C@]23[C@@H](C1=O)C([C@H](O2)C=C3)C(=O)O)CC	C13H17NO4	251.28	18	0	0.69	3	4	1	67.69	66.84	1.63	0.07	0.27	0.67	0.49	0.63	-1.24	1.43E+01	5.70E-02	Very soluble	-1.03	2.36E+01	9.39E-02	Very soluble	-0.49	8.08E+01	3.21E-01	Soluble	High	No	No	No	No	No	No	No	-7.78	0	0	0	0	0	0.56	0	1	0	5.21
1057	CCOC(=O)C1[C@H]2C=C[C@@]3([C@H]1C(=O)N(C3)C(CC)C)O2	C15H21NO4	279.33	20	0	0.73	5	4	0	76.82	55.84	2.76	0.77	0.75	1.19	1.41	1.37	-1.73	5.24E+00	1.88E-02	Very soluble	-1.52	8.38E+00	3.00E-02	Very soluble	-1.59	7.13E+00	2.55E-02	Soluble	High	Yes	No	No	No	No	No	No	-7.46	0	0	0	0	0	0.55	0	1	0	5.41
1058	Brc1cccc(c1)[C@H]1C[C@H](Nc2n1ncn2)c1ccccc1	C17H15BrN4	355.23	22	17	0.18	2	2	1	92.89	42.74	2.77	4.3	3.29	3.76	2.7	3.36	-5.19	2.29E-03	6.44E-06	Moderately soluble	-4.91	4.36E-03	1.23E-05	Moderately soluble	-6.3	1.78E-04	5.00E-07	Poorly soluble	High	Yes	Yes	Yes	Yes	Yes	No	No	-5.41	0	0	0	0	0	0.55	0	0	2	3.46
1059	Cc1ccc(cc1)[C@H]1Nc2ncnn2[C@H](C1)c1ccc(cc1)C(C)C	C21H24N4	332.44	25	17	0.33	3	2	1	104.74	42.74	3.3	5.1	3.96	4.06	3.61	4.01	-5.42	1.27E-03	3.81E-06	Moderately soluble	-5.74	6.04E-04	1.82E-06	Moderately soluble	-6.67	7.04E-05	2.12E-07	Poorly soluble	High	Yes	Yes	Yes	Yes	Yes	No	Yes	-4.71	0	0	0	0	1	0.55	0	0	1	3.76
1060	Brc1ccc(cc1)[C@H]1Nc2nc(nn2[C@H](C1)c1ccccc1)N	C17H16BrN5	370.25	23	17	0.18	2	2	2	97.3	68.76	2.14	3.95	2.88	3.2	1.96	2.83	-5.04	3.38E-03	9.14E-06	Moderately soluble	-5.09	2.98E-03	8.05E-06	Moderately soluble	-5.93	4.34E-04	1.17E-06	Moderately soluble	High	Yes	Yes	Yes	Yes	No	No	No	-5.75	0	0	0	0	0	0.55	0	0	2	3.5
1061	Brc1cccc(c1)[C@H]1C[C@H](Nc2n1nc(n2)N)c1ccccc1	C17H16BrN5	370.25	23	17	0.18	2	2	2	97.3	68.76	2.49	3.95	2.88	3.2	1.96	2.9	-5.04	3.38E-03	9.14E-06	Moderately soluble	-5.09	2.98E-03	8.05E-06	Moderately soluble	-5.93	4.34E-04	1.17E-06	Moderately soluble	High	Yes	Yes	Yes	Yes	No	No	No	-5.75	0	0	0	0	0	0.55	0	0	2	3.57
1062	Cc1ccc(cc1)[C@H]1Nc2nc(nn2[C@H](C1)c1ccc(cc1)C(C)C)N	C21H25N5	347.46	26	17	0.33	3	2	2	109.14	68.76	2.46	4.75	3.55	3.5	2.88	3.43	-5.27	1.85E-03	5.34E-06	Moderately soluble	-5.92	4.14E-04	1.19E-06	Moderately soluble	-6.31	1.72E-04	4.94E-07	Poorly soluble	High	Yes	Yes	Yes	Yes	Yes	No	Yes	-5.05	0	0	0	0	0	0.55	0	0	1	3.88
1063	CCc1ccc(cc1)[C@H]1Nc2nc(nn2[C@H](C1)c1ccc(cc1)C(C)C)N	C22H27N5	361.48	27	17	0.36	4	2	2	113.95	68.76	2.79	5.19	3.8	3.72	3.27	3.76	-5.55	1.01E-03	2.80E-06	Moderately soluble	-6.38	1.50E-04	4.16E-07	Poorly soluble	-6.7	7.20E-05	1.99E-07	Poorly soluble	High	Yes	Yes	Yes	Yes	Yes	No	Yes	-4.82	0	0	0	0	1	0.55	0	0	2	3.99
1064	CCCCN1c2ccccc2C2(C1=O)C(=C(C(=O)N2CC1CCCO1)O)C(=O)c1ccc2c(c1)CC(O2)C	C30H32N2O6	516.58	38	12	0.43	7	6	1	148.23	96.38	3.29	4.24	3.2	1.61	4.34	3.34	-5.49	1.69E-03	3.27E-06	Moderately soluble	-5.98	5.47E-04	1.06E-06	Moderately soluble	-6.95	5.74E-05	1.11E-07	Poorly soluble	High	No	Yes	No	Yes	Yes	No	Yes	-6.44	1	2	0	0	0	0.56	0	0	2	5.58
1065	COc1ccc(cc1)OCC(=O)Nc1nonc1NC(=O)COc1ccc(cc1)OC	C20H20N4O7	428.4	31	17	0.2	12	9	2	107.93	134.04	1.56	2.11	1.74	0.71	1.58	1.54	-3.44	1.56E-01	3.64E-04	Soluble	-4.56	1.19E-02	2.78E-05	Moderately soluble	-6.34	1.94E-04	4.53E-07	Poorly soluble	High	No	Yes	No	Yes	Yes	No	Yes	-7.42	1	0	1	1	0	0.55	0	0	2	3.36
1066	COc1ccc(cc1)N1C(=S)SC2C1(C)CS(=O)(=O)C2	C13H15NO3S3	329.46	20	6	0.46	2	3	0	89.46	112.38	2.1	2.04	2.79	1.37	2.81	2.22	-3.26	1.82E-01	5.52E-04	Soluble	-4.03	3.09E-02	9.37E-05	Moderately soluble	-3.49	1.07E-01	3.24E-04	Soluble	High	No	No	No	Yes	No	No	Yes	-6.86	0	0	0	0	0	0.55	0	1	0	3.95
1067	Clc1ccc(cc1)CNc1nc(C)cc(n1)C	C13H14ClN3	247.72	17	12	0.23	3	2	1	70.77	37.81	2.74	3.44	3.02	2.49	3.59	3.05	-3.87	3.36E-02	1.36E-04	Soluble	-3.91	3.01E-02	1.22E-04	Soluble	-6.02	2.35E-04	9.51E-07	Poorly soluble	High	Yes	No	Yes	Yes	No	Yes	No	-5.37	0	0	0	0	0	0.55	0	0	1	1.91
1068	[O-][N+](=O)c1ccc(cc1)c1nc2n(c1)cccc2	C13H9N3O2	239.23	18	15	0	2	3	0	69.45	63.12	2.14	2.73	2.91	1.19	0.24	1.84	-3.53	7.10E-02	2.97E-04	Soluble	-3.71	4.67E-02	1.95E-04	Soluble	-3.99	2.45E-02	1.02E-04	Soluble	High	Yes	No	Yes	Yes	Yes	Yes	Yes	-5.82	0	0	0	0	0	0.55	0	2	1	2.27
1069	CC(=O)NC1=NN(C2(S1)c1cc(Cl)ccc1N(C2=O)C)C(=O)C	C14H13ClN4O3S	352.8	23	6	0.29	3	4	1	98.06	107.38	2.16	1.21	0.22	1.67	1.48	1.35	-2.78	5.79E-01	1.64E-03	Soluble	-3.06	3.06E-01	8.67E-04	Soluble	-3.6	8.86E-02	2.51E-04	Soluble	High	No	No	No	No	No	No	No	-7.59	0	0	0	0	0	0.55	0	0	1	4.25
1070	CN(CCCNCc1cccn1C)C	C11H21N3	195.3	14	5	0.64	6	2	1	60.39	20.2	2.81	0.46	0.91	0.63	0.98	1.16	-1.21	1.21E+01	6.18E-02	Very soluble	-0.45	6.89E+01	3.53E-01	Very soluble	-2.96	2.17E-01	1.11E-03	Soluble	High	Yes	No	No	No	No	No	No	-7.16	0	0	0	0	1	0.55	0	0	1	1.93
1071	Clc1ccc(cc1)n1c(=O)[nH]c2c(c1=O)cnc(n2)SCc1ccc(cc1)Br	C19H12BrClN4O2S	475.75	28	22	0.05	4	4	1	114.67	105.94	3.34	4.46	4.03	3.92	4.84	4.12	-5.92	5.76E-04	1.21E-06	Moderately soluble	-6.4	1.88E-04	3.94E-07	Poorly soluble	-8.44	1.74E-06	3.65E-09	Poorly soluble	High	No	No	Yes	No	Yes	No	No	-6.04	0	0	0	0	0	0.55	0	0	2	2.75
1072	Clc1ccccc1CSc1ncc2c(n1)[nH]c(=O)n(c2=O)c1ccccc1	C19H13ClN4O2S	396.85	27	22	0.05	4	4	1	106.97	105.94	3	3.77	3.26	3.31	4.17	3.5	-5.01	3.84E-03	9.67E-06	Moderately soluble	-5.69	8.14E-04	2.05E-06	Moderately soluble	-7.66	8.64E-06	2.18E-08	Poorly soluble	High	No	No	Yes	No	Yes	No	Yes	-6.04	0	0	0	0	0	0.55	0	0	2	2.68
1073	N#CC1=C(N)Oc2c(C31c1ccccc1N(C3=O)C)oc(cc2=O)CO	C18H13N3O5	351.31	26	12	0.17	1	6	2	91.64	129.79	2	-0.32	-0.05	-0.91	1.31	0.4	-2.09	2.84E+00	8.09E-03	Soluble	-1.94	3.99E+00	1.14E-02	Very soluble	-4.38	1.45E-02	4.14E-05	Moderately soluble	High	No	Yes	No	No	Yes	No	No	-8.67	0	0	0	0	0	0.55	0	0	1	4.55
1074	CC(OC(=O)C1=C(N)OC(=C(C21C(=O)Nc1c2cccc1)C(=O)OC(C)(C)C)C)C	C22H26N2O6	414.45	30	6	0.41	6	6	2	112.25	116.95	3.16	2.68	2.07	1.49	2.65	2.41	-3.85	5.85E-02	1.41E-04	Soluble	-4.79	6.75E-03	1.63E-05	Moderately soluble	-5.02	3.99E-03	9.62E-06	Moderately soluble	High	No	Yes	No	Yes	Yes	No	Yes	-6.93	0	0	0	0	0	0.56	0	1	1	4.9
1075	Clc1cccc(c1CN1c2ccccc2C2(C1=O)NN=C(S2)c1ccccc1)Cl	C22H15Cl2N3OS	440.35	29	18	0.09	3	2	1	129.52	70	3.44	6.01	3.99	4.51	5.57	4.7	-6.62	1.06E-04	2.41E-07	Poorly soluble	-7.26	2.43E-05	5.52E-08	Poorly soluble	-9.19	2.88E-07	6.53E-10	Poorly soluble	High	Yes	No	Yes	Yes	Yes	No	Yes	-4.72	1	0	0	0	1	0.55	1	0	2	4.41
1076	CCN1C(=O)OC2(C1(C)O)CCCCC2	C11H19NO3	213.27	15	0	0.91	1	3	1	60.49	49.77	2.34	1.56	1.49	1.15	1.32	1.57	-2.08	1.78E+00	8.33E-03	Soluble	-2.22	1.30E+00	6.09E-03	Soluble	-1.65	4.74E+00	2.22E-02	Soluble	High	Yes	No	No	No	No	No	No	-6.49	0	0	0	0	0	0.55	0	0	1	3.4
1077	CC(OC(=O)C1=C(N)OC2=C(C31C(=O)Nc1c3cccc1)C(=O)CC(C2)(C)C)C	C22H24N2O5	396.44	29	6	0.41	3	5	2	108.76	107.72	2.44	2.41	2.1	1.47	2.93	2.27	-3.77	6.71E-02	1.69E-04	Soluble	-4.31	1.92E-02	4.85E-05	Moderately soluble	-5.51	1.23E-03	3.11E-06	Moderately soluble	High	No	Yes	No	Yes	Yes	No	Yes	-7.01	0	0	0	0	0	0.56	0	0	1	4.87
1078	O=C1CC(C)(C)CC2=C1C1(C(=O)Nc3c1cccc3)C1=C(O2)CC(CC1=O)(C)C	C24H25NO4	391.46	29	6	0.46	0	4	1	112.2	72.47	3.04	2.62	3.62	2.29	4.72	3.26	-4.07	3.33E-02	8.50E-05	Moderately soluble	-3.79	6.32E-02	1.61E-04	Soluble	-7.12	2.98E-05	7.62E-08	Poorly soluble	High	Yes	Yes	No	Yes	Yes	No	Yes	-6.83	0	0	0	0	0	0.56	0	0	1	4.76
1079	O=c1n(c2ccccc2)n(c(c1N1C(=O)CSC21C(=O)Nc1c2cccc1)C)C	C21H18N4O3S	406.46	29	17	0.19	2	3	1	118.58	101.64	2.83	2.61	1.31	2.61	1.95	2.26	-4.31	2.01E-02	4.94E-05	Moderately soluble	-4.39	1.64E-02	4.04E-05	Moderately soluble	-5.58	1.06E-03	2.61E-06	Moderately soluble	High	No	No	No	No	Yes	No	Yes	-6.93	0	0	0	0	0	0.55	0	0	1	4.39
1080	Clc1ccc(cc1)c1nc2n(c1)nc(c(n2)c1ccccc1)c1ccccc1	C23H15ClN4	382.85	28	27	0	3	3	0	112.1	43.08	3.79	5.29	5.78	4.44	5	4.86	-6.06	3.32E-04	8.67E-07	Poorly soluble	-5.95	4.34E-04	1.13E-06	Moderately soluble	-9.44	1.38E-07	3.60E-10	Poorly soluble	High	Yes	Yes	Yes	Yes	No	No	No	-4.88	1	1	0	0	1	0.55	0	0	2	3.24
1081	O=C1OC2(C(N1CCCCCCN1C(=O)OC3(C1(C)O)CCCCC3)(C)O)CCCCC2	C24H40N2O6	452.58	32	0	0.92	7	6	2	128.47	99.54	4.04	3.59	3.51	2.17	2.96	3.25	-4.45	1.62E-02	3.58E-05	Moderately soluble	-5.37	1.94E-03	4.30E-06	Moderately soluble	-4.13	3.37E-02	7.45E-05	Moderately soluble	High	No	Yes	No	Yes	No	No	Yes	-6.51	0	1	0	0	0	0.55	0	1	2	5.42
1082	c1ccc(cc1)SCCc1ccc2n(c1)cc(c2)c1ccccc1	C22H19NS	329.46	24	21	0.09	5	0	0	103.85	29.71	3.85	6.59	5.94	4.99	5.39	5.35	-6.35	1.47E-04	4.45E-07	Poorly soluble	-7.01	3.19E-05	9.69E-08	Poorly soluble	-8.38	1.36E-06	4.12E-09	Poorly soluble	High	No	Yes	Yes	Yes	Yes	Yes	Yes	-3.63	1	1	0	1	1	0.55	0	0	1	2.9
1083	N#CC1=C(N)Oc2c(C31c1ccccc1N(C3=O)CC(=O)O)c(=O)oc(c2)C	C19H13N3O6	379.32	28	12	0.16	2	7	2	97.06	146.86	1.65	0.69	0.37	0.09	1.24	0.81	-2.81	5.85E-01	1.54E-03	Soluble	-3.35	1.69E-01	4.45E-04	Soluble	-4.31	1.85E-02	4.88E-05	Moderately soluble	Low	No	No	No	No	No	No	No	-8.12	0	0	1	1	0	0.56	0	0	1	4.66
1084	O=C1OC2(C(N1Cc1ccco1)(C)O)CCCCC2	C14H19NO4	265.3	19	5	0.64	2	4	1	72.43	62.91	2.56	1.79	2.11	0.89	1.83	1.84	-2.68	5.60E-01	2.11E-03	Soluble	-2.73	4.94E-01	1.86E-03	Soluble	-2.99	2.71E-01	1.02E-03	Soluble	High	Yes	Yes	No	No	No	No	No	-6.65	0	0	0	0	0	0.55	0	0	0	3.67
1085	COC(=O)CN1c2ccccc2C2(C1=O)C(=C(N)Oc1c2c(=O)oc(c1)C)C#N	C20H15N3O6	393.35	29	12	0.2	3	7	1	101.38	135.86	2.47	1.01	0.46	0.32	1.78	1.21	-3.02	3.73E-01	9.48E-04	Soluble	-3.45	1.39E-01	3.53E-04	Soluble	-5	3.91E-03	9.93E-06	Moderately soluble	High	No	No	No	No	No	No	No	-7.98	0	0	0	1	0	0.55	0	0	1	4.76
1086	O=C1OC2(C(N1C)(C)O)CC(C)(C)NC(C2)(C)C	C13H24N2O3	256.34	18	0	0.92	0	4	2	76.89	61.8	2.59	0.74	0.69	0.88	1.13	1.21	-1.9	3.26E+00	1.27E-02	Very soluble	-1.62	6.19E+00	2.42E-02	Very soluble	-2.54	7.33E-01	2.86E-03	Soluble	High	No	Yes	No	No	No	No	No	-7.34	0	0	0	0	0	0.55	0	0	0	3.8
1087	CC1(C)N=C(/C=C/2\NC3(CCCCC3)Cc3c2cccc3)c2c(C1)cccc2	C26H30N2	370.53	28	12	0.42	1	1	1	126.48	24.39	3.93	5.75	4.94	4.59	6.81	5.2	-6.01	3.61E-04	9.75E-07	Poorly soluble	-6.03	3.46E-04	9.33E-07	Poorly soluble	-8.77	6.23E-07	1.68E-09	Poorly soluble	High	Yes	Yes	Yes	No	Yes	Yes	No	-4.48	1	0	0	0	1	0.55	0	0	2	4.58
1088	COc1ccc(cc1)C1OC(=O)C2(C(=O)C1(C)C)CCCC2	C18H22O4	302.36	22	6	0.56	2	4	0	82.71	52.6	2.88	3.63	3.12	2.44	3.88	3.19	-4.07	2.57E-02	8.48E-05	Moderately soluble	-4.42	1.14E-02	3.78E-05	Moderately soluble	-5.05	2.70E-03	8.93E-06	Moderately soluble	High	Yes	No	No	No	Yes	No	Yes	-5.57	0	0	0	0	0	0.55	0	1	1	3.47
1089	Brc1ccc(cc1)C1OC(=O)C2(C(=O)C1(C)C)CCCC2	C17H19BrO3	351.23	21	6	0.53	1	3	0	83.92	43.37	3.03	4.35	3.88	3.41	4.52	3.84	-4.9	4.39E-03	1.25E-05	Moderately soluble	-4.98	3.71E-03	1.06E-05	Moderately soluble	-5.75	6.32E-04	1.80E-06	Moderately soluble	High	Yes	No	No	Yes	Yes	No	Yes	-5.35	0	0	0	0	0	0.55	0	1	2	3.49
1090	O=C1OC(c2cccs2)C(C(=O)C21CCCCC2)(C)C	C16H20O3S	292.39	20	5	0.62	1	3	0	78.9	71.61	2.77	3.91	3.57	2.58	4.72	3.51	-4.24	1.70E-02	5.82E-05	Moderately soluble	-5.11	2.26E-03	7.72E-06	Moderately soluble	-4.47	9.82E-03	3.36E-05	Moderately soluble	High	Yes	Yes	No	Yes	Yes	No	Yes	-5.31	0	0	0	0	0	0.55	0	1	1	4.04
1091	CSCCC1NC2(C3C1C(=O)N(C3=O)c1ccccc1)C(=O)N(c1c2cccc1)Cc1ccccc1	C29H27N3O3S	497.61	36	18	0.28	6	4	1	151.8	95.02	3.84	3.37	2.56	3.68	3.81	3.45	-5.02	4.73E-03	9.50E-06	Moderately soluble	-5.04	4.50E-03	9.04E-06	Moderately soluble	-8.59	1.29E-06	2.59E-09	Poorly soluble	High	No	Yes	No	Yes	Yes	Yes	Yes	-6.94	0	2	0	0	0	0.55	0	1	1	5.05
1092	COc1ccc2c(c1)C1(SC(=NN1C(=O)C)NC(=O)C)C(=O)N2C(=O)C	C16H16N4O5S	376.39	26	6	0.31	5	6	1	104.55	133.68	2.27	0.34	-0.51	1.09	0.83	0.8	-2.23	2.22E+00	5.91E-03	Soluble	-2.71	7.32E-01	1.94E-03	Soluble	-3.04	3.40E-01	9.04E-04	Soluble	High	No	No	No	No	No	No	No	-8.35	0	1	0	1	0	0.55	0	0	1	4.48
1093	CC(=O)NC1=NN(C2(S1)c1cc(F)ccc1N(C2=O)C)C(=O)C	C14H13FN4O3S	336.34	23	6	0.29	3	5	1	93.01	107.38	2.03	0.69	0.13	1.54	1.26	1.13	-2.36	1.48E+00	4.42E-03	Soluble	-2.52	1.01E+00	3.00E-03	Soluble	-3.27	1.79E-01	5.31E-04	Soluble	High	No	No	No	No	No	No	No	-7.86	0	0	0	0	0	0.55	0	0	0	4.29
1094	CC(=O)NC1=NN(C2(S1)c1cc(Br)ccc1N(C2=O)C)C(=O)C	C14H13BrN4O3S	397.25	23	6	0.29	3	4	1	100.75	107.38	2.28	1.28	0.33	1.8	1.51	1.44	-3.1	3.12E-01	7.86E-04	Soluble	-3.13	2.91E-01	7.34E-04	Soluble	-3.8	6.27E-02	1.58E-04	Soluble	High	No	No	No	No	No	No	No	-7.81	0	0	0	0	0	0.55	0	0	1	4.34
1095	[O-][N+](=O)c1ccc(cc1)c1nc2n(c1)nc(c(n2)c1ccccc1)c1ccccc1	C23H15N5O2	393.4	30	27	0	4	5	0	115.91	88.9	3.27	4.49	5.03	3.01	2.17	3.59	-5.51	1.22E-03	3.09E-06	Moderately soluble	-6.08	3.29E-04	8.37E-07	Poorly soluble	-8.2	2.49E-06	6.32E-09	Poorly soluble	High	No	No	Yes	No	Yes	No	No	-5.51	0	0	0	0	0	0.55	0	2	2	3.31
1096	N#CC1=C(N)N(c2nnc(s2)SC)C2=C(C31C(=O)Nc1c3cccc1)C(=O)CCC2	C20H16N6O2S2	436.51	30	11	0.25	2	5	2	119.41	178.54	2.53	1.98	1.72	0.59	2.56	1.87	-3.93	5.09E-02	1.17E-04	Soluble	-5.36	1.93E-03	4.41E-06	Moderately soluble	-5.42	1.67E-03	3.83E-06	Moderately soluble	Low	No	Yes	No	Yes	Yes	No	Yes	-7.56	0	0	1	1	1	0.55	0	0	1	4.8
1097	N#CC1=C(N)N(c2nnc(s2)SC)C2=C(C31C(=O)Nc1c3cc(F)cc1)C(=O)CCC2	C20H15FN6O2S2	454.5	31	11	0.25	2	6	2	119.36	178.54	2.57	2.08	2.28	0.97	2.98	2.18	-4.1	3.62E-02	7.96E-05	Moderately soluble	-5.46	1.58E-03	3.48E-06	Moderately soluble	-5.68	9.54E-04	2.10E-06	Moderately soluble	Low	No	Yes	No	Yes	Yes	No	Yes	-7.6	0	0	1	1	1	0.55	0	0	1	4.81
1098	N#CC1=C(N)N(c2nnc(s2)SC(C)C)C2=C(C31C(=O)Nc1c3cccc1)C(=O)CC(C2)(C)C	C24H24N6O2S2	492.62	34	11	0.38	3	5	2	138.37	178.54	3.25	3.61	3.13	1.46	3.78	3.05	-5.21	3.04E-03	6.17E-06	Moderately soluble	-7.05	4.42E-05	8.98E-08	Poorly soluble	-6.56	1.37E-04	2.77E-07	Poorly soluble	Low	No	Yes	No	Yes	Yes	No	Yes	-6.74	0	2	1	1	1	0.55	0	0	2	5.25
1099	N#CC1=C(N)Oc2c(C31C(=O)N(c1c3cccc1)C)c(=O)n(c1c2cccc1)C	C22H16N4O3	384.39	29	16	0.14	0	4	1	110.01	101.35	2.65	1.45	1.51	1.68	2.02	1.86	-3.54	1.10E-01	2.85E-04	Soluble	-3.18	2.52E-01	6.54E-04	Soluble	-5.76	6.63E-04	1.73E-06	Moderately soluble	High	No	Yes	No	No	Yes	No	Yes	-7.62	0	0	0	0	0	0.55	0	0	1	4.52
1100	Cc1c(nc2n1nc(c1ccccc1)c(n2)c1ccccc1)c1ccccc1	C24H18N4	362.43	28	27	0.04	3	3	0	112.06	43.08	3.62	5.06	5.43	4.17	4.89	4.64	-5.79	5.87E-04	1.62E-06	Moderately soluble	-5.71	7.12E-04	1.96E-06	Moderately soluble	-9.23	2.13E-07	5.89E-10	Poorly soluble	High	Yes	Yes	Yes	Yes	No	No	No	-4.92	1	0	0	0	1	0.55	0	0	2	3.38
1101	c1ccc(cc1)[C@@H]1Sc2cccc[n+]2O[C@H]1c1ccccc1	C19H16NOS	306.4	22	18	0.11	2	1	0	89.8	38.41	-0.11	5.06	3.34	4.35	3.55	3.24	-5.4	1.22E-03	3.97E-06	Moderately soluble	-5.61	7.55E-04	2.46E-06	Moderately soluble	-6.16	2.10E-04	6.85E-07	Poorly soluble	High	Yes	Yes	Yes	Yes	Yes	Yes	No	-4.58	1	0	0	0	1	0.55	0	1	1	4.53
1102	Clc1ccc(cc1)n1c(=O)[nH]c2c(c1=O)cnc(n2)SCc1cccc(c1)Cl	C19H12Cl2N4O2S	431.3	28	22	0.05	4	4	1	111.98	105.94	3.16	4.39	3.92	3.81	4.81	4.02	-5.6	1.09E-03	2.53E-06	Moderately soluble	-6.33	2.01E-04	4.66E-07	Poorly soluble	-8.25	2.44E-06	5.66E-09	Poorly soluble	High	No	No	Yes	No	Yes	No	No	-5.81	0	0	0	0	0	0.55	0	0	2	2.72
1103	CCC1(C)OCCC(C1)(CCNCc1ccco1)CCC(C)C	C20H35NO2	321.5	23	5	0.8	9	3	1	97.33	34.4	4.28	4.76	5.01	2.89	5.48	4.48	-4.4	1.28E-02	3.99E-05	Moderately soluble	-5.21	1.97E-03	6.12E-06	Moderately soluble	-6.77	5.42E-05	1.69E-07	Poorly soluble	High	Yes	No	No	No	No	Yes	No	-4.88	0	0	0	0	0	0.55	0	0	2	3.85
1104	CC(Sc1nnc2n1c1sc3c(c1c(=O)n2c1ccc(cc1)C)CC(OC3)C(C)C)C	C23H26N4O2S2	454.61	31	18	0.43	4	4	0	128.4	114.96	4.4	5.21	4.85	4.01	5.16	4.72	-6.11	3.56E-04	7.82E-07	Poorly soluble	-7.37	1.93E-05	4.25E-08	Poorly soluble	-6.24	2.62E-04	5.77E-07	Poorly soluble	High	No	No	No	Yes	Yes	Yes	No	-5.37	0	0	0	0	1	0.55	0	0	2	4.5
1105	COc1cc2c(cc1OC)C(=O)N(C(C2C(=O)O)c1cc(Br)c(c(c1)OC)O)C	C20H20BrNO7	466.28	29	12	0.3	5	7	2	111.37	105.53	2.79	2.43	2.47	1.51	2.51	2.34	-4.24	2.70E-02	5.78E-05	Moderately soluble	-4.29	2.40E-02	5.14E-05	Moderately soluble	-4.79	7.58E-03	1.63E-05	Moderately soluble	High	No	Yes	No	No	No	No	No	-7.42	0	0	0	0	0	0.56	0	0	1	3.89
1106	COc1cc(OC)c(cc1C1N(C)C(=O)c2c(C1C(=O)O)cc(c(c2)OC)OC)OC	C22H25NO8	431.44	31	12	0.36	7	8	1	114.63	103.76	2.82	2.04	2.02	0.84	2.45	2.03	-3.62	1.02E-01	2.37E-04	Soluble	-3.85	6.14E-02	1.42E-04	Soluble	-4.8	6.81E-03	1.58E-05	Moderately soluble	High	No	Yes	No	No	No	No	No	-7.48	0	0	0	0	0	0.56	0	0	1	4.16
1107	COc1ccc(c(c1)C1C(C(=O)O)c2cc(OC)c(cc2C(=O)N1C)OC)OC	C21H23NO7	401.41	29	12	0.33	6	7	1	108.14	94.53	2.96	2.07	2.01	1.13	2.36	2.11	-3.54	1.15E-01	2.86E-04	Soluble	-3.68	8.30E-02	2.07E-04	Soluble	-4.7	7.97E-03	1.99E-05	Moderately soluble	High	No	Yes	No	No	No	No	No	-7.28	0	0	0	0	0	0.56	0	0	1	3.98
1108	COc1cc2c(cc1OC)C(C(=O)O)C(N(C2=O)C)c1cc(OC)c(c(c1)OC)OC	C22H25NO8	431.44	31	12	0.36	7	8	1	114.63	103.76	2.82	2.04	2.02	0.84	2.45	2.03	-3.62	1.02E-01	2.37E-04	Soluble	-3.85	6.14E-02	1.42E-04	Soluble	-4.8	6.81E-03	1.58E-05	Moderately soluble	High	No	Yes	No	No	No	No	No	-7.48	0	0	0	0	0	0.56	0	0	1	4.04
1109	CN(c1nc(cc(n1)C(F)(F)F)c1ccccc1)Cc1ccccc1	C19H16F3N3	343.35	25	18	0.16	5	5	0	91.16	29.02	3.42	5.5	5.8	3.81	4.5	4.61	-5.64	7.93E-04	2.31E-06	Moderately soluble	-5.87	4.65E-04	1.36E-06	Moderately soluble	-7.67	7.41E-06	2.16E-08	Poorly soluble	High	Yes	No	Yes	Yes	Yes	Yes	No	-4.49	0	1	0	0	1	0.55	0	0	1	2.65
1110	Fc1ccc(cc1)c1nc(nc(c1)C(F)(F)F)N1CCCC1	C15H13F4N3	311.28	22	12	0.33	3	6	0	77.07	29.02	3.06	3.83	5.09	3.51	4.16	3.93	-4.39	1.27E-02	4.09E-05	Moderately soluble	-4.14	2.28E-02	7.33E-05	Moderately soluble	-5.76	5.36E-04	1.72E-06	Moderately soluble	High	Yes	Yes	Yes	Yes	No	Yes	No	-5.48	0	0	0	0	0	0.55	0	0	1	2.49
1111	Fc1ccc(cc1)c1nc(NCc2ccc(cc2)Cl)nc(c1)C(F)(F)F	C18H12ClF4N3	381.75	26	18	0.11	5	6	1	91.23	37.81	3.53	5.32	6.8	4.46	5.63	5.15	-5.74	6.93E-04	1.82E-06	Moderately soluble	-5.87	5.20E-04	1.36E-06	Moderately soluble	-8.86	5.25E-07	1.37E-09	Poorly soluble	Low	No	No	Yes	Yes	No	Yes	Yes	-4.85	1	1	0	1	1	0.55	0	0	2	2.65
1112	COc1ccc(cc1)c1nc(nc(c1)C(F)(F)F)N1CCCC1	C16H16F3N3O	323.31	23	12	0.38	4	6	0	83.6	38.25	3.15	3.7	4.54	2.77	3.78	3.59	-4.3	1.63E-02	5.04E-05	Moderately soluble	-4.19	2.07E-02	6.40E-05	Moderately soluble	-5.61	8.01E-04	2.48E-06	Moderately soluble	High	Yes	Yes	Yes	Yes	No	Yes	No	-5.65	0	0	0	0	0	0.55	0	0	1	2.51
1113	COc1ccc(cc1OC)c1nc(nc(c1)C(F)(F)F)N1CCCC1	C17H18F3N3O2	353.34	25	12	0.41	5	7	0	90.1	47.48	3.27	3.67	4.55	2.45	3.83	3.55	-4.37	1.51E-02	4.29E-05	Moderately soluble	-4.36	1.55E-02	4.40E-05	Moderately soluble	-5.71	6.81E-04	1.93E-06	Moderately soluble	High	Yes	No	Yes	Yes	Yes	Yes	Yes	-5.85	0	0	0	0	0	0.55	0	0	2	2.76
1114	COc1ccc(cc1)CNc1nc(cc(n1)C(F)(F)F)c1ccc(c(c1)OC)OC	C21H20F3N3O3	419.4	30	18	0.24	8	8	1	105.74	65.5	3.87	4.51	5.61	2.56	4.75	4.26	-5.2	2.66E-03	6.35E-06	Moderately soluble	-5.61	1.04E-03	2.47E-06	Moderately soluble	-8.32	2.02E-06	4.82E-09	Poorly soluble	High	No	No	Yes	Yes	Yes	Yes	Yes	-5.66	0	1	0	0	0	0.55	0	0	3	3.03
1115	FC(c1nc(nc2c1CCCCC2)N1CCCCC1)(F)F	C15H20F3N3	299.33	21	6	0.73	2	5	0	78.72	29.02	3.08	4.19	4.53	3.38	4.02	3.84	-4.42	1.15E-02	3.85E-05	Moderately soluble	-4.51	9.28E-03	3.10E-05	Moderately soluble	-4.64	6.84E-03	2.29E-05	Moderately soluble	High	Yes	Yes	Yes	No	No	Yes	No	-5.15	0	0	0	0	0	0.55	0	0	1	3.07
1116	CN(c1ccc(cc1)c1nc2n(c1Nc1ccc3c(c1)OCO3)ccnc2)C	C21H19N5O2	373.41	28	21	0.14	4	4	1	108.24	63.92	3.1	4.17	3.93	1.56	2.11	2.97	-5.07	3.15E-03	8.45E-06	Moderately soluble	-5.22	2.25E-03	6.02E-06	Moderately soluble	-6.61	9.25E-05	2.48E-07	Poorly soluble	High	Yes	Yes	Yes	Yes	Yes	Yes	Yes	-5.62	0	0	0	0	0	0.55	0	0	2	3.45
1117	CSc1ccc(cc1)c1nc2n(c1NC1CCCC1)ccnc2	C18H20N4S	324.44	23	15	0.33	4	2	1	96.56	67.52	3.36	4.45	4.28	2.33	3.08	3.5	-4.87	4.34E-03	1.34E-05	Moderately soluble	-5.59	8.40E-04	2.59E-06	Moderately soluble	-5.91	3.95E-04	1.22E-06	Moderately soluble	High	Yes	Yes	Yes	Yes	Yes	Yes	Yes	-5.12	0	0	0	0	0	0.55	0	0	1	2.94
1118	CSc1ccc(cc1)c1nc2n(c1Nc1ccc3c(c1)OCO3)ccnc2	C20H16N4O2S	376.43	27	21	0.1	4	4	1	105.75	85.98	3.16	4.55	4.59	2.13	3.05	3.5	-5.35	1.67E-03	4.45E-06	Moderately soluble	-6.08	3.14E-04	8.35E-07	Poorly soluble	-6.99	3.84E-05	1.02E-07	Poorly soluble	High	No	Yes	Yes	Yes	Yes	Yes	Yes	-5.37	0	0	0	0	0	0.55	0	0	2	3.28
1119	CSc1ccc(cc1)c1nc2n(c1Nc1ccc3c(c1)OCCO3)ccnc2	C21H18N4O2S	390.46	28	21	0.14	4	4	1	110.56	85.98	3.24	4.46	4.63	1.95	3.28	3.51	-5.36	1.70E-03	4.35E-06	Moderately soluble	-5.98	4.04E-04	1.04E-06	Moderately soluble	-7.26	2.15E-05	5.51E-08	Poorly soluble	High	No	Yes	Yes	Yes	Yes	Yes	Yes	-5.52	0	0	0	0	0	0.55	0	0	2	3.37
1120	Brc1ccc2n(c1)c(Nc1ccccc1)c(n2)c1ccccn1	C18H13BrN4	365.23	23	21	0	3	2	1	95.67	42.22	3.29	4.96	4.9	2.72	3.29	3.83	-5.71	7.17E-04	1.96E-06	Moderately soluble	-5.58	9.50E-04	2.60E-06	Moderately soluble	-7.6	9.17E-06	2.51E-08	Poorly soluble	High	Yes	No	Yes	Yes	Yes	Yes	Yes	-5.01	0	0	0	0	0	0.55	0	0	2	2.98
1121	Brc1ccc(cc1)N1C(=O)NC2CC1(C)Oc1c2cc(cc1)Br	C17H14Br2N2O2	438.11	23	12	0.24	1	2	1	102.69	41.57	3.22	4.24	3.9	3.95	3.57	3.77	-5.55	1.24E-03	2.83E-06	Moderately soluble	-4.82	6.57E-03	1.50E-05	Moderately soluble	-6.77	7.44E-05	1.70E-07	Poorly soluble	High	Yes	Yes	Yes	Yes	Yes	No	No	-5.96	0	0	0	0	0	0.55	0	0	2	4.06
1122	Clc1ccc(cc1)c1cc2n(c1)cccc2	C14H10ClN	227.69	16	15	0	1	0	0	67.84	4.41	2.96	5.2	4.26	3.58	3.66	3.93	-5.16	1.59E-03	6.99E-06	Moderately soluble	-5.04	2.08E-03	9.12E-06	Moderately soluble	-5.6	5.75E-04	2.52E-06	Moderately soluble	High	Yes	No	Yes	Yes	No	No	No	-4	0	0	0	0	2	0.55	0	0	2	1.88
1123	COc1ccc2c(c1)c(=O)c(c[nH]2)C(=O)c1ccncc1	C16H12N2O3	280.28	21	16	0.06	3	4	1	78.73	72.05	2.05	2.01	2.16	0.16	3.49	1.97	-3.21	1.73E-01	6.17E-04	Soluble	-3.15	1.98E-01	7.08E-04	Soluble	-5.83	4.18E-04	1.49E-06	Moderately soluble	High	Yes	No	Yes	No	Yes	Yes	Yes	-6.58	0	0	0	0	0	0.55	0	0	0	2.15
1124	S=C1Nc2ccccc2N=C(C1)c1ccccc1	C15H12N2S	252.33	18	12	0.07	1	1	1	86.19	56.48	2.51	3.01	3	2.66	5.05	3.24	-3.73	4.72E-02	1.87E-04	Soluble	-3.86	3.48E-02	1.38E-04	Soluble	-5.93	2.99E-04	1.19E-06	Moderately soluble	High	Yes	No	Yes	Yes	Yes	No	Yes	-5.7	0	0	0	0	0	0.55	0	1	0	3.12
1125	CCSc1nnc2n1c1ccsc1c(=O)n2C	C10H10N4OS2	266.34	17	12	0.3	2	3	0	70.42	105.73	2.36	1.74	1.75	1.97	2.01	1.97	-2.98	2.80E-01	1.05E-03	Soluble	-3.58	7.05E-02	2.65E-04	Soluble	-2.66	5.84E-01	2.19E-03	Soluble	High	No	No	Yes	No	No	No	No	-6.69	0	0	0	0	0	0.55	0	0	0	2.82
1126	O=C1C2SCCC2N2C(N1CC1CCCO1)NNC2=S	C12H18N4O2S2	314.43	20	0	0.83	2	3	2	95.06	114.23	1.94	0.54	-1.66	0.5	0.53	0.37	-2	3.16E+00	1.01E-02	Very soluble	-2.51	9.71E-01	3.09E-03	Soluble	-0.99	3.18E+01	1.01E-01	Soluble	High	No	Yes	No	No	No	No	No	-7.83	0	1	0	0	0	0.55	0	1	0	4.19
1127	Fc1ccc(cc1Cl)S(=O)(=O)c1c[nH]c2c(c1=O)cc(c(c2)Cl)F	C15H7Cl2F2NO3S	390.19	24	16	0	2	5	1	86.44	75.38	2.24	4.02	5.87	3.55	5.03	4.14	-5.15	2.74E-03	7.03E-06	Moderately soluble	-5.31	1.93E-03	4.95E-06	Moderately soluble	-7.77	6.61E-06	1.69E-08	Poorly soluble	High	No	No	No	Yes	Yes	No	No	-5.83	0	1	0	0	0	0.55	0	0	2	2.77
1128	Fc1cc(F)cc(c1)S(=O)(=O)c1c[nH]c2c(c1=O)cc(c(c2)Cl)F	C15H7ClF3NO3S	373.73	24	16	0	2	6	1	81.39	75.38	1.85	3.49	5.77	3.43	4.81	3.87	-4.72	7.17E-03	1.92E-05	Moderately soluble	-4.76	6.56E-03	1.75E-05	Moderately soluble	-7.45	1.34E-05	3.57E-08	Poorly soluble	High	No	No	No	Yes	Yes	No	No	-6.1	0	1	0	0	0	0.55	0	0	1	2.66
1129	Fc1cc(F)cc(c1)S(=O)(=O)c1c[nH]c2c(c1=O)cc(c(c2)F)Cl	C15H7ClF3NO3S	373.73	24	16	0	2	6	1	81.39	75.38	1.9	3.49	5.77	3.43	4.81	3.88	-4.72	7.17E-03	1.92E-05	Moderately soluble	-4.76	6.56E-03	1.75E-05	Moderately soluble	-7.45	1.34E-05	3.57E-08	Poorly soluble	High	No	No	No	Yes	Yes	No	No	-6.1	0	1	0	0	0	0.55	0	0	1	2.79
1130	CC1C(=O)C(C)C(NC1c1ccc(cc1)Br)c1ccc(cc1)Br	C19H19Br2NO	437.17	23	12	0.32	2	2	1	104.94	29.1	3.48	4.83	4.41	4.36	5.02	4.42	-5.85	6.21E-04	1.42E-06	Moderately soluble	-5.17	2.93E-03	6.69E-06	Moderately soluble	-7.69	8.99E-06	2.06E-08	Poorly soluble	High	Yes	No	No	Yes	No	Yes	No	-5.54	1	0	0	0	0	0.55	0	0	2	3.13
1131	COc1ccc(c(c1)OC)C1NC(C2C1C(=O)N(C2=O)c1ccccc1OC)(Cc1ccccc1)C(=O)O	C29H28N2O7	516.54	38	18	0.28	8	8	2	145.57	114.4	3.26	0.69	2.14	-0.37	3.27	1.8	-3.3	2.59E-01	5.01E-04	Soluble	-2.67	1.11E+00	2.14E-03	Soluble	-7.52	1.57E-05	3.03E-08	Poorly soluble	High	No	Yes	No	No	No	No	Yes	-8.96	1	2	0	0	0	0.55	0	1	2	4.53
1132	Fc1ccc(cc1)N1C(=O)C2C(C1=O)C(NC2c1ccc(cc1)Cl)(Cc1ccccc1)C(=O)O	C26H20ClFN2O4	478.9	34	18	0.19	5	6	2	131.07	86.71	3.07	1.5	3.33	1.84	4.11	2.77	-3.82	7.32E-02	1.53E-04	Soluble	-2.93	5.64E-01	1.18E-03	Soluble	-8.07	4.05E-06	8.45E-09	Poorly soluble	High	No	Yes	No	No	No	No	Yes	-8.16	0	1	0	0	0	0.55	0	1	1	3.9
1133	COc1ccccc1N1C(=O)C2C(C1=O)C(NC2c1ccccc1Cl)(Cc1ccccc1)C(=O)O	C27H23ClN2O5	490.93	35	18	0.22	6	6	2	137.6	95.94	3	1.37	2.78	0.74	3.76	2.33	-3.73	9.11E-02	1.86E-04	Soluble	-2.99	5.05E-01	1.03E-03	Soluble	-7.91	6.07E-06	1.24E-08	Poorly soluble	High	No	Yes	No	No	No	No	Yes	-8.32	0	2	0	0	0	0.55	0	1	1	4.19
1134	Fc1ccc(cc1)C1NC(C2C1C(=O)N(C2=O)c1ccc(cc1)F)(Cc1ccccc1)C(=O)O	C26H20F2N2O4	462.44	34	18	0.19	5	7	2	126.01	86.71	2.89	0.97	3.24	1.74	3.89	2.55	-3.38	1.93E-01	4.17E-04	Soluble	-2.38	1.93E+00	4.18E-03	Soluble	-7.75	8.17E-06	1.77E-08	Poorly soluble	High	No	Yes	No	No	No	No	Yes	-8.43	0	0	0	0	0	0.55	0	1	1	3.91
1135	COc1ccc(cc1)C1NC(C2C1C(=O)N(C2=O)c1ccccc1OC)(Cc1ccccc1)C(=O)O	C28H26N2O6	486.52	36	18	0.25	7	7	2	139.08	105.17	3.1	0.72	2.13	-0.05	3.19	1.82	-3.22	2.95E-01	6.05E-04	Soluble	-2.51	1.51E+00	3.11E-03	Soluble	-7.42	1.83E-05	3.76E-08	Poorly soluble	High	No	Yes	No	No	No	No	Yes	-8.76	0	2	0	0	0	0.55	0	1	1	4.23
1136	Brc1ccc2n(c1)c(Nc1ccc3c(c1)OCO3)c(n2)c1ccccc1	C20H14BrN3O2	408.25	26	21	0.05	3	3	1	103.93	47.79	3.32	5.8	5.24	3.28	3.69	4.27	-6.42	1.53E-04	3.76E-07	Poorly soluble	-6.57	1.09E-04	2.67E-07	Poorly soluble	-7.69	8.32E-06	2.04E-08	Poorly soluble	High	Yes	Yes	Yes	Yes	Yes	Yes	Yes	-4.67	0	0	0	0	1	0.55	0	0	2	3.18
1137	Clc1ccc(cc1)Nc1c(nc2n1cc(Cl)cc2)c1ccc(cc1)Cl	C19H12Cl3N3	388.68	25	21	0	3	1	1	105.2	29.33	3.82	7.18	6.71	4.66	5.07	5.49	-7.2	2.47E-05	6.36E-08	Poorly soluble	-7.62	9.37E-06	2.41E-08	Poorly soluble	-8.95	4.35E-07	1.12E-09	Poorly soluble	Low	No	No	Yes	Yes	Yes	Yes	No	-3.57	1	1	0	1	1	0.55	0	0	2	3.01
1138	CSc1ccc(cc1)c1nc2n(c1Nc1ccc(cc1)Cl)cc(cc2)Cl	C20H15Cl2N3S	400.32	26	21	0.05	4	1	1	111.91	54.63	3.92	7.07	6.77	4.66	5.03	5.49	-7.11	3.11E-05	7.77E-08	Poorly soluble	-8.03	3.69E-06	9.23E-09	Poorly soluble	-8.82	6.02E-07	1.50E-09	Poorly soluble	High	No	Yes	Yes	Yes	Yes	Yes	Yes	-3.72	1	1	0	1	1	0.55	0	0	2	3.11
1139	O=C1CCC(N1CCCN1CCCC1)(C)C(=O)NC1CCCC1	C18H31N3O2	321.46	23	0	0.89	7	3	1	99.16	52.65	3.46	1.51	1.15	1.61	2.45	2.04	-2.32	1.53E+00	4.76E-03	Soluble	-2.22	1.92E+00	5.97E-03	Soluble	-3.39	1.32E-01	4.11E-04	Soluble	High	Yes	Yes	No	No	No	No	No	-7.19	0	0	0	0	0	0.55	0	0	0	3.15
1140	CCN1CCN(CC1)CCN1C(=O)CCC1(C)C(=O)NC1CCCC1	C19H34N4O2	350.5	25	0	0.89	7	4	1	110.78	55.89	3.72	0.84	-0.08	1.03	1.68	1.44	-2.08	2.91E+00	8.31E-03	Soluble	-1.6	8.87E+00	2.53E-02	Very soluble	-3.09	2.84E-01	8.09E-04	Soluble	High	No	Yes	No	No	No	No	No	-7.84	0	0	0	0	0	0.55	0	0	1	3.32
1141	CC(CCNC(=O)C1(C)CCC(=O)N1CCC1=CCCCC1)C	C19H32N2O2	320.47	23	0	0.79	8	2	1	98.8	49.41	3.38	3.09	3.04	2.58	3.81	3.18	-3.25	1.82E-01	5.68E-04	Soluble	-3.8	5.13E-02	1.60E-04	Soluble	-4.43	1.19E-02	3.72E-05	Moderately soluble	High	Yes	No	Yes	Yes	No	Yes	No	-6.06	0	0	0	0	0	0.55	0	1	1	3.86
1142	CC(CCNC(=O)C1(C)CCC(=O)N1CCCOC(C)C)C	C17H32N2O3	312.45	22	0	0.88	10	3	1	92.85	58.64	3.66	2.05	1.96	1.38	3.1	2.43	-2.41	1.22E+00	3.90E-03	Soluble	-2.91	3.84E-01	1.23E-03	Soluble	-3.98	3.24E-02	1.04E-04	Soluble	High	Yes	Yes	No	No	No	No	No	-6.75	0	0	0	0	0	0.55	0	0	1	3.12
1143	CC(CCNC(=O)C1(C)CCC(=O)N1CCCN1CCCC1=O)C	C18H31N3O3	337.46	24	0	0.83	9	3	1	101.47	69.72	2.96	0.96	0.78	1.11	2.56	1.67	-1.94	3.85E+00	1.14E-02	Very soluble	-2.01	3.29E+00	9.74E-03	Soluble	-3.74	6.13E-02	1.82E-04	Soluble	High	No	Yes	No	No	No	No	No	-7.68	0	0	0	0	0	0.55	0	0	1	3.15
1144	CC(CCNC(=O)C1(C)CCC(=O)N1CCCN1CCCC1)C	C18H33N3O2	323.47	23	0	0.89	9	3	1	101.27	52.65	3.16	1.93	1.25	1.61	2.85	2.16	-2.47	1.10E+00	3.41E-03	Soluble	-2.66	7.08E-01	2.19E-03	Soluble	-3.86	4.47E-02	1.38E-04	Soluble	High	Yes	Yes	No	No	No	No	No	-6.9	0	0	0	0	0	0.55	0	0	1	3.19
1145	CCN1CCN(CC1)CCN1C(=O)CCC1(C)C(=O)NCCC(C)C	C19H36N4O2	352.51	25	0	0.89	9	4	1	112.89	55.89	3.48	1.26	0.02	1.03	2.12	1.58	-2.23	2.10E+00	5.95E-03	Soluble	-2.03	3.27E+00	9.28E-03	Soluble	-3.57	9.58E-02	2.72E-04	Soluble	High	No	Yes	No	No	No	No	No	-7.56	0	0	0	0	0	0.55	0	0	2	3.36
1146	Brc1ccc2c(c1)[C@H]1NC(=O)N([C@@](O2)(C1)C)c1cc(C)cc(c1)C	C19H19BrN2O2	387.27	24	12	0.32	1	2	1	104.92	41.57	3.21	4.28	3.75	3.79	3.92	3.79	-5.24	2.22E-03	5.73E-06	Moderately soluble	-4.87	5.28E-03	1.36E-05	Moderately soluble	-6.74	7.08E-05	1.83E-07	Poorly soluble	High	Yes	Yes	No	Yes	Yes	No	Yes	-5.62	0	0	0	0	0	0.55	0	0	2	4.28
1147	O=C1N[C@@H]2C[C@](N1c1ccc(c(c1)C)C)(C)Oc1c2cc(cc1O)C(C)(C)C	C23H28N2O3	380.48	28	12	0.43	2	3	2	118.52	61.8	3.52	4.91	3.99	3.51	4.12	4.01	-5.48	1.27E-03	3.33E-06	Moderately soluble	-5.94	4.33E-04	1.14E-06	Moderately soluble	-6.53	1.13E-04	2.97E-07	Poorly soluble	High	Yes	Yes	No	Yes	Yes	No	Yes	-5.13	0	0	0	0	0	0.55	0	0	2	4.73
1148	O=C1NC2CC(N1c1ccc(c(c1)C)C)(C)Oc1c2cc(cc1C(C)(C)C)C(C)(C)C	C27H36N2O2	420.59	31	12	0.52	3	2	1	135.76	41.57	4.19	6.94	5.58	4.89	6.01	5.52	-6.91	5.19E-05	1.24E-07	Poorly soluble	-7.63	9.96E-06	2.37E-08	Poorly soluble	-8.28	2.22E-06	5.27E-09	Poorly soluble	High	Yes	Yes	No	No	Yes	Yes	Yes	-3.94	1	1	0	0	1	0.55	0	0	2	5.12
1149	CSc1ccc(cc1)c1nc2n(c1Nc1ccc3c(c1)OCO3)cccc2	C21H17N3O2S	375.44	27	21	0.1	4	3	1	107.96	73.09	3.43	5.62	5.2	3.17	3.62	4.21	-6.02	3.59E-04	9.55E-07	Poorly soluble	-6.92	4.54E-05	1.21E-07	Poorly soluble	-7.36	1.62E-05	4.33E-08	Poorly soluble	High	No	Yes	Yes	Yes	Yes	Yes	Yes	-4.6	0	0	0	0	1	0.55	0	0	2	3.27
1150	c1ccc(cc1)c1nc2n(c1Nc1ccc3c(c1)OCO3)cccc2	C20H15N3O2	329.35	25	21	0.05	3	3	1	96.23	47.79	3.07	5.11	4.47	2.68	3.03	3.67	-5.52	9.84E-04	2.99E-06	Moderately soluble	-5.86	4.57E-04	1.39E-06	Moderately soluble	-6.9	4.17E-05	1.26E-07	Poorly soluble	High	Yes	Yes	Yes	Yes	Yes	Yes	Yes	-4.68	0	0	0	0	1	0.55	0	0	1	3.14
1151	Fc1ccc(cc1)Nc1nc(C)c2c(n1)n(nn2)c1ccc(cc1)F	C17H12F2N6	338.31	25	21	0.06	3	6	1	88.88	68.52	3.28	3.86	4.38	3.97	2.87	3.67	-4.79	5.45E-03	1.61E-05	Moderately soluble	-5	3.42E-03	1.01E-05	Moderately soluble	-6.97	3.64E-05	1.08E-07	Poorly soluble	High	Yes	No	Yes	No	Yes	No	No	-5.62	0	0	0	0	0	0.55	0	0	1	2.84
1152	CCc1cc(Nc2cc(C)cc(c2)C)n2c(n1)ncn2	C15H17N5	267.33	20	15	0.27	3	3	1	80.03	55.11	2.88	3.53	3.05	2.26	2.39	2.82	-4.08	2.23E-02	8.35E-05	Moderately soluble	-4.37	1.14E-02	4.25E-05	Moderately soluble	-5.48	8.91E-04	3.33E-06	Moderately soluble	High	Yes	No	Yes	Yes	Yes	Yes	Yes	-5.42	0	0	0	0	0	0.55	0	0	1	2.73
1153	CCc1cc(Nc2ccc3c(c2)OCCO3)n2c(n1)ncn2	C15H15N5O2	297.31	22	15	0.27	3	5	1	80.97	73.57	2.76	2.52	2.2	1.18	1.5	2.03	-3.58	7.87E-02	2.65E-04	Soluble	-3.71	5.78E-02	1.94E-04	Soluble	-4.72	5.61E-03	1.89E-05	Moderately soluble	High	Yes	Yes	Yes	No	Yes	Yes	Yes	-6.32	0	0	0	0	0	0.55	0	0	0	2.94
1154	CSc1ccc(cc1)c1nc2n(c1Nc1ccc3c(c1)OCCO3)c(C)cc(n2)C	C23H22N4O2S	418.51	30	21	0.22	4	4	1	120.49	85.98	3.4	5.68	5.25	3.06	4.31	4.34	-6.27	2.26E-04	5.41E-07	Poorly soluble	-7.25	2.35E-05	5.61E-08	Poorly soluble	-8.01	4.10E-06	9.79E-09	Poorly soluble	High	No	Yes	Yes	Yes	Yes	Yes	Yes	-4.82	0	0	0	0	1	0.55	0	0	2	3.58
1155	CCOC(=O)CN1C[C@@]23[C@H](C1=O)[C@@H]([C@@H](O2)C=C3)C(=O)O	C13H15NO6	281.26	20	0	0.62	5	6	1	68.98	93.14	1.72	-0.97	-0.96	-0.22	-0.23	-0.13	-0.64	6.40E+01	2.28E-01	Very soluble	-0.5	8.88E+01	3.16E-01	Very soluble	-0.14	2.02E+02	7.19E-01	Soluble	High	No	No	No	No	No	No	No	-8.7	0	1	0	0	0	0.56	0	1	0	5.07
1156	COCCN1C[C@]23[C@@H](C1=O)[C@H]([C@H](O2)C=C3)C(=O)O	C12H15NO5	253.25	18	0	0.67	4	5	1	63.97	76.07	1.51	-1.4	-0.88	-0.41	-0.16	-0.27	-0.26	1.38E+02	5.44E-01	Very soluble	0.3	5.10E+02	2.01E+00	Highly soluble	-0.2	1.59E+02	6.28E-01	Soluble	High	No	No	No	No	No	No	No	-8.84	0	1	0	0	0	0.56	0	1	0	5.03
1157	OC(=O)[C@H]1[C@H]2C=C[C@@]3([C@H]1C(=O)N(C3)CCCN1CCOCC1)O2	C16H22N2O5	322.36	23	0	0.75	5	6	1	87.9	79.31	2.4	-3.51	-1.19	-0.17	0.16	-0.46	0.7	1.63E+03	5.04E+00	Highly soluble	2.43	8.59E+04	2.66E+02	Highly soluble	-0.64	7.42E+01	2.30E-01	Soluble	High	No	No	No	No	No	No	No	-10.76	0	1	0	0	1	0.55	0	1	0	5.46
1158	OC(=O)[C@H](N1C(=O)c2c(C1=O)cccc2)c1ccccc1	C16H11NO4	281.26	21	12	0.06	3	4	1	77.79	74.68	1.65	2.19	1.4	1.89	1.97	1.82	-3.19	1.82E-01	6.48E-04	Soluble	-3.39	1.14E-01	4.05E-04	Soluble	-4	2.83E-02	1.00E-04	Soluble	High	No	No	No	No	No	No	No	-6.46	0	0	0	0	0	0.56	0	1	0	2.27
1159	OC(=O)[C@H](N1Cc2c(C1=O)cccc2)c1ccccc1	C16H13NO3	267.28	20	12	0.12	3	3	1	77.37	57.61	1.54	2.24	1.61	2.12	2.28	1.96	-3.15	1.87E-01	7.01E-04	Soluble	-3.09	2.20E-01	8.21E-04	Soluble	-4.11	2.06E-02	7.69E-05	Moderately soluble	High	Yes	No	No	No	No	No	No	-6.34	0	0	0	0	0	0.56	0	0	0	2.26
1160	CSCC[C@H](N1Cc2c(C1=O)cccc2)C(=O)O	C13H15NO3S	265.33	18	6	0.38	5	3	1	74.89	82.91	1.76	1.59	1.32	1.59	1.97	1.65	-2.4	1.05E+00	3.95E-03	Soluble	-2.94	3.03E-01	1.14E-03	Soluble	-2.9	3.30E-01	1.24E-03	Soluble	High	No	No	No	No	No	No	No	-6.79	0	0	0	0	0	0.56	0	0	0	2.5
1161	COC(=O)CC[C@H](N1C(=O)c2c(C1=O)cccc2)C(=O)O	C14H13NO6	291.26	21	6	0.29	6	6	1	73.81	100.98	1.53	0.71	0.31	0.74	1.07	0.87	-1.91	3.60E+00	1.23E-02	Very soluble	-2.41	1.14E+00	3.90E-03	Soluble	-2.36	1.26E+00	4.33E-03	Soluble	High	No	No	No	No	No	No	No	-7.57	0	0	0	0	0	0.56	0	1	0	2.43
1162	CSC[C@@H](N1Cc2c(C1=O)cccc2)C(=O)O	C12H13NO3S	251.3	17	6	0.33	4	3	1	70.08	82.91	1.51	1.23	0.93	1.32	1.6	1.32	-2.17	1.70E+00	6.76E-03	Soluble	-2.57	6.78E-01	2.70E-03	Soluble	-2.5	7.87E-01	3.13E-03	Soluble	High	No	No	No	No	No	No	No	-6.96	0	0	0	0	0	0.56	0	0	0	2.47
1163	OC(=O)C1[C@H]2C=C[C@@]3([C@H]1C(=O)N(C3)CC1CCCO1)O2	C14H17NO5	279.29	20	0	0.71	3	5	1	71.47	76.07	1.78	-0.85	-0.35	0.12	0.29	0.2	-0.84	4.05E+01	1.45E-01	Very soluble	-0.27	1.51E+02	5.41E-01	Very soluble	-0.28	1.46E+02	5.24E-01	Soluble	High	No	Yes	No	No	No	No	No	-8.61	0	0	0	0	0	0.56	0	1	0	5.28
1164	CSc1ccc(cc1)c1nc2n(c1Nc1ccc3c(c1)OCO3)c(C)ccc2	C22H19N3O2S	389.47	28	21	0.14	4	3	1	112.92	73.09	3.61	6.02	5.5	3.39	4.13	4.53	-6.34	1.79E-04	4.59E-07	Poorly soluble	-7.33	1.81E-05	4.64E-08	Poorly soluble	-7.74	7.09E-06	1.82E-08	Poorly soluble	High	No	Yes	Yes	Yes	Yes	Yes	Yes	-4.4	0	0	0	0	1	0.55	0	0	2	3.43
1165	CSc1ccc(cc1)c1nc2n(c1Nc1ccc3c(c1)OCCO3)cc(cc2)Cl	C22H18ClN3O2S	423.92	29	21	0.14	4	3	1	117.77	73.09	3.79	6.15	5.89	3.47	4.47	4.75	-6.61	1.03E-04	2.43E-07	Poorly soluble	-7.47	1.44E-05	3.40E-08	Poorly soluble	-8.22	2.57E-06	6.05E-09	Poorly soluble	High	No	Yes	Yes	Yes	Yes	Yes	Yes	-4.52	0	1	0	1	1	0.55	0	0	2	3.4
1166	Clc1ccc2n(c1)c(Nc1ccc3c(c1)OCCO3)c(n2)c1ccc(cc1)Cl	C21H15Cl2N3O2	412.27	28	21	0.1	3	3	1	111.06	47.79	3.76	6.27	5.82	3.47	4.5	4.76	-6.7	8.17E-05	1.98E-07	Poorly soluble	-7.06	3.58E-05	8.69E-08	Poorly soluble	-8.35	1.86E-06	4.51E-09	Poorly soluble	High	Yes	Yes	Yes	Yes	Yes	Yes	Yes	-4.36	0	1	0	0	1	0.55	0	0	2	3.28
1167	CSc1ccc(cc1)c1nc2n(c1Nc1ccc3c(c1)OCO3)cc(cc2)Cl	C21H16ClN3O2S	409.89	28	21	0.1	4	3	1	112.97	73.09	3.7	6.25	5.85	3.66	4.25	4.74	-6.61	1.01E-04	2.46E-07	Poorly soluble	-7.57	1.10E-05	2.68E-08	Poorly soluble	-7.95	4.59E-06	1.12E-08	Poorly soluble	High	No	Yes	Yes	Yes	Yes	Yes	Yes	-4.36	0	1	0	0	1	0.55	0	0	2	3.32
1168	Clc1ccc2n(c1)c(Nc1ccc3c(c1)OCO3)c(n2)c1ccc(cc1)N(C)C	C22H19ClN4O2	406.86	29	21	0.14	4	3	1	115.45	51.03	3.68	5.86	5.19	3.06	3.31	4.22	-6.33	1.92E-04	4.72E-07	Poorly soluble	-6.7	8.05E-05	1.98E-07	Poorly soluble	-7.57	1.10E-05	2.71E-08	Poorly soluble	High	Yes	No	Yes	Yes	Yes	Yes	Yes	-4.62	0	0	0	0	1	0.55	0	0	2	3.47
1169	Clc1ccc(cc1)c1nc2n(c1Nc1ccc3c(c1)OCO3)cc(cc2)Cl	C20H13Cl2N3O2	398.24	27	21	0.05	3	3	1	106.25	47.79	3.59	6.37	5.78	3.66	4.28	4.73	-6.7	7.95E-05	2.00E-07	Poorly soluble	-7.16	2.72E-05	6.84E-08	Poorly soluble	-8.08	3.31E-06	8.32E-09	Poorly soluble	High	Yes	Yes	Yes	Yes	Yes	Yes	Yes	-4.21	0	1	0	0	1	0.55	0	0	2	3.19
1170	Clc1ccc2n(c1)c(Nc1ccc3c(c1)OCO3)c(n2)c1cc(Br)ccc1F	C20H12BrClFN3O2	460.68	28	21	0.05	3	4	1	108.9	47.79	3.55	6.53	6.45	4.14	4.73	5.08	-7.17	3.14E-05	6.81E-08	Poorly soluble	-7.33	2.15E-05	4.67E-08	Poorly soluble	-8.54	1.34E-06	2.91E-09	Poorly soluble	High	No	Yes	Yes	Yes	Yes	Yes	No	-4.47	0	1	0	1	1	0.55	0	0	2	3.3
1171	CCCCN(CCCNC(=O)C1=C(C)C(=O)OC21CCCCC2)CC	C20H34N2O3	350.5	25	0	0.8	10	4	1	100.77	58.64	3.48	3.2	3.19	2.38	3.95	3.24	-3.37	1.50E-01	4.27E-04	Soluble	-4.1	2.76E-02	7.88E-05	Moderately soluble	-5.26	1.94E-03	5.52E-06	Moderately soluble	High	Yes	Yes	No	No	No	Yes	No	-6.17	0	0	0	0	0	0.55	0	0	2	4.19
1172	CCCCN(CCNC(=O)C1=C(C)C(=O)OC21CCCCC2)CC	C19H32N2O3	336.47	24	0	0.79	9	4	1	95.97	58.64	3.6	2.85	2.8	2.16	3.54	2.99	-3.13	2.51E-01	7.45E-04	Soluble	-3.74	6.12E-02	1.82E-04	Soluble	-4.86	4.62E-03	1.37E-05	Moderately soluble	High	Yes	Yes	No	No	No	Yes	No	-6.33	0	0	0	0	0	0.55	0	0	1	4.06
1173	CC(CN(CC(C)C)CCCNC(=O)C1=C(C)C(=O)OC21CCCCC2)C	C22H38N2O3	378.55	27	0	0.82	10	4	1	110.39	58.64	4.19	4.25	3.68	2.83	4.43	3.88	-4.2	2.36E-02	6.24E-05	Moderately soluble	-5.19	2.43E-03	6.41E-06	Moderately soluble	-5.3	1.90E-03	5.02E-06	Moderately soluble	High	Yes	No	No	No	No	Yes	Yes	-5.59	0	0	0	0	0	0.55	0	0	3	4.42
1174	CSCC[C@H](N1Cc2c(C1=O)cccc2)C(=O)Nc1ccc2c(c1)OCO2	C20H20N2O4S	384.45	27	12	0.3	7	4	1	108.21	93.17	3.27	2.71	2.41	2.23	3.23	2.77	-3.8	6.12E-02	1.59E-04	Soluble	-4.32	1.84E-02	4.79E-05	Moderately soluble	-5.74	7.08E-04	1.84E-06	Moderately soluble	High	No	Yes	Yes	Yes	Yes	Yes	Yes	-6.72	0	0	0	0	0	0.55	0	0	1	3.41
1175	Fc1ccc(cc1)Cn1cc(C(=O)c2ccc3c(c2)OCO3)c(=O)c2c1cc1OCOc1c2	C25H16FNO6	445.4	33	22	0.12	4	7	0	115.92	75.99	3.02	4.47	4.3	2.34	5.01	3.83	-5.65	1.00E-03	2.25E-06	Moderately soluble	-5.79	7.30E-04	1.64E-06	Moderately soluble	-7.83	6.51E-06	1.46E-08	Poorly soluble	High	No	Yes	No	Yes	Yes	No	Yes	-5.84	0	0	0	0	0	0.55	0	0	2	3.17
1176	CCCN1C[C@]23[C@@H](C1=O)[C@H]([C@H](O2)C=C3)C(=O)O	C12H15NO4	237.25	17	0	0.67	3	4	1	62.89	66.84	1.33	-0.36	-0.12	0.4	0.29	0.31	-0.89	3.08E+01	1.30E-01	Very soluble	-0.58	6.22E+01	2.62E-01	Very soluble	-0.46	8.15E+01	3.44E-01	Soluble	High	No	No	No	No	No	No	No	-8	0	0	0	0	0	0.56	0	1	1	4.99
1177	Cc1ccc(cc1)N1C(=O)N2[C@H](C1=O)CSC2c1ccc(cc1)C(F)(F)F	C19H15F3N2O2S	392.39	27	12	0.26	3	5	0	103.42	65.92	3.12	4.21	4.66	4.12	3.44	3.91	-5.06	3.45E-03	8.79E-06	Moderately soluble	-5.3	1.95E-03	4.96E-06	Moderately soluble	-5.6	9.92E-04	2.53E-06	Moderately soluble	High	Yes	No	No	Yes	Yes	No	Yes	-5.7	0	0	0	0	0	0.55	0	1	2	3.88
1178	Clc1ccc(cc1)C1SC[C@@H]2N1C(=O)N(C2=O)c1ccc(cc1)Cl	C17H12Cl2N2O2S	379.26	24	12	0.18	2	2	0	103.47	65.92	3.15	4.22	3.49	4.05	3.16	3.61	-5.09	3.10E-03	8.17E-06	Moderately soluble	-5.31	1.84E-03	4.85E-06	Moderately soluble	-5.57	1.03E-03	2.72E-06	Moderately soluble	High	Yes	No	Yes	Yes	Yes	No	No	-5.62	0	0	0	0	0	0.55	0	1	2	3.65
1179	C1CCCN(CC1)c1ncnc2c1nc1n2CCCCC1	C16H23N5	285.39	21	9	0.69	1	3	0	88.11	46.84	3.06	2.79	2.55	2.48	2.19	2.61	-3.62	6.87E-02	2.41E-04	Soluble	-3.43	1.06E-01	3.72E-04	Soluble	-3.73	5.34E-02	1.87E-04	Soluble	High	Yes	Yes	Yes	No	No	Yes	No	-6.06	0	0	0	0	0	0.55	0	0	0	3.09
1180	Clc1sc2c(c1)n(c(c2)C(=O)N1CCCC1)C	C12H13ClN2OS	268.76	17	8	0.42	2	1	0	75.4	53.48	2.9	3.01	2.75	2.4	3.45	2.9	-3.62	6.46E-02	2.41E-04	Soluble	-3.8	4.28E-02	1.59E-04	Soluble	-3.13	2.01E-01	7.48E-04	Soluble	High	Yes	No	Yes	Yes	Yes	No	No	-5.8	0	0	0	0	0	0.55	0	0	0	2.49
1181	O=C(c1csc2c1CCCC2)NC1CCCCCC1	C16H23NOS	277.42	19	5	0.69	3	1	1	81.48	57.34	3.27	4.46	4.08	3.41	4.98	4.04	-4.37	1.19E-02	4.30E-05	Moderately soluble	-5.38	1.15E-03	4.14E-06	Moderately soluble	-4.49	9.00E-03	3.24E-05	Moderately soluble	High	Yes	Yes	Yes	Yes	Yes	Yes	No	-4.83	0	0	0	0	0	0.55	0	0	1	3.04
1182	O=C(c1csc2c1CCCC2)NCCC1=CCCCC1	C17H23NOS	289.44	20	5	0.59	5	1	1	85.81	57.34	3.3	4.16	4.25	3.57	5.46	4.15	-4.11	2.25E-02	7.76E-05	Moderately soluble	-5.07	2.45E-03	8.47E-06	Moderately soluble	-5	2.91E-03	1.01E-05	Moderately soluble	High	Yes	Yes	Yes	Yes	Yes	No	No	-5.11	0	0	0	0	0	0.55	0	1	1	3.32
1183	O=C(c1csc2c1CCCC2)NCCCSC1CCCCC1	C18H27NOS2	337.54	22	5	0.72	7	1	1	98.68	82.64	3.66	4.93	4.81	3.89	5.94	4.65	-4.74	6.07E-03	1.80E-05	Moderately soluble	-6.4	1.34E-04	3.96E-07	Poorly soluble	-5.51	1.05E-03	3.12E-06	Moderately soluble	High	No	Yes	Yes	Yes	Yes	Yes	No	-4.86	0	0	0	0	0	0.55	0	0	1	3.42
1184	O=C(NCc1cccs1)CCCn1nc(C)n2c(c1=O)cc1c2ccs1	C18H18N4O2S2	386.49	26	17	0.28	7	3	1	105.66	124.88	3.25	2.3	3.03	2.46	4.38	3.08	-3.71	7.59E-02	1.96E-04	Soluble	-4.56	1.06E-02	2.75E-05	Moderately soluble	-5.47	1.32E-03	3.42E-06	Moderately soluble	High	No	No	Yes	Yes	Yes	No	Yes	-7.02	0	0	0	0	0	0.55	0	0	1	3.22
1185	COC(=O)Cn1ncn2c(c1=O)cc1c2ccs1	C11H9N3O3S	263.27	18	12	0.18	3	4	0	67	93.84	2.51	1.42	0.88	1.24	1.37	1.49	-2.66	5.73E-01	2.18E-03	Soluble	-3	2.66E-01	1.01E-03	Soluble	-2.22	1.57E+00	5.97E-03	Soluble	High	No	No	Yes	No	No	No	No	-6.9	0	0	0	0	0	0.55	0	0	0	2.79
1186	CCc1nn(CC(=O)O)c(=O)c2n1c1ccsc1c2	C12H11N3O3S	277.3	19	12	0.25	3	4	1	72.45	104.84	1.96	1.55	1.36	1.53	1.71	1.62	-2.81	4.34E-01	1.57E-03	Soluble	-3.36	1.21E-01	4.35E-04	Soluble	-2.31	1.36E+00	4.91E-03	Soluble	High	No	No	Yes	No	No	No	No	-6.89	0	0	0	0	0	0.56	0	0	0	2.95
1187	OC(=O)Cn1ncn2c(c1=O)cc1c2ccs1	C10H7N3O3S	249.25	17	12	0.1	2	4	1	62.68	104.84	1.49	1.1	0.8	0.95	0.88	1.05	-2.47	8.47E-01	3.40E-03	Soluble	-2.89	3.18E-01	1.28E-03	Soluble	-1.52	7.46E+00	2.99E-02	Soluble	High	No	No	Yes	No	No	No	No	-7.04	0	0	0	0	0	0.56	0	0	1	2.68
1188	CCOC(=O)C(n1nc(C)n2c(c1=O)cc1c2ccs1)CC	C15H17N3O3S	319.38	22	12	0.4	5	4	0	86.38	93.84	3.3	2.7	2.53	2.32	2.8	2.73	-3.59	8.12E-02	2.54E-04	Soluble	-4.32	1.52E-02	4.75E-05	Moderately soluble	-3.43	1.19E-01	3.72E-04	Soluble	High	No	No	Yes	Yes	Yes	No	No	-6.33	0	0	0	0	0	0.55	0	0	0	3.7
1189	CCOC(=O)C(n1nc(C)n2c(c1=O)cc1c2ccs1)C	C14H15N3O3S	305.35	21	12	0.36	4	4	0	81.58	93.84	3.08	2.18	2.14	2.06	2.42	2.38	-3.27	1.66E-01	5.43E-04	Soluble	-3.78	5.02E-02	1.64E-04	Soluble	-3.03	2.84E-01	9.31E-04	Soluble	High	No	No	Yes	Yes	Yes	No	No	-6.61	0	0	0	0	0	0.55	0	0	0	3.59
1190	O=c1[nH]nc(n2c1cc1c2cco1)C	C9H7N3O2	189.17	14	12	0.11	0	3	1	50.55	63.3	1.58	0.69	1.08	0.73	1.45	1.11	-2.08	1.57E+00	8.28E-03	Soluble	-1.6	4.79E+00	2.53E-02	Very soluble	-2.9	2.39E-01	1.26E-03	Soluble	High	Yes	No	Yes	No	No	No	No	-6.96	0	0	0	0	1	0.55	0	0	1	2.64
1191	CCOC(=O)C(n1nc(CC)n2c(c1=O)cc1c2cco1)C	C15H17N3O4	303.31	22	12	0.4	5	5	0	80.77	78.74	3.13	2.03	1.93	1.52	1.56	2.03	-3.07	2.56E-01	8.45E-04	Soluble	-3.31	1.48E-01	4.88E-04	Soluble	-3.38	1.26E-01	4.16E-04	Soluble	High	No	No	Yes	Yes	Yes	No	No	-6.71	0	0	0	0	0	0.55	0	0	0	3.76
1192	COC(=O)Cn1nc(CC)n2c(c1=O)cc1c2cco1	C13H13N3O4	275.26	20	12	0.31	4	5	0	71.16	78.74	2.67	1.26	0.98	1	0.97	1.38	-2.52	8.30E-01	3.02E-03	Soluble	-2.51	8.46E-01	3.07E-03	Soluble	-2.96	3.04E-01	1.10E-03	Soluble	High	No	No	Yes	No	No	No	No	-7.08	0	0	0	0	0	0.55	0	0	0	3.1
1193	CCOC(=O)C(n1nc(C)n2c(c1=O)cc1c2cco1)C	C14H15N3O4	289.29	21	12	0.36	4	5	0	75.97	78.74	2.9	1.56	1.67	1.26	1.18	1.71	-2.78	4.85E-01	1.68E-03	Soluble	-2.82	4.34E-01	1.50E-03	Soluble	-2.98	3.01E-01	1.04E-03	Soluble	High	No	No	Yes	No	No	No	No	-6.96	0	0	0	0	0	0.55	0	0	0	3.63
1194	CCOC(=O)C(n1nc(CC)n2c(c1=O)cc1c2cc(o1)C)CC	C17H21N3O4	331.37	24	12	0.47	6	5	0	90.55	78.74	3.57	2.96	2.63	2.01	2.47	2.73	-3.73	6.12E-02	1.85E-04	Soluble	-4.28	1.75E-02	5.29E-05	Moderately soluble	-4.16	2.30E-02	6.95E-05	Moderately soluble	High	No	No	Yes	Yes	Yes	No	No	-6.22	0	0	0	0	0	0.55	0	0	0	3.96
1195	CC1CCN(CC1)C(=O)C1CCN(CC1)c1nn2c(s1)nc1c(c2=O)CCCC1	C21H29N5O2S	415.55	29	9	0.71	3	4	0	122.56	99.05	3.39	2.69	1.74	2.68	2.99	2.7	-4.14	2.99E-02	7.20E-05	Moderately soluble	-4.42	1.57E-02	3.78E-05	Moderately soluble	-3.65	9.35E-02	2.25E-04	Soluble	High	No	No	No	Yes	Yes	Yes	Yes	-6.92	0	0	0	0	0	0.55	0	0	1	4.72
1196	OC(=O)Cn1c(=O)c(=O)n(c2c1nccc2)C	C10H9N3O4	235.2	17	10	0.2	2	5	1	59.37	94.19	0.91	-0.33	-0.82	-0.48	-0.22	-0.19	-1.39	9.50E+00	4.04E-02	Very soluble	-1.19	1.53E+01	6.51E-02	Very soluble	-1.29	1.20E+01	5.09E-02	Soluble	High	No	No	No	No	No	No	No	-7.97	0	1	0	0	0	0.56	0	1	1	2.35
1197	O=C(Cn1nc(C)n2c(c1=O)cc1c2cco1)NCc1cccs1	C16H14N4O3S	342.37	24	17	0.19	5	4	1	90.43	109.78	2.7	1.43	1.78	1.18	2.37	1.89	-3.06	3.00E-01	8.75E-04	Soluble	-3.34	1.56E-01	4.57E-04	Soluble	-4.63	7.95E-03	2.32E-05	Moderately soluble	High	No	No	Yes	No	Yes	No	Yes	-7.37	0	0	0	0	0	0.55	0	0	0	3.14
1198	CCC(NC(=O)Cn1nc(CC)n2c(c1=O)cc1c2cco1)C	C16H20N4O3	316.36	23	12	0.44	6	4	1	87.3	81.54	2.88	2.02	1.72	1.36	1.62	1.92	-3.06	2.73E-01	8.63E-04	Soluble	-3.36	1.38E-01	4.37E-04	Soluble	-4.09	2.57E-02	8.11E-05	Moderately soluble	High	No	No	Yes	No	Yes	No	No	-6.8	0	0	0	0	0	0.55	0	0	0	3.78
1199	O=C(N1CCN(CC1)C(=O)c1ccco1)CCCn1nc(C)n2c(c1=O)cc1c2cco1	C22H23N5O5	437.45	32	17	0.36	7	6	0	122.79	106.2	3.32	0.99	1.15	0.83	1.24	1.5	-3.11	3.42E-01	7.82E-04	Soluble	-2.81	6.80E-01	1.55E-03	Soluble	-4.58	1.14E-02	2.61E-05	Moderately soluble	High	No	Yes	No	No	Yes	No	Yes	-8.27	0	0	0	0	0	0.55	0	0	1	3.67
1200	O=C(NCc1ccco1)CCCn1nc(C)n2c(c1=O)cc1c2cco1	C18H18N4O4	354.36	26	17	0.28	7	5	1	94.43	94.68	3.08	1.07	2.09	0.87	1.89	1.8	-2.73	6.55E-01	1.85E-03	Soluble	-2.65	7.94E-01	2.24E-03	Soluble	-5.38	1.48E-03	4.17E-06	Moderately soluble	High	No	Yes	Yes	No	Yes	No	Yes	-7.7	0	0	0	0	0	0.55	0	0	1	3.26
1201	O=C(NCc1cccs1)CCCn1nc(C)n2c(c1=O)cc1c2cco1	C18H18N4O3S	370.43	26	17	0.28	7	4	1	100.05	109.78	3.06	1.69	2.56	1.66	3.14	2.42	-3.22	2.22E-01	5.98E-04	Soluble	-3.61	9.09E-02	2.45E-04	Soluble	-5.42	1.40E-03	3.77E-06	Moderately soluble	High	No	Yes	Yes	Yes	Yes	No	Yes	-7.36	0	0	0	0	0	0.55	0	0	1	3.27
1202	Cn1ncc(c1)CN1CC(C2(C1)CCCC2)c1onc(n1)C	C16H23N5O	301.39	22	10	0.69	3	5	0	86.54	59.98	3.07	1.93	1.74	1.27	1.93	1.99	-3.06	2.61E-01	8.65E-04	Soluble	-2.81	4.63E-01	1.54E-03	Soluble	-3.88	4.01E-02	1.33E-04	Soluble	High	Yes	Yes	No	No	No	Yes	Yes	-6.77	0	0	0	0	0	0.55	0	0	0	4.13
1203	CCn1ncc(c1)CN1CC(C2(C1)CCCC2)c1onc(n1)C	C17H25N5O	315.41	23	10	0.71	4	5	0	91.35	59.98	3.44	2.23	2.22	1.51	2.29	2.34	-3.26	1.74E-01	5.52E-04	Soluble	-3.12	2.37E-01	7.50E-04	Soluble	-4.27	1.68E-02	5.32E-05	Moderately soluble	High	Yes	Yes	No	No	No	Yes	Yes	-6.64	0	0	0	0	0	0.55	0	0	0	4.25
1204	Cn1cnc(c1)c1onc(n1)C1CN(CC21CCOCC2)S(=O)(=O)N(C)C	C16H24N6O4S	396.46	27	10	0.69	4	9	0	100.28	114.97	2.81	-0.56	1.17	-0.14	-0.88	0.48	-1.96	4.39E+00	1.11E-02	Very soluble	-1.38	1.64E+01	4.13E-02	Very soluble	-2.8	6.31E-01	1.59E-03	Soluble	High	No	Yes	No	No	No	No	No	-9.12	0	0	0	0	0	0.55	0	0	1	4.89
1205	COC1CCC21CCN(CC2)S(=O)(=O)c1ccc(c(c1)F)F	C15H19F2NO3S	331.38	22	6	0.6	3	6	0	81.32	54.99	3.07	2.28	4.08	2.49	2.45	2.87	-3.33	1.53E-01	4.63E-04	Soluble	-3.07	2.81E-01	8.47E-04	Soluble	-4.29	1.68E-02	5.08E-05	Moderately soluble	High	Yes	No	No	Yes	No	Yes	No	-6.7	0	0	0	0	0	0.55	0	0	0	3.88
1206	CN1CCC2(CC1)CN(Cc1c(O2)cccc1)C1CCC1	C18H26N2O	286.41	21	6	0.67	1	3	0	93.29	15.71	3.39	2.82	1.98	2.65	2.75	2.72	-3.54	8.30E-02	2.90E-04	Soluble	-2.81	4.46E-01	1.56E-03	Soluble	-4	2.87E-02	1.00E-04	Soluble	High	Yes	Yes	No	No	No	Yes	No	-6.04	0	0	0	0	0	0.55	0	0	0	3.8
1207	CC(N1CCC2(CC1)CN(Cc1c(O2)cccc1)C1CCC1)C	C20H30N2O	314.47	23	6	0.7	2	3	0	102.9	15.71	3.84	3.62	2.76	3.11	3.32	3.33	-4.13	2.32E-02	7.39E-05	Moderately soluble	-3.64	7.24E-02	2.30E-04	Soluble	-4.42	1.19E-02	3.79E-05	Moderately soluble	High	Yes	Yes	No	No	No	Yes	Yes	-5.65	0	0	0	0	0	0.55	0	0	1	4.02
1208	Fc1cccc(c1)NC1=NCCCNC21CCN(CC2)S(=O)(=O)C(C)C	C18H27FN4O2S	382.5	26	6	0.61	4	6	2	113.9	82.18	2.93	1.27	2.37	1.91	2.18	2.13	-2.92	4.62E-01	1.21E-03	Soluble	-2.59	9.72E-01	2.54E-03	Soluble	-5.32	1.83E-03	4.79E-06	Moderately soluble	High	No	Yes	No	No	No	Yes	No	-7.73	0	0	0	0	0	0.55	0	0	1	4.35
1209	O=C1CN(Cc2cnn(c2)C(C)C)C2(CN1C)CCCC2	C16H26N4O	290.4	21	5	0.75	3	3	0	90.96	41.37	3.02	1.16	1.14	1.4	1.46	1.63	-2.35	1.30E+00	4.47E-03	Soluble	-1.62	6.91E+00	2.38E-02	Very soluble	-2.79	4.74E-01	1.63E-03	Soluble	High	Yes	Yes	No	No	No	Yes	No	-7.25	0	0	0	0	0	0.55	0	0	0	2.99
1210	CCN1c2ccccc2C2(C1=O)N(CC1CCCO1)C(=O)c1c2c(=O)c2ccccc2o1	C25H22N2O5	430.45	32	16	0.32	3	5	0	124.95	80.06	3.37	2.42	2.17	1.57	3.67	2.64	-4.21	2.68E-02	6.23E-05	Moderately soluble	-3.74	7.77E-02	1.80E-04	Soluble	-7.1	3.42E-05	7.94E-08	Poorly soluble	High	No	Yes	No	Yes	Yes	Yes	Yes	-7.21	0	0	0	0	0	0.55	0	0	1	4.95
1211	O=C1c2oc3ccccc3c(=O)c2C2(N1CC1CCCO1)c1ccccc1N(C2=O)C	C24H20N2O5	416.43	31	16	0.29	2	5	0	120.14	80.06	3.28	2.05	1.78	1.36	3.28	2.35	-3.96	4.53E-02	1.09E-04	Soluble	-3.36	1.82E-01	4.37E-04	Soluble	-6.71	8.14E-05	1.95E-07	Poorly soluble	High	No	Yes	No	Yes	Yes	Yes	Yes	-7.38	0	0	0	0	0	0.55	0	0	1	4.82
1212	OCCCN1C(=O)c2c(C31c1ccccc1N(C3=O)C)c(=O)c1c(o2)cccc1	C22H18N2O5	390.39	29	16	0.23	3	5	1	112.72	91.06	2.82	1.32	0.98	0.94	2.8	1.77	-3.3	1.95E-01	4.99E-04	Soluble	-2.83	5.73E-01	1.47E-03	Soluble	-6.35	1.76E-04	4.50E-07	Poorly soluble	High	No	Yes	No	No	Yes	No	Yes	-7.74	0	0	0	0	0	0.55	0	0	1	4.45
1213	OCCN1C(=O)c2c(C31C(=O)N(c1c3cccc1)C)c(=O)c1c(o2)cccc1	C21H16N2O5	376.36	28	16	0.19	2	5	1	107.91	91.06	2.55	0.96	0.59	0.72	2.41	1.45	-3.07	3.21E-01	8.53E-04	Soluble	-2.46	1.31E+00	3.47E-03	Soluble	-5.95	4.19E-04	1.11E-06	Moderately soluble	High	No	Yes	No	No	Yes	No	Yes	-7.91	0	0	0	0	0	0.55	0	0	1	4.37
1214	COCc1c(Br)c(C)nc2c1c1NC3(CCCCC3)NC(=O)c1s2	C17H20BrN3O2S	410.33	24	9	0.53	2	3	2	107.33	91.49	3.01	4.04	3.23	2.72	4.94	3.59	-5.07	3.45E-03	8.42E-06	Moderately soluble	-5.66	8.88E-04	2.16E-06	Moderately soluble	-6.58	1.09E-04	2.66E-07	Poorly soluble	High	No	Yes	Yes	No	Yes	Yes	No	-5.93	0	0	0	0	0	0.55	0	0	2	3.88
1215	Cc1ccc2c(c1)N=C(N=C(N2)c1ccccc1)c1cccnc1	C20H16N4	312.37	24	18	0.05	2	3	1	107.85	49.64	2.69	4.1	3.01	3.24	5.07	3.62	-4.78	5.15E-03	1.65E-05	Moderately soluble	-4.85	4.43E-03	1.42E-05	Moderately soluble	-8.1	2.49E-06	7.98E-09	Poorly soluble	High	Yes	No	Yes	No	Yes	No	Yes	-5.29	0	0	0	0	0	0.55	0	0	1	3.76
1216	COc1cc(ccc1OC)S(=O)(=O)N1CCC(CC1)Oc1ccc2c(c1)OCO2	C20H23NO7S	421.46	29	12	0.4	6	8	0	108.52	91.91	3.75	3.05	3.36	1.17	1.94	2.66	-4.28	2.19E-02	5.19E-05	Moderately soluble	-4.65	9.52E-03	2.26E-05	Moderately soluble	-4.99	4.36E-03	1.04E-05	Moderately soluble	High	No	No	Yes	Yes	Yes	Yes	Yes	-6.71	0	0	0	0	0	0.55	0	0	1	4.04
1217	O=c1[nH]c(=O)n(c2c1[nH]c(n2)N1CCCCC1)C	C11H15N5O2	249.27	18	9	0.55	1	3	2	71.69	86.78	1.78	0.74	-0.44	0.6	1.18	0.77	-2.16	1.74E+00	6.99E-03	Soluble	-2.14	1.80E+00	7.22E-03	Soluble	-2.27	1.33E+00	5.33E-03	Soluble	High	No	No	Yes	No	No	No	No	-7.3	0	1	0	0	0	0.55	0	0	1	2.33
1218	Fc1ccc(cc1)c1nsc2c1ncnc2N1CCNCC1	C15H14FN5S	315.37	22	15	0.27	2	5	1	91.96	82.18	2.9	2.25	1.96	1.57	3.54	2.44	-3.59	8.19E-02	2.60E-04	Soluble	-3.61	7.71E-02	2.44E-04	Soluble	-5.5	9.97E-04	3.16E-06	Moderately soluble	High	No	Yes	Yes	No	Yes	Yes	Yes	-6.63	0	0	0	0	0	0.55	0	0	0	3.01
1219	Fc1ccc(cc1)Nc1nc2nonc2nc1N(C)C	C12H11FN6O	274.25	20	15	0.17	3	6	1	71.1	79.97	2.75	2.14	2.38	1.34	1.01	1.92	-3.25	1.56E-01	5.68E-04	Soluble	-3.45	9.70E-02	3.54E-04	Soluble	-4.76	4.81E-03	1.75E-05	Moderately soluble	High	No	No	Yes	No	No	No	Yes	-6.45	0	0	0	0	0	0.55	0	0	0	3.05
1220	CC1CCN(CC1)c1nc2nonc2nc1N1CCC(CC1)C	C16H24N6O	316.4	23	9	0.75	2	5	0	95.91	71.18	3.71	3.18	1.72	1.94	1.42	2.4	-3.96	3.45E-02	1.09E-04	Soluble	-4.35	1.43E-02	4.51E-05	Moderately soluble	-3.54	9.10E-02	2.88E-04	Soluble	High	Yes	No	Yes	Yes	No	Yes	No	-5.97	0	0	0	0	0	0.55	0	0	0	4.04
1221	CCN(c1nc2nonc2nc1N(C)C)c1ccccc1	C14H16N6O	284.32	21	15	0.29	4	5	0	80.85	71.18	3.13	2.54	2.24	1.47	0.86	2.05	-3.47	9.69E-02	3.41E-04	Soluble	-3.68	5.92E-02	2.08E-04	Soluble	-4.55	8.03E-03	2.82E-05	Moderately soluble	High	Yes	No	Yes	Yes	Yes	Yes	Yes	-6.23	0	0	0	0	0	0.55	0	0	0	3.18
1222	Brc1cccc(c1)Nc1nc2nonc2nc1N(C)C	C12H11BrN6O	335.16	20	15	0.17	3	5	1	78.84	79.97	3.07	2.73	2.58	1.6	1.26	2.25	-3.99	3.39E-02	1.01E-04	Soluble	-4.06	2.90E-02	8.64E-05	Moderately soluble	-5.3	1.68E-03	5.02E-06	Moderately soluble	High	No	No	Yes	No	Yes	Yes	Yes	-6.41	0	0	0	0	0	0.55	0	0	0	3.18
1223	CN(CCCNc1nc(C)nc2c1CCC2)C	C13H22N4	234.34	17	6	0.69	5	3	1	71.05	41.05	2.95	2	1.45	0.96	2.33	1.94	-2.48	7.69E-01	3.28E-03	Soluble	-2.49	7.61E-01	3.25E-03	Soluble	-4.25	1.31E-02	5.57E-05	Moderately soluble	High	Yes	Yes	No	No	No	Yes	No	-6.31	0	0	0	0	0	0.55	0	0	1	2.8
1224	COc1ccc(cc1Nc1nc(SC)nc2c1CCC2)Cl	C15H16ClN3OS	321.83	21	12	0.33	4	3	1	87.42	72.34	3.36	4.21	4.09	2.54	3.99	3.64	-4.65	7.26E-03	2.26E-05	Moderately soluble	-5.44	1.17E-03	3.64E-06	Moderately soluble	-6.27	1.72E-04	5.36E-07	Poorly soluble	High	Yes	No	Yes	Yes	Yes	Yes	Yes	-5.27	0	0	0	0	0	0.55	0	0	1	2.88
1225	CSc1nc(Nc2ccccc2F)c2c(n1)CCC2	C14H14FN3S	275.34	19	12	0.29	3	3	1	75.88	63.11	3.06	3.71	3.99	2.75	3.75	3.45	-4.15	1.93E-02	7.02E-05	Moderately soluble	-4.73	5.17E-03	1.88E-05	Moderately soluble	-5.83	4.10E-04	1.49E-06	Moderately soluble	High	Yes	Yes	Yes	Yes	Yes	Yes	Yes	-5.35	0	0	0	0	0	0.55	0	0	1	2.77
1226	COc1ccc(cc1)Nc1nc(SC)nc2c1CCC2	C15H17N3OS	287.38	20	12	0.33	4	3	1	82.41	72.34	3.11	3.58	3.44	2.02	3.36	3.1	-4.06	2.52E-02	8.77E-05	Moderately soluble	-4.79	4.71E-03	1.64E-05	Moderately soluble	-5.67	6.13E-04	2.13E-06	Moderately soluble	High	Yes	Yes	Yes	Yes	Yes	Yes	Yes	-5.51	0	0	0	0	0	0.55	0	0	1	2.75
1227	CSc1nc(Nc2ccc3c(c2)OCCO3)c2c(n1)CCC2	C16H17N3O2S	315.39	22	12	0.38	3	4	1	86.79	81.57	3.02	3.33	3.2	1.71	3.44	2.94	-4.1	2.51E-02	7.96E-05	Moderately soluble	-4.72	6.01E-03	1.91E-05	Moderately soluble	-5.56	8.63E-04	2.74E-06	Moderately soluble	High	No	Yes	Yes	Yes	Yes	Yes	Yes	-5.86	0	0	0	0	0	0.55	0	0	0	3.03
1228	CSc1nc(Nc2ccc(cc2)N(C)C)c2c(n1)CCC2	C16H20N4S	300.42	21	12	0.38	4	2	1	90.13	66.35	3.04	3.73	3.5	2.27	2.96	3.1	-4.21	1.85E-02	6.15E-05	Moderately soluble	-4.82	4.60E-03	1.53E-05	Moderately soluble	-5.65	6.74E-04	2.24E-06	Moderately soluble	High	Yes	No	Yes	Yes	Yes	Yes	Yes	-5.48	0	0	0	0	0	0.55	1	0	1	2.97
1229	CC(=O)N1[C@H]2CCCC[C@H]2C2(n3c1ncn3)CCCCC2	C16H24N4O	288.39	21	5	0.81	1	3	0	85.04	51.02	2.32	2.72	2.48	2.48	1.27	2.25	-3.45	1.02E-01	3.53E-04	Soluble	-3.45	1.03E-01	3.59E-04	Soluble	-2.56	7.96E-01	2.76E-03	Soluble	High	Yes	Yes	No	No	No	Yes	No	-6.13	0	0	0	0	0	0.55	0	0	0	4.21
1230	CC(C(=O)N1[C@H]2CCCC[C@H]2C2(n3c1ncn3)CCCCC2)C	C18H28N4O	316.44	23	5	0.83	2	3	0	94.66	51.02	3.32	3.76	3.12	2.96	1.83	3	-4.2	2.00E-02	6.32E-05	Moderately soluble	-4.52	9.46E-03	2.99E-05	Moderately soluble	-2.98	3.31E-01	1.04E-03	Soluble	High	Yes	Yes	No	No	Yes	Yes	Yes	-5.56	0	0	0	0	0	0.55	0	0	1	4.43
1231	O=C(N1[C@H]2CCCC[C@H]2C2(n3c1ncn3)CCCCC2)c1ccco1	C19H24N4O2	340.42	25	10	0.63	2	4	0	97.21	64.16	3.05	3.77	3.37	2.43	1.68	2.86	-4.49	1.10E-02	3.24E-05	Moderately soluble	-4.81	5.26E-03	1.55E-05	Moderately soluble	-3.88	4.54E-02	1.33E-04	Soluble	High	Yes	Yes	No	Yes	Yes	Yes	Yes	-5.7	0	0	0	0	0	0.55	0	0	1	4.45
1232	O=C(N1[C@H]2CCCC[C@H]2C2(n3c1ncn3)CCCCC2)C1CCCCC1	C21H32N4O	356.5	26	5	0.86	2	3	0	106.96	51.02	3.72	4.8	4.04	3.64	2.39	3.72	-5.08	2.93E-03	8.23E-06	Moderately soluble	-5.6	8.88E-04	2.49E-06	Moderately soluble	-3.57	9.60E-02	2.69E-04	Soluble	High	Yes	Yes	No	No	Yes	No	Yes	-5.07	0	0	0	0	0	0.55	0	0	2	4.71
1233	CC(C(=O)N1[C@H]2CCCC[C@H]2C2(n3c1nc(n3)C(C)C)CCCCC2)C	C21H34N4O	358.52	26	5	0.86	3	3	0	109.24	51.02	4.05	4.92	4.24	3.64	2.94	3.96	-5.11	2.80E-03	7.82E-06	Moderately soluble	-5.73	6.71E-04	1.87E-06	Moderately soluble	-3.78	5.98E-02	1.67E-04	Soluble	High	Yes	No	No	No	Yes	Yes	Yes	-4.99	0	0	0	0	0	0.55	0	0	2	4.92
1234	CC(CC(=O)N1[C@H]2CCCC[C@H]2C2(n3c1nc(n3)C(C)C)CCCCC2)C	C22H36N4O	372.55	27	5	0.86	4	3	0	114.05	51.02	3.77	5.14	4.63	3.86	3.34	4.15	-5.26	2.04E-03	5.48E-06	Moderately soluble	-5.96	4.12E-04	1.11E-06	Moderately soluble	-4.17	2.51E-02	6.73E-05	Moderately soluble	High	Yes	Yes	No	No	Yes	Yes	Yes	-4.92	0	0	0	0	1	0.55	0	0	2	5.04
1235	CC(c1nc2n(n1)C1(CCCCC1)[C@H]1[C@@H](N2C(=O)C2CCCCC2)CCCC1)C	C24H38N4O	398.58	29	5	0.88	3	3	0	121.55	51.02	4.27	5.96	5.17	4.29	3.5	4.64	-6	4.03E-04	1.01E-06	Moderately soluble	-6.81	6.21E-05	1.56E-07	Poorly soluble	-4.36	1.74E-02	4.37E-05	Moderately soluble	High	Yes	Yes	No	No	Yes	No	Yes	-4.5	1	0	0	0	1	0.55	0	0	2	5.2
1236	CC(C(=O)N1[C@H]2CCCC[C@H]2C2(n3c1nc(n3)C1CCCCC1)CCCCC2)C	C24H38N4O	398.58	29	5	0.88	3	3	0	121.55	51.02	4.46	5.96	5.17	4.29	3.5	4.67	-6	4.03E-04	1.01E-06	Moderately soluble	-6.81	6.21E-05	1.56E-07	Poorly soluble	-4.36	1.74E-02	4.37E-05	Moderately soluble	High	Yes	Yes	No	No	Yes	No	Yes	-4.5	1	0	0	0	1	0.55	0	0	2	5.25
1237	COCC(=O)N1[C@H]2CCCC[C@H]2C2(n3c1nc(n3)C1CCCCC1)CCCCC2	C23H36N4O2	400.56	29	5	0.87	4	4	0	117.82	60.25	3.37	4.8	4.16	3.67	2.81	3.76	-5.21	2.46E-03	6.15E-06	Moderately soluble	-5.8	6.39E-04	1.59E-06	Moderately soluble	-4.07	3.43E-02	8.55E-05	Moderately soluble	High	Yes	Yes	No	No	Yes	Yes	Yes	-5.34	0	0	0	0	0	0.55	0	0	2	5.2
1238	CC(CC(=O)N1[C@H]2CCCC[C@H]2C2(n3c1nc(n3)C1CCCCC1)CCCCC2)C	C25H40N4O	412.61	30	5	0.88	4	3	0	126.35	51.02	4.16	6.18	5.56	4.49	3.89	4.86	-6.15	2.91E-04	7.06E-07	Poorly soluble	-7.04	3.80E-05	9.21E-08	Poorly soluble	-4.75	7.30E-03	1.77E-05	Moderately soluble	High	Yes	Yes	No	No	Yes	No	Yes	-4.43	1	0	0	0	1	0.55	0	0	2	5.37
1239	O=C(N1[C@H]2CCCC[C@H]2C2(n3c1nc(n3)C1CCCCC1)CCCCC2)C1CCCCC1	C27H42N4O	438.65	32	5	0.89	3	3	0	133.85	51.02	4.77	7	6.09	4.9	4.01	5.35	-6.89	5.69E-05	1.30E-07	Poorly soluble	-7.89	5.70E-06	1.30E-08	Poorly soluble	-4.94	5.08E-03	1.16E-05	Moderately soluble	High	No	Yes	No	No	Yes	No	Yes	-4.01	1	3	0	1	1	0.55	0	0	2	5.54
1240	O=C(N1[C@H]2CCCC[C@H]2C2(n3c1nc(n3)c1ccco1)CCCCC2)C1CCCCC1	C25H34N4O2	422.56	31	10	0.72	3	4	0	124.67	64.16	4.16	5.56	5.3	3.74	3.29	4.41	-6	4.19E-04	9.92E-07	Poorly soluble	-6.67	9.07E-05	2.15E-07	Poorly soluble	-5.25	2.40E-03	5.68E-06	Moderately soluble	High	No	Yes	No	No	Yes	No	Yes	-4.93	0	0	0	0	1	0.55	0	0	2	5.24
1241	CN(CCNCC1CCOC(C1)(C)C)C	C12H26N2O	214.35	15	0	1	5	3	1	64.5	24.5	3.16	1.05	1.34	1.21	1.73	1.7	-1.5	6.77E+00	3.16E-02	Very soluble	-1.16	1.50E+01	6.99E-02	Very soluble	-2.92	2.55E-01	1.19E-03	Soluble	High	Yes	No	No	No	No	No	No	-6.86	0	0	0	0	0	0.55	0	0	1	2.6
1242	CCN(CCNCC1CCOC(C1)(C)C)CC	C14H30N2O	242.4	17	0	1	7	3	1	74.12	24.5	3.41	1.78	2.12	1.75	2.52	2.32	-2	2.41E+00	9.95E-03	Soluble	-1.91	2.96E+00	1.22E-02	Very soluble	-3.73	4.47E-02	1.85E-04	Soluble	High	Yes	No	No	No	No	No	No	-6.51	0	0	0	0	0	0.55	0	0	1	2.82
1243	CN(CCCNCC1CCOC(C1)(C)C)C	C13H28N2O	228.37	16	0	1	6	3	1	69.31	24.5	3.39	1.41	1.73	1.49	2.12	2.03	-1.75	4.08E+00	1.79E-02	Very soluble	-1.53	6.76E+00	2.96E-02	Very soluble	-3.33	1.07E-01	4.68E-04	Soluble	High	Yes	No	No	No	No	No	No	-6.69	0	0	0	0	0	0.55	0	0	1	2.77
1244	CCN(CCCNCC1CCOC(C1)(C)C)CC	C15H32N2O	256.43	18	0	1	8	3	1	78.93	24.5	3.86	2.14	2.51	2	2.92	2.69	-2.25	1.44E+00	5.62E-03	Soluble	-2.29	1.33E+00	5.17E-03	Soluble	-4.14	1.87E-02	7.29E-05	Moderately soluble	High	Yes	No	No	No	No	No	No	-6.34	0	0	0	0	0	0.55	0	0	1	2.99
1245	CC1CCCN(C1)c1ncnc2c1c1CCCCc1s2	C16H21N3S	287.42	20	9	0.62	1	2	0	89.1	57.26	3.29	4.52	3.43	3.34	4.53	3.82	-4.74	5.27E-03	1.83E-05	Moderately soluble	-5.44	1.03E-03	3.60E-06	Moderately soluble	-4.58	7.53E-03	2.62E-05	Moderately soluble	High	Yes	Yes	Yes	Yes	Yes	Yes	No	-4.84	0	0	0	0	0	0.55	0	0	1	3.57
1246	C1CCC(C1)Nc1ncnc2c1c1CCCCc1s2	C15H19N3S	273.4	19	9	0.6	2	2	1	81.27	66.05	3.06	4.37	3.73	3.1	4.54	3.76	-4.51	8.51E-03	3.11E-05	Moderately soluble	-5.47	9.20E-04	3.37E-06	Moderately soluble	-4.92	3.33E-03	1.22E-05	Moderately soluble	High	Yes	Yes	Yes	Yes	Yes	Yes	No	-4.87	0	0	0	0	0	0.55	0	0	1	3.05
1247	O=C(c1cnc2n(c1=O)ccs2)N1CCC(CC1)Cc1ccccc1	C19H19N3O2S	353.44	25	15	0.32	4	3	0	102.75	82.92	3.1	2.55	2.47	2.8	3.52	2.89	-3.82	5.38E-02	1.52E-04	Soluble	-3.94	4.07E-02	1.15E-04	Soluble	-5	3.52E-03	9.95E-06	Moderately soluble	High	No	No	No	Yes	Yes	No	Yes	-6.65	0	0	0	0	0	0.55	0	0	1	3.24
1248	O=C(c1cnc2n(c1=O)ccs2)N1CCN(CC1)Cc1ccccc1	C18H18N4O2S	354.43	25	15	0.28	4	4	0	104.76	86.16	2.79	1.15	0.8	1.75	2.4	1.78	-2.94	4.05E-01	1.14E-03	Soluble	-2.55	9.90E-01	2.79E-03	Soluble	-4.29	1.82E-02	5.14E-05	Moderately soluble	High	No	No	No	No	Yes	No	Yes	-7.65	0	0	0	0	0	0.55	0	0	1	2.89
1249	O=C(c1cnc2n(c1=O)ccs2)N1CCN(CC1)c1ccccc1F	C17H15FN4O2S	358.39	25	15	0.24	3	4	0	100.47	86.16	2.74	1.54	1.52	2.17	2.44	2.08	-3.28	1.89E-01	5.27E-04	Soluble	-2.96	3.94E-01	1.10E-03	Soluble	-4.16	2.47E-02	6.90E-05	Moderately soluble	High	No	No	No	No	Yes	No	Yes	-7.39	0	0	0	0	0	0.55	0	0	1	2.84
1250	Fc1ccc(cc1)N1CCN(CC1)C(=O)c1cnc2n(c1=O)ccs2	C17H15FN4O2S	358.39	25	15	0.24	3	4	0	100.47	86.16	2.67	1.54	1.52	2.17	2.44	2.07	-3.28	1.89E-01	5.27E-04	Soluble	-2.96	3.94E-01	1.10E-03	Soluble	-4.16	2.47E-02	6.90E-05	Moderately soluble	High	No	No	No	No	Yes	No	No	-7.39	0	0	0	0	0	0.55	0	0	1	2.81
1251	Clc1cccc(c1)N1CCN(CC1)C(=O)c1cnc2n(c1=O)ccs2	C17H15ClN4O2S	374.84	25	15	0.24	3	3	0	105.52	86.16	2.81	2.07	1.61	2.29	2.66	2.29	-3.71	7.24E-02	1.93E-04	Soluble	-3.51	1.16E-01	3.10E-04	Soluble	-4.49	1.23E-02	3.27E-05	Moderately soluble	High	No	No	No	Yes	Yes	No	Yes	-7.12	0	0	0	0	0	0.55	0	0	1	2.83
1252	Clc1ccc(c(c1)N1CCN(CC1)C(=O)c1cnc2n(c1=O)ccs2)C	C18H17ClN4O2S	388.87	26	15	0.28	3	3	0	110.48	86.16	3.18	2.43	1.92	2.52	3.17	2.64	-4.01	3.79E-02	9.75E-05	Moderately soluble	-3.88	5.10E-02	1.31E-04	Soluble	-4.86	5.36E-03	1.38E-05	Moderately soluble	High	No	No	No	Yes	Yes	No	Yes	-6.95	0	0	0	0	0	0.55	0	0	1	2.91
1253	COc1ccccc1N1CCN(CC1)C(=O)c1cnc2n(c1=O)ccs2	C18H18N4O3S	370.43	26	15	0.28	4	4	0	107	95.39	2.79	1.41	0.97	1.49	2.07	1.74	-3.19	2.40E-01	6.49E-04	Soluble	-3.02	3.56E-01	9.60E-04	Soluble	-4	3.70E-02	9.98E-05	Moderately soluble	High	No	No	No	No	Yes	No	Yes	-7.56	0	0	0	0	0	0.55	0	0	1	2.92
1254	COc1ccc(cc1)N1CCN(CC1)C(=O)c1cnc2n(c1=O)ccs2	C18H18N4O3S	370.43	26	15	0.28	4	4	0	107	95.39	2.83	1.41	0.97	1.49	2.07	1.75	-3.19	2.40E-01	6.49E-04	Soluble	-3.02	3.56E-01	9.60E-04	Soluble	-4	3.70E-02	9.98E-05	Moderately soluble	High	No	No	No	No	Yes	No	Yes	-7.56	0	0	0	0	0	0.55	1	0	1	2.9
1255	O=C(c1cnc2n(c1=O)ccs2)N1CCN(CC1)Cc1ccc2c(c1)OCO2	C19H18N4O4S	398.44	28	15	0.32	4	6	0	110.82	104.62	3.13	0.97	0.53	1.34	2.25	1.64	-3.05	3.52E-01	8.83E-04	Soluble	-2.75	7.01E-01	1.76E-03	Soluble	-4.01	3.91E-02	9.82E-05	Moderately soluble	High	No	Yes	Yes	No	Yes	Yes	Yes	-8.04	0	0	0	0	0	0.55	0	0	1	3.14
1256	O=C(c1cnc2n(c1=O)ccs2)N1CCN(CC1)c1cccc(c1C)C	C19H20N4O2S	368.45	26	15	0.32	3	3	0	110.44	86.16	2.96	2.17	1.57	2.26	3.04	2.4	-3.72	7.01E-02	1.90E-04	Soluble	-3.61	9.00E-02	2.44E-04	Soluble	-4.65	8.27E-03	2.24E-05	Moderately soluble	High	No	No	No	No	Yes	No	Yes	-7.01	0	0	0	0	0	0.55	0	0	1	2.99
1257	O=C(c1cnc2n(c1=O)ccs2)N1CCN(CC1)c1cccc(c1)C(F)(F)F	C18H15F3N4O2S	408.4	28	15	0.28	4	6	0	105.51	86.16	2.8	2.32	3.13	2.37	3.07	2.74	-3.97	4.42E-02	1.08E-04	Soluble	-3.77	6.97E-02	1.71E-04	Soluble	-4.73	7.64E-03	1.87E-05	Moderately soluble	High	No	No	No	Yes	Yes	No	Yes	-7.14	0	0	0	0	0	0.55	0	0	1	2.93
1258	O=C(c1cnc2n(c1=O)c(C)cs2)N1CCN(CC1)c1ccccc1	C18H18N4O2S	354.43	25	15	0.28	3	3	0	105.47	86.16	2.65	1.81	1.27	1.62	2.54	1.98	-3.42	1.34E-01	3.77E-04	Soluble	-3.24	2.05E-01	5.77E-04	Soluble	-4.27	1.89E-02	5.35E-05	Moderately soluble	High	No	No	No	No	Yes	No	Yes	-7.18	0	0	0	0	0	0.55	0	0	1	2.98
1259	O=C(c1cnc2n(c1=O)c(C)cs2)N1CCN(CC1)c1ccccc1F	C18H17FN4O2S	372.42	26	15	0.28	3	4	0	105.43	86.16	3.09	1.91	1.82	2	2.95	2.35	-3.58	9.77E-02	2.62E-04	Soluble	-3.34	1.69E-01	4.54E-04	Soluble	-4.54	1.08E-02	2.90E-05	Moderately soluble	High	No	No	No	No	Yes	No	Yes	-7.22	0	0	0	0	0	0.55	0	0	1	3
1260	Fc1ccc(cc1)N1CCN(CC1)C(=O)c1cnc2n(c1=O)c(C)cs2	C18H17FN4O2S	372.42	26	15	0.28	3	4	0	105.43	86.16	2.96	1.91	1.82	2	2.95	2.33	-3.58	9.77E-02	2.62E-04	Soluble	-3.34	1.69E-01	4.54E-04	Soluble	-4.54	1.08E-02	2.90E-05	Moderately soluble	High	No	No	No	No	Yes	No	Yes	-7.22	0	0	0	0	0	0.55	0	0	1	2.97
1261	Clc1cccc(c1)N1CCN(CC1)C(=O)c1cnc2n(c1=O)c(C)cs2	C18H17ClN4O2S	388.87	26	15	0.28	3	3	0	110.48	86.16	3.11	2.44	1.92	2.12	3.17	2.55	-4.02	3.74E-02	9.61E-05	Moderately soluble	-3.89	4.98E-02	1.28E-04	Soluble	-4.86	5.36E-03	1.38E-05	Moderately soluble	High	No	No	No	Yes	Yes	No	Yes	-6.94	0	0	0	0	0	0.55	0	0	1	2.99
1262	Clc1ccc(c(c1)N1CCN(CC1)C(=O)c1cnc2n(c1=O)c(C)cs2)C	C19H19ClN4O2S	402.9	27	15	0.32	3	3	0	115.45	86.16	3.22	2.81	2.23	2.34	3.68	2.86	-4.32	1.92E-02	4.77E-05	Moderately soluble	-4.28	2.13E-02	5.29E-05	Moderately soluble	-5.24	2.33E-03	5.79E-06	Moderately soluble	High	No	No	No	Yes	Yes	Yes	Yes	-6.76	0	0	0	0	0	0.55	0	0	1	3.08
1263	COc1ccc(cc1)N1CCN(CC1)C(=O)c1cnc2n(c1=O)c(C)cs2	C19H20N4O3S	384.45	27	15	0.32	4	4	0	111.97	95.39	3.03	1.78	1.27	1.32	2.58	2	-3.49	1.24E-01	3.22E-04	Soluble	-3.4	1.53E-01	3.97E-04	Soluble	-4.38	1.61E-02	4.20E-05	Moderately soluble	High	No	No	No	No	Yes	Yes	Yes	-7.38	0	0	0	0	0	0.55	1	0	1	3.07
1264	O=C(c1cnc2n(c1=O)c(C)cs2)N1CCN(CC1)Cc1ccc2c(c1)OCO2	C20H20N4O4S	412.46	29	15	0.35	4	6	0	115.79	104.62	3.38	1.34	0.84	1.16	2.76	1.9	-3.36	1.80E-01	4.36E-04	Soluble	-3.14	3.00E-01	7.27E-04	Soluble	-4.38	1.71E-02	4.14E-05	Moderately soluble	High	No	Yes	No	Yes	Yes	Yes	Yes	-7.86	0	0	0	0	0	0.55	0	0	1	3.28
1265	Cc1c(C)cccc1N1CCN(CC1)C(=O)c1cnc2n(c1=O)c(C)cs2	C20H22N4O2S	382.48	27	15	0.35	3	3	0	115.41	86.16	3.32	2.54	1.88	2.08	3.56	2.68	-4.02	3.61E-02	9.45E-05	Moderately soluble	-4	3.86E-02	1.01E-04	Soluble	-5.03	3.61E-03	9.44E-06	Moderately soluble	High	No	No	No	Yes	Yes	Yes	Yes	-6.83	0	0	0	0	0	0.55	0	0	1	3.16
1266	O=C(c1cnc2n(c1=O)c(C)cs2)N1CCN(CC1)c1cccc(c1)C(F)(F)F	C19H17F3N4O2S	422.42	29	15	0.32	4	6	0	110.48	86.16	3.08	2.7	3.44	2.46	3.58	3.05	-4.28	2.22E-02	5.26E-05	Moderately soluble	-4.16	2.91E-02	6.88E-05	Moderately soluble	-5.1	3.33E-03	7.89E-06	Moderately soluble	High	No	No	No	Yes	Yes	Yes	Yes	-6.96	0	0	0	0	0	0.55	0	0	1	3.09
1267	O=C1CC(c2ccc3c(c2)OCO3)c2c(N1)[nH]nc2C	C14H13N3O3	271.27	20	11	0.29	1	4	2	74.2	76.24	1.32	1.36	1.35	1.44	2.57	1.61	-2.72	5.17E-01	1.91E-03	Soluble	-2.56	7.41E-01	2.73E-03	Soluble	-4.43	1.00E-02	3.69E-05	Moderately soluble	High	No	Yes	Yes	No	No	No	No	-6.99	0	0	0	0	0	0.55	0	0	0	3.09
1268	Clc1ccc(cc1)C1CCCN1C(=O)C(C)(C)C	C15H20ClNO	265.78	18	6	0.53	3	1	0	79.51	20.31	3.09	3.77	3.34	3.37	3.62	3.44	-3.91	3.26E-02	1.23E-04	Soluble	-3.89	3.43E-02	1.29E-04	Soluble	-4.39	1.09E-02	4.08E-05	Moderately soluble	High	Yes	No	No	Yes	Yes	Yes	No	-5.24	0	0	0	0	0	0.55	0	0	1	2.14
1269	Cc1ccc(cc1)C1CCCN1C(=O)C(C)(C)C	C16H23NO	245.36	18	6	0.56	3	1	0	79.47	20.31	3.04	3.51	3	3.1	3.5	3.23	-3.62	5.87E-02	2.39E-04	Soluble	-3.62	5.89E-02	2.40E-04	Soluble	-4.16	1.68E-02	6.85E-05	Moderately soluble	High	Yes	No	No	No	No	Yes	No	-5.3	0	0	0	0	0	0.55	0	0	2	2.07
1270	Clc1ccc(c(c1)Cl)C1C=C(Nc2n1nc(n2)N1C(=O)c2c(C1=O)cccc2)c1ccccc1	C25H15Cl2N5O2	488.32	34	23	0.04	3	4	1	136.05	80.12	3.47	5.88	4.49	3.66	3.71	4.24	-6.87	6.52E-05	1.33E-07	Poorly soluble	-7.34	2.26E-05	4.62E-08	Poorly soluble	-8.72	9.26E-07	1.90E-09	Poorly soluble	High	No	No	Yes	Yes	Yes	No	No	-5.1	0	2	0	0	1	0.55	0	1	2	4.43
1271	CCN(CC(c1c[nH]c2c1cccc2)O)CC	C14H20N2O	232.32	17	9	0.43	5	2	2	71.36	39.26	2.54	1.97	2.22	1.49	2.71	2.19	-2.58	6.07E-01	2.61E-03	Soluble	-2.42	8.83E-01	3.80E-03	Soluble	-4.09	1.89E-02	8.15E-05	Moderately soluble	High	Yes	No	No	No	No	Yes	No	-6.32	0	0	0	0	0	0.55	0	0	1	2.3
1272	CC(=O)NC1=NN(C2(S1)c1cc(Br)ccc1N(C2=O)C(C)C)C(=O)C	C16H17BrN4O3S	425.3	25	6	0.38	4	4	1	110.37	107.38	2.76	2.08	1.11	2.28	2.11	2.07	-3.7	8.47E-02	1.99E-04	Soluble	-3.96	4.61E-02	1.08E-04	Soluble	-4.21	2.60E-02	6.12E-05	Moderately soluble	High	No	No	No	Yes	No	No	Yes	-7.42	0	0	0	0	0	0.55	0	0	1	4.57
1273	CC(C1(CCNCc2ccc3c(c2)OCO3)CCOC(C1)(C)C)C	C20H31NO3	333.47	24	6	0.7	6	4	1	96.71	39.72	3.79	3.87	3.97	2.94	4.84	3.88	-4.13	2.45E-02	7.34E-05	Moderately soluble	-4.4	1.32E-02	3.97E-05	Moderately soluble	-6.09	2.70E-04	8.11E-07	Poorly soluble	High	Yes	Yes	No	No	No	Yes	No	-5.59	0	0	0	0	0	0.55	0	0	1	3.45
1274	CC(CCC1(CCNCc2ccco2)CCOC(C1)(C)C)C	C19H33NO2	307.47	22	5	0.79	8	3	1	92.52	34.4	4.01	4.24	4.62	2.67	5.08	4.12	-4.06	2.69E-02	8.76E-05	Moderately soluble	-4.67	6.52E-03	2.12E-05	Moderately soluble	-6.38	1.30E-04	4.22E-07	Poorly soluble	High	Yes	No	No	No	No	Yes	No	-5.17	0	0	0	0	0	0.55	0	0	2	3.45
1275	CC(CCC1(CCNCc2ccc3c(c2)OCO3)CCOC(C1)(C)C)C	C22H35NO3	361.52	26	6	0.73	8	4	1	106.32	39.72	4.56	4.95	4.75	3.38	5.63	4.65	-4.84	5.19E-03	1.44E-05	Moderately soluble	-5.52	1.09E-03	3.01E-06	Moderately soluble	-6.88	4.75E-05	1.32E-07	Poorly soluble	High	Yes	Yes	No	No	No	Yes	No	-4.99	0	0	0	0	0	0.55	0	0	3	3.7
1276	O=C1Nc2c(C1c1c([nH]c3c1c(=O)n(c(=O)n3C)C)c1ccc(cc1)c1ccccc1)cccc2	C28H22N4O3	462.5	35	27	0.11	3	3	2	139.99	88.89	3.21	3.77	3.41	3.42	4.66	3.69	-5.46	1.62E-03	3.50E-06	Moderately soluble	-5.33	2.16E-03	4.68E-06	Moderately soluble	-9.15	3.27E-07	7.06E-10	Poorly soluble	High	No	Yes	Yes	Yes	Yes	No	No	-6.44	0	1	0	0	0	0.55	0	0	2	4.04
1277	Brc1ccc(cc1)Nc1c(nc2n1ccnc2)c1ccc2c(c1)OCO2	C19H13BrN4O2	409.24	26	21	0.05	3	4	1	101.73	60.68	3.55	4.73	4.63	2.25	3.13	3.66	-5.76	7.16E-04	1.75E-06	Moderately soluble	-5.73	7.55E-04	1.85E-06	Moderately soluble	-7.32	1.97E-05	4.81E-08	Poorly soluble	High	Yes	No	Yes	Yes	Yes	Yes	Yes	-5.44	0	0	0	0	0	0.55	0	0	2	3.21
1278	C=CCc1cc2c(c(c1O)C)oc(=O)c1c2cccc1	C17H14O3	266.29	20	14	0.12	2	3	1	81.09	50.44	2.75	4.12	3.69	3.2	4.68	3.69	-4.47	8.97E-03	3.37E-05	Moderately soluble	-4.89	3.46E-03	1.30E-05	Moderately soluble	-5.95	2.97E-04	1.12E-06	Moderately soluble	High	Yes	No	Yes	Yes	Yes	No	No	-5	0	0	0	0	0	0.55	0	3	1	2.97
1279	Oc1ccc2c(c1C)oc(=O)c1c2cccc1	C14H10O3	226.23	17	14	0.07	0	3	1	66.98	50.44	2.21	3.05	2.96	2.52	3.46	2.84	-3.77	3.81E-02	1.68E-04	Soluble	-3.78	3.79E-02	1.68E-04	Soluble	-5.11	1.77E-03	7.83E-06	Moderately soluble	High	Yes	No	Yes	No	No	No	No	-5.51	0	0	0	0	0	0.55	0	2	1	2.71
1280	OC(=O)C(Oc1ccc2c(c1)oc(=O)c1c2cccc1)C	C16H12O5	284.26	21	14	0.12	3	5	1	77.87	76.74	2.05	3	2.8	2.09	2.94	2.58	-3.79	4.63E-02	1.63E-04	Soluble	-4.28	1.51E-02	5.30E-05	Moderately soluble	-4.83	4.18E-03	1.47E-05	Moderately soluble	High	Yes	No	Yes	No	No	No	No	-5.9	0	0	0	0	0	0.56	0	2	0	3.37
1281	Brc1ccc(c(c1)F)C1NCCc2c1[nH]cn2	C12H11BrFN3	296.14	17	11	0.25	1	3	2	70.07	40.71	2	2.02	2.26	2.12	3.62	2.4	-3.36	1.29E-01	4.35E-04	Soluble	-2.5	9.32E-01	3.15E-03	Soluble	-5.53	8.82E-04	2.98E-06	Moderately soluble	High	Yes	Yes	Yes	No	No	Yes	Yes	-6.67	0	0	0	0	0	0.55	0	0	0	2.92
1282	Fc1ccc(c(c1)F)C1NCCc2c1[nH]cn2	C12H11F2N3	235.23	17	11	0.25	1	4	2	62.33	40.71	1.64	1.43	2.06	1.86	3.36	2.07	-2.61	5.75E-01	2.44E-03	Soluble	-1.89	3.03E+00	1.29E-02	Very soluble	-4.97	2.53E-03	1.07E-05	Moderately soluble	High	Yes	Yes	No	No	No	Yes	No	-6.72	0	0	0	0	0	0.55	0	0	1	2.91
1283	Clc1ccc(c(c1)Cl)C1NCCc2c1[nH]cn2	C12H11Cl2N3	268.14	17	11	0.25	1	2	2	72.44	40.71	1.95	2.49	2.25	2.12	3.8	2.52	-3.48	8.80E-02	3.28E-04	Soluble	-2.99	2.74E-01	1.02E-03	Soluble	-5.64	6.19E-04	2.31E-06	Moderately soluble	High	Yes	Yes	Yes	Yes	No	Yes	Yes	-6.17	0	0	0	0	0	0.55	0	0	0	2.85
1284	Cc1cc2C(=CC(N3c2c(c1)C1(Nc2c(O1)cccc2)C3=O)(C)C)C	C21H20N2O2	332.4	25	12	0.29	0	2	1	105.25	41.57	3.3	3.66	3.13	3.69	3.73	3.5	-4.56	9.12E-03	2.74E-05	Moderately soluble	-4.22	1.99E-02	6.00E-05	Moderately soluble	-6.55	9.26E-05	2.79E-07	Poorly soluble	High	Yes	Yes	Yes	Yes	Yes	Yes	Yes	-5.73	0	0	0	0	0	0.55	0	0	1	4.48
1285	CC1CCC(CC1)NC(=O)c1oc2c(c1C)c1[nH]ncc1CC2	C18H23N3O2	313.39	23	10	0.56	3	3	2	88.8	70.92	2.89	3.31	3.39	1.93	3.89	3.08	-3.99	3.19E-02	1.02E-04	Soluble	-4.48	1.05E-02	3.35E-05	Moderately soluble	-5.48	1.04E-03	3.30E-06	Moderately soluble	High	Yes	Yes	Yes	Yes	Yes	Yes	Yes	-5.86	0	0	0	0	0	0.55	0	0	0	4.28
1286	CC(c1cc2n(n1)CC(N(C2=O)C1CCCCCC1)(C)C(=O)NC1CCCCCCC1)C	C26H42N4O2	442.64	32	5	0.81	5	3	1	133.49	67.23	3.99	5.71	4.79	3.39	3.73	4.32	-5.97	4.77E-04	1.08E-06	Moderately soluble	-6.89	5.72E-05	1.29E-07	Poorly soluble	-5.26	2.45E-03	5.53E-06	Moderately soluble	High	Yes	Yes	No	No	Yes	No	Yes	-4.95	0	2	0	0	1	0.55	0	0	2	4.65
1287	CCCCSc1ncc(c(n1)N)C(=O)OCC	C11H17N3O2S	255.34	17	6	0.55	7	4	1	68.66	103.4	2.66	2.72	2.14	0.83	1.99	2.07	-2.94	2.96E-01	1.16E-03	Soluble	-4.55	7.28E-03	2.85E-05	Moderately soluble	-3.49	8.22E-02	3.22E-04	Soluble	High	No	No	Yes	Yes	No	No	No	-5.93	0	0	0	0	0	0.55	0	0	0	2.52
1288	CCN1CCC2(CC1)OC(=O)C(=C2C(=O)N1CCC(CC1)N1CCCCC1)C	C22H35N3O3	389.53	28	0	0.82	4	5	0	120.89	53.09	3.85	1.96	1.05	2.01	2.46	2.27	-3.23	2.32E-01	5.94E-04	Soluble	-2.7	7.77E-01	2.00E-03	Soluble	-3.3	1.95E-01	5.01E-04	Soluble	High	Yes	Yes	No	No	No	No	Yes	-7.28	0	0	0	0	0	0.55	0	0	1	4.75
1289	O=S(=O)(c1ccc2c(c1)c1CCCCc1[nH]2)NC1CCCCC1	C18H24N2O2S	332.46	23	9	0.56	3	3	2	93.55	70.34	2.6	4.05	4.74	2.54	3.53	3.49	-4.54	9.49E-03	2.86E-05	Moderately soluble	-5.23	1.95E-03	5.87E-06	Moderately soluble	-5.78	5.56E-04	1.67E-06	Moderately soluble	High	Yes	Yes	Yes	Yes	No	Yes	Yes	-5.45	0	0	0	0	0	0.55	1	0	1	2.92
1290	CCOC(=O)C1CCN(CC1)C(=O)C1=C(C)C(=O)OC21CCCCC2	C19H27NO5	349.42	25	0	0.74	5	5	0	96.25	72.91	3.06	2.09	1.98	2.06	2.89	2.42	-2.99	3.55E-01	1.02E-03	Soluble	-3.25	1.96E-01	5.61E-04	Soluble	-3.24	2.02E-01	5.79E-04	Soluble	High	Yes	Yes	No	Yes	No	No	No	-6.95	0	0	0	0	0	0.55	0	1	0	4.37
1291	O=C(C1=C(C)C(=O)OC21CCCCCC2)Nc1c(F)c(F)c(c(c1F)F)F	C18H16F5NO3	389.32	27	6	0.44	3	8	1	85.24	55.4	2.7	3.79	6.2	4.67	5.52	4.58	-4.61	9.60E-03	2.47E-05	Moderately soluble	-4.65	8.77E-03	2.25E-05	Moderately soluble	-6.48	1.30E-04	3.33E-07	Poorly soluble	High	No	Yes	No	No	Yes	No	No	-5.98	1	1	0	1	0	0.55	0	2	2	3.54
1292	CC1CCC(CC1)NC(=O)C1=C(C)C(=O)OC21CCCCCC2	C19H29NO3	319.44	23	0	0.79	3	3	1	90.96	55.4	3.36	3.79	3.65	2.99	3.61	3.48	-4.01	3.12E-02	9.77E-05	Moderately soluble	-4.65	7.19E-03	2.25E-05	Moderately soluble	-4.21	1.99E-02	6.24E-05	Moderately soluble	High	Yes	Yes	No	Yes	Yes	No	Yes	-5.56	0	0	0	0	0	0.55	0	0	1	4.62
1293	COc1ccc(cc1)S(=O)(=O)c1c(cn2c1cccc2)c1ccccc1	C21H17NO3S	363.43	26	21	0.05	4	3	0	101.26	56.16	3.3	4.89	5.53	3.32	3.37	4.08	-5.51	1.13E-03	3.11E-06	Moderately soluble	-5.8	5.70E-04	1.57E-06	Moderately soluble	-7.5	1.16E-05	3.19E-08	Poorly soluble	High	Yes	No	Yes	Yes	Yes	No	Yes	-5.05	0	0	0	0	0	0.55	0	0	2	3.13
1294	C1CCN(CC1)C1CCN(CC1)c1ncnc2c1nc1n2CCCC1	C19H28N6	340.47	25	9	0.74	2	4	0	107.23	50.08	3.35	2.66	1.86	2.38	1.79	2.41	-3.76	5.90E-02	1.73E-04	Soluble	-3.36	1.48E-01	4.33E-04	Soluble	-3.63	7.89E-02	2.32E-04	Soluble	High	Yes	Yes	Yes	No	No	Yes	Yes	-6.49	0	0	0	0	0	0.55	0	0	0	3.84
1295	COc1ccc(c(c1)C1C(=C(N)OC2=C1S(=O)(=O)N(c1c2cccc1)Cc1ccccc1)C#N)OC	C27H23N3O5S	501.55	36	18	0.15	5	6	1	137.86	123.26	3.19	3.74	4.78	1.42	2.76	3.18	-5.35	2.26E-03	4.51E-06	Moderately soluble	-6.02	4.78E-04	9.54E-07	Poorly soluble	-7.73	9.30E-06	1.85E-08	Poorly soluble	Low	No	No	No	Yes	Yes	No	Yes	-6.7	1	2	0	0	0	0.55	0	0	2	5.04
1296	N#CC1=C(N)OC2=C(C1c1cccc(c1OC)OC)S(=O)(=O)N(c1c2cccc1)Cc1ccccc1	C27H23N3O5S	501.55	36	18	0.15	5	6	1	137.86	123.26	3.18	3.74	4.78	1.42	2.76	3.18	-5.35	2.26E-03	4.51E-06	Moderately soluble	-6.02	4.78E-04	9.54E-07	Poorly soluble	-7.73	9.30E-06	1.85E-08	Poorly soluble	Low	No	No	No	Yes	Yes	No	Yes	-6.7	1	2	0	0	0	0.55	0	0	2	5.04
1297	N#CC1=C(N)OC2=C(C1c1ccc(cc1)Cl)S(=O)(=O)N(c1c2cccc1)Cc1ccccc1	C25H18ClN3O3S	475.95	33	18	0.08	3	4	1	129.88	104.8	2.95	4.43	5.41	2.54	3.26	3.72	-5.79	7.77E-04	1.63E-06	Moderately soluble	-6.35	2.13E-04	4.48E-07	Poorly soluble	-8.12	3.61E-06	7.59E-09	Poorly soluble	High	No	No	No	Yes	Yes	No	Yes	-6.06	0	0	0	0	0	0.55	0	0	2	4.71
1298	N#CC1=C(N)OC2=C(C1c1ccc(cc1)Br)S(=O)(=O)N(c1c2cccc1)Cc1ccccc1	C25H18BrN3O3S	520.4	33	18	0.08	3	4	1	132.57	104.8	3.04	4.49	5.52	2.64	3.3	3.8	-6.1	4.13E-04	7.93E-07	Poorly soluble	-6.41	2.02E-04	3.88E-07	Poorly soluble	-8.31	2.57E-06	4.94E-09	Poorly soluble	High	No	No	No	Yes	Yes	No	Yes	-6.29	1	2	0	0	0	0.55	0	0	2	4.73
1299	N#CC1=C(N)OC2=C(C1c1cccc(c1)Br)S(=O)(=O)N(c1c2cccc1)Cc1ccccc1	C25H18BrN3O3S	520.4	33	18	0.08	3	4	1	132.57	104.8	3.03	4.49	5.52	2.64	3.3	3.8	-6.1	4.13E-04	7.93E-07	Poorly soluble	-6.41	2.02E-04	3.88E-07	Poorly soluble	-8.31	2.57E-06	4.94E-09	Poorly soluble	High	No	No	No	Yes	Yes	No	Yes	-6.29	1	2	0	0	0	0.55	0	0	2	4.76
1300	N#CC1=C(N)OC2=C(C1c1ccc(cc1)F)S(=O)(=O)N(c1c2cccc1)Cc1ccccc1	C25H18FN3O3S	459.49	33	18	0.08	3	5	1	124.83	104.8	2.78	3.9	5.32	2.44	3.04	3.5	-5.35	2.05E-03	4.45E-06	Moderately soluble	-5.8	7.30E-04	1.59E-06	Moderately soluble	-7.8	7.27E-06	1.58E-08	Poorly soluble	High	No	No	No	Yes	Yes	No	Yes	-6.33	0	0	0	0	0	0.55	0	0	2	4.71
1301	N#CC1=C(N)OC2=C(C1c1ccccc1F)S(=O)(=O)N(c1c2cccc1)Cc1ccccc1	C25H18FN3O3S	459.49	33	18	0.08	3	5	1	124.83	104.8	2.96	3.9	5.32	2.44	3.04	3.53	-5.35	2.05E-03	4.45E-06	Moderately soluble	-5.8	7.30E-04	1.59E-06	Moderately soluble	-7.8	7.27E-06	1.58E-08	Poorly soluble	High	No	No	No	Yes	Yes	No	Yes	-6.33	0	0	0	0	0	0.55	0	0	2	4.74
1302	N#CC1=C(N)OC2=C(C1c1cccnc1)S(=O)(=O)N(c1c2cccc1)Cc1ccccc1	C24H18N4O3S	442.49	32	18	0.08	3	5	1	122.67	117.69	2.27	2.73	4.16	1.06	2.06	2.45	-4.52	1.33E-02	3.01E-05	Moderately soluble	-4.86	6.17E-03	1.39E-05	Moderately soluble	-7.17	3.02E-05	6.82E-08	Poorly soluble	High	No	No	No	Yes	Yes	No	Yes	-7.06	0	0	0	0	0	0.55	0	0	1	4.66
1303	N#CC1=C(N)OC2=C(C1c1ccccc1Cl)S(=O)(=O)N(c1c2cccc1)Cc1ccccc1	C25H18ClN3O3S	475.95	33	18	0.08	3	4	1	129.88	104.8	2.9	4.43	5.41	2.54	3.26	3.71	-5.79	7.77E-04	1.63E-06	Moderately soluble	-6.35	2.13E-04	4.48E-07	Poorly soluble	-8.12	3.61E-06	7.59E-09	Poorly soluble	High	No	No	No	Yes	Yes	No	Yes	-6.06	0	0	0	0	0	0.55	0	0	2	4.73
1304	N#CC1=C(N)OC2=C(C1c1cccc(c1)Cl)S(=O)(=O)N(c1c2cccc1)Cc1ccccc1	C25H18ClN3O3S	475.95	33	18	0.08	3	4	1	129.88	104.8	3.01	4.43	5.41	2.54	3.26	3.73	-5.79	7.77E-04	1.63E-06	Moderately soluble	-6.35	2.13E-04	4.48E-07	Poorly soluble	-8.12	3.61E-06	7.59E-09	Poorly soluble	High	No	No	No	Yes	Yes	No	Yes	-6.06	0	0	0	0	0	0.55	0	0	2	4.71
1305	COc1ccc(c(c1)C1C(=C(N)OC2=C1S(=O)(=O)N(c1c2cccc1)C)C#N)OC	C21H19N3O5S	425.46	30	12	0.19	3	6	1	113.37	123.26	2.88	2.25	3.36	0.37	1.32	2.04	-3.99	4.32E-02	1.02E-04	Soluble	-4.47	1.43E-02	3.35E-05	Moderately soluble	-5.28	2.25E-03	5.30E-06	Moderately soluble	High	No	Yes	No	Yes	Yes	No	Yes	-7.3	0	0	0	0	0	0.55	0	0	1	4.73
1306	N#CC1=C(N)OC2=C(C1c1cccc(c1)F)S(=O)(=O)N(c1c2cccc1)C	C19H14FN3O3S	383.4	27	12	0.11	1	5	1	100.34	104.8	2.45	2.41	3.9	1.36	1.63	2.35	-4	3.85E-02	1.00E-04	Soluble	-4.25	2.14E-02	5.59E-05	Moderately soluble	-5.34	1.76E-03	4.60E-06	Moderately soluble	High	No	No	No	Yes	Yes	No	Yes	-6.93	0	0	0	0	0	0.55	0	0	1	4.42
1307	N#CC1=C(N)OC2=C(C1c1ccc(cc1)Br)S(=O)(=O)N(c1c2cccc1)C	C19H14BrN3O3S	444.3	27	12	0.11	1	4	1	108.09	104.8	2.49	3	4.11	1.58	1.88	2.61	-4.75	7.95E-03	1.79E-05	Moderately soluble	-4.87	6.06E-03	1.36E-05	Moderately soluble	-5.86	6.20E-04	1.40E-06	Moderately soluble	High	No	No	No	Yes	Yes	No	Yes	-6.88	0	0	0	0	0	0.55	0	0	1	4.43
1308	N#CC1=C(N)OC2=C(C1c1ccc(cc1)F)S(=O)(=O)N(c1c2cccc1)C	C19H14FN3O3S	383.4	27	12	0.11	1	5	1	100.34	104.8	2.47	2.41	3.9	1.36	1.63	2.35	-4	3.85E-02	1.00E-04	Soluble	-4.25	2.14E-02	5.59E-05	Moderately soluble	-5.34	1.76E-03	4.60E-06	Moderately soluble	High	No	No	No	Yes	Yes	No	Yes	-6.93	0	0	0	0	0	0.55	0	0	1	4.41
1309	N#CC1=C(N)OC2=C(C1c1cc(Br)ccc1F)S(=O)(=O)N(c1c2cccc1)C	C19H13BrFN3O3S	462.29	28	12	0.11	1	5	1	108.04	104.8	2.7	3.1	4.66	1.96	2.31	2.94	-4.91	5.68E-03	1.23E-05	Moderately soluble	-4.97	4.97E-03	1.07E-05	Moderately soluble	-6.12	3.54E-04	7.66E-07	Poorly soluble	High	No	No	No	Yes	Yes	No	Yes	-6.92	0	0	0	0	0	0.55	0	0	1	4.46
1310	N#CC1=C(N)OC2=C(C1c1cccnc1)S(=O)(=O)N(c1c2cccc1)C	C18H14N4O3S	366.39	26	12	0.11	1	5	1	98.18	117.69	1.96	1.23	2.74	-0.06	0.65	1.3	-3.16	2.52E-01	6.89E-04	Soluble	-3.3	1.84E-01	5.02E-04	Soluble	-4.7	7.34E-03	2.00E-05	Moderately soluble	High	No	Yes	No	No	No	No	Yes	-7.66	0	0	0	0	0	0.55	0	0	1	4.34
1311	N#CC1=C(N)OC2=C(C1c1cccc(c1)Cl)S(=O)(=O)N(c1c2cccc1)C	C19H14ClN3O3S	399.85	27	12	0.11	1	4	1	105.4	104.8	2.58	2.93	4	1.47	1.85	2.56	-4.43	1.49E-02	3.73E-05	Moderately soluble	-4.79	6.45E-03	1.61E-05	Moderately soluble	-5.66	8.75E-04	2.19E-06	Moderately soluble	High	No	No	No	Yes	Yes	No	Yes	-6.66	0	0	0	0	0	0.55	0	0	1	4.42
1312	N#CC1=C(N)OC2=C(C1c1ccsc1)S(=O)(=O)N(c1c2cccc1)C	C17H13N3O3S2	371.43	25	11	0.12	1	4	1	98.26	133.04	2.17	1.99	3.4	0.54	1.85	1.99	-3.66	8.20E-02	2.21E-04	Soluble	-4.41	1.44E-02	3.89E-05	Moderately soluble	-4.34	1.71E-02	4.61E-05	Moderately soluble	Low	No	No	No	Yes	Yes	No	Yes	-7.15	0	0	0	1	0	0.55	0	0	1	4.39
1313	N#CC1=C(N)OC2=C(C1c1ccccc1)S(=O)(=O)N(c1c2cccc1)CC	C20H17N3O3S	379.43	27	12	0.15	2	4	1	105.19	104.8	2.54	2.67	3.73	1.2	1.59	2.35	-4.07	3.22E-02	8.48E-05	Moderately soluble	-4.52	1.14E-02	3.00E-05	Moderately soluble	-5.46	1.30E-03	3.43E-06	Moderately soluble	High	No	No	No	Yes	Yes	No	Yes	-6.72	0	0	0	0	0	0.55	0	0	1	4.52
1314	N#CC1=C(N)OC2=C(C1c1cccc(c1)F)S(=O)(=O)N(c1c2cccc1)Cc1ccc(cc1)F	C25H17F2N3O3S	477.48	34	18	0.08	3	6	1	124.79	104.8	2.86	4	5.88	2.81	3.47	3.8	-5.51	1.46E-03	3.06E-06	Moderately soluble	-5.9	5.97E-04	1.25E-06	Moderately soluble	-8.06	4.15E-06	8.69E-09	Poorly soluble	Low	No	No	No	Yes	Yes	No	Yes	-6.37	0	1	0	0	0	0.55	0	0	2	4.72
1315	N#CC1=C(N)OC2=C(C1c1ccccc1)S(=O)(=O)N(c1c2cccc1)Cc1ccc(cc1)F	C25H18FN3O3S	459.49	33	18	0.08	3	5	1	124.83	104.8	2.78	3.9	5.32	2.44	3.04	3.5	-5.35	2.05E-03	4.45E-06	Moderately soluble	-5.8	7.30E-04	1.59E-06	Moderately soluble	-7.8	7.27E-06	1.58E-08	Poorly soluble	High	No	No	No	Yes	Yes	No	Yes	-6.33	0	0	0	0	0	0.55	0	0	2	4.71
1316	N#CC1=C(N)OC2=C(C1c1ccc(cc1)F)S(=O)(=O)N(c1c2cccc1)Cc1ccc(cc1)F	C25H17F2N3O3S	477.48	34	18	0.08	3	6	1	124.79	104.8	2.89	4	5.88	2.81	3.47	3.81	-5.51	1.46E-03	3.06E-06	Moderately soluble	-5.9	5.97E-04	1.25E-06	Moderately soluble	-8.06	4.15E-06	8.69E-09	Poorly soluble	Low	No	No	No	Yes	Yes	No	Yes	-6.37	0	1	0	0	0	0.55	0	0	2	4.71
1317	N#CC1=C(N)OC2=C(C1c1cccc(c1)F)S(=O)(=O)N(c1c2cccc1)Cc1ccccc1F	C25H17F2N3O3S	477.48	34	18	0.08	3	6	1	124.79	104.8	2.72	4	5.88	2.81	3.47	3.77	-5.51	1.46E-03	3.06E-06	Moderately soluble	-5.9	5.97E-04	1.25E-06	Moderately soluble	-8.06	4.15E-06	8.69E-09	Poorly soluble	Low	No	No	No	Yes	Yes	No	Yes	-6.37	0	1	0	0	0	0.55	0	0	2	4.75
1318	N#CC1=C(N)OC2=C(C1c1ccccc1)S(=O)(=O)N(c1c2cccc1)Cc1ccccc1F	C25H18FN3O3S	459.49	33	18	0.08	3	5	1	124.83	104.8	2.82	3.9	5.32	2.44	3.04	3.5	-5.35	2.05E-03	4.45E-06	Moderately soluble	-5.8	7.30E-04	1.59E-06	Moderately soluble	-7.8	7.27E-06	1.58E-08	Poorly soluble	High	No	No	No	Yes	Yes	No	Yes	-6.33	0	0	0	0	0	0.55	0	0	2	4.74
1319	N#CC1=C(N)OC2=C(C1c1ccc(cc1)F)S(=O)(=O)N(c1c2cccc1)Cc1ccccc1F	C25H17F2N3O3S	477.48	34	18	0.08	3	6	1	124.79	104.8	2.63	4	5.88	2.81	3.47	3.76	-5.51	1.46E-03	3.06E-06	Moderately soluble	-5.9	5.97E-04	1.25E-06	Moderately soluble	-8.06	4.15E-06	8.69E-09	Poorly soluble	Low	No	No	No	Yes	Yes	No	Yes	-6.37	0	1	0	0	0	0.55	0	0	2	4.74
1320	N#CC1=C(N)OC2=C(C1c1ccccc1F)S(=O)(=O)N(c1c2cccc1)Cc1ccccc1F	C25H17F2N3O3S	477.48	34	18	0.08	3	6	1	124.79	104.8	2.66	4	5.88	2.81	3.47	3.76	-5.51	1.46E-03	3.06E-06	Moderately soluble	-5.9	5.97E-04	1.25E-06	Moderately soluble	-8.06	4.15E-06	8.69E-09	Poorly soluble	Low	No	No	No	Yes	Yes	No	Yes	-6.37	0	1	0	0	0	0.55	0	0	2	4.76
1321	CN1CCN(CC1)CCCNc1ncnc2c1c(C)no2	C14H22N6O	290.36	21	9	0.64	5	6	1	89.03	70.32	2.96	1.24	0.02	0.76	1.07	1.21	-2.41	1.13E+00	3.90E-03	Soluble	-2.31	1.41E+00	4.85E-03	Soluble	-3.99	3.00E-02	1.03E-04	Soluble	High	No	Yes	Yes	No	No	No	No	-7.19	0	0	0	0	0	0.55	0	0	0	3.3
1322	OCCN(c1ncnc2c1c(C)no2)CC	C10H14N4O2	222.24	16	9	0.5	4	5	1	59.55	75.28	2.2	0.86	0.74	0.05	0.91	0.95	-1.91	2.72E+00	1.22E-02	Very soluble	-2.02	2.10E+00	9.45E-03	Soluble	-2.93	2.62E-01	1.18E-03	Soluble	High	No	No	Yes	No	No	No	No	-7.05	0	0	0	0	0	0.55	0	0	1	2.86
1323	CCSC1=NC2(CCCCC2)Nc2c1cccc2	C15H20N2S	260.4	18	6	0.53	2	1	1	87.71	49.69	2.86	4.05	3.32	3.79	4.2	3.65	-4.12	1.97E-02	7.57E-05	Moderately soluble	-4.8	4.15E-03	1.59E-05	Moderately soluble	-5.32	1.26E-03	4.83E-06	Moderately soluble	High	Yes	Yes	No	No	Yes	Yes	No	-5.01	0	0	0	0	0	0.55	0	0	1	3.94
1324	CCCCSC1=NC2(CCCCC2)Nc2c1cccc2	C17H24N2S	288.45	20	6	0.59	4	1	1	97.32	49.69	3.55	4.93	4.1	4.29	4.93	4.36	-4.69	5.86E-03	2.03E-05	Moderately soluble	-5.71	5.62E-04	1.95E-06	Moderately soluble	-6.12	2.21E-04	7.66E-07	Poorly soluble	High	Yes	No	No	No	Yes	Yes	No	-4.56	1	0	0	0	0	0.55	0	0	1	4.18
1325	C1CCC2(CC1)N=C(SCc1ccccc1)c1c(N2)cccc1	C20H22N2S	322.47	23	12	0.35	3	1	1	107.39	49.69	3.3	5.17	4.35	4.74	5.26	4.56	-5.28	1.67E-03	5.19E-06	Moderately soluble	-5.96	3.54E-04	1.10E-06	Moderately soluble	-7.42	1.23E-05	3.80E-08	Poorly soluble	High	Yes	Yes	Yes	Yes	Yes	Yes	Yes	-4.6	1	0	0	0	1	0.55	0	0	1	4.2
1326	Cc1cccc(c1)CSC1=NC2(CCCCC2)Nc2c1cccc2	C21H24N2S	336.49	24	12	0.38	3	1	1	112.36	49.69	3.26	5.54	4.66	4.96	5.77	4.84	-5.59	8.68E-04	2.58E-06	Moderately soluble	-6.34	1.53E-04	4.53E-07	Poorly soluble	-7.8	5.35E-06	1.59E-08	Poorly soluble	High	Yes	Yes	Yes	Yes	Yes	Yes	Yes	-4.42	1	0	0	0	1	0.55	0	0	1	4.32
1327	Clc1ccccc1CSC1=NC2(CCCCC2)Nc2c1cccc2	C20H21ClN2S	356.91	24	12	0.35	3	1	1	112.4	49.69	3.68	5.8	5	5.23	5.88	5.12	-5.88	4.72E-04	1.32E-06	Moderately soluble	-6.61	8.69E-05	2.44E-07	Poorly soluble	-8.01	3.46E-06	9.68E-09	Poorly soluble	High	Yes	Yes	No	Yes	Yes	Yes	No	-4.36	1	0	0	0	1	0.55	0	0	2	4.18
1328	Clc1cccc(c1)CSC1=NC2(CCCCC2)Nc2c1cccc2	C20H21ClN2S	356.91	24	12	0.35	3	1	1	112.4	49.69	3.89	5.8	5	5.23	5.88	5.16	-5.88	4.72E-04	1.32E-06	Moderately soluble	-6.61	8.69E-05	2.44E-07	Poorly soluble	-8.01	3.46E-06	9.68E-09	Poorly soluble	High	Yes	Yes	No	Yes	Yes	Yes	No	-4.36	1	0	0	0	1	0.55	0	0	2	4.16
1329	Clc1ccc(cc1)CSC1=NC2(CCCCC2)Nc2c1cccc2	C20H21ClN2S	356.91	24	12	0.35	3	1	1	112.4	49.69	3.77	5.8	5	5.23	5.88	5.14	-5.88	4.72E-04	1.32E-06	Moderately soluble	-6.61	8.69E-05	2.44E-07	Poorly soluble	-8.01	3.46E-06	9.68E-09	Poorly soluble	High	Yes	Yes	No	Yes	Yes	Yes	No	-4.36	1	0	0	0	1	0.55	0	0	2	4.15
1330	Fc1cccc(c1)CSC1=NC2(CCCCC2)Nc2c1cccc2	C20H21FN2S	340.46	24	12	0.35	3	2	1	107.35	49.69	3.72	5.27	4.91	5.12	5.67	4.94	-5.44	1.23E-03	3.61E-06	Moderately soluble	-6.06	2.94E-04	8.64E-07	Poorly soluble	-7.69	6.98E-06	2.05E-08	Poorly soluble	High	Yes	Yes	Yes	Yes	Yes	Yes	No	-4.64	1	0	0	0	1	0.55	0	0	1	4.21
1331	Fc1ccc(cc1)CSC1=NC2(CCCCC2)Nc2c1cccc2	C20H21FN2S	340.46	24	12	0.35	3	2	1	107.35	49.69	3.61	5.27	4.91	5.12	5.67	4.91	-5.44	1.23E-03	3.61E-06	Moderately soluble	-6.06	2.94E-04	8.64E-07	Poorly soluble	-7.69	6.98E-06	2.05E-08	Poorly soluble	High	Yes	Yes	Yes	Yes	Yes	Yes	No	-4.64	1	0	0	0	1	0.55	0	0	1	4.21
1332	O=S(=O)(c1ccc2c(c1)c1CCCCCc1[nH]2)NC1CCCCC1	C19H26N2O2S	346.49	24	9	0.58	3	3	2	98.35	70.34	2.75	4.59	5.13	2.78	3.77	3.8	-4.96	3.80E-03	1.10E-05	Moderately soluble	-5.79	5.60E-04	1.62E-06	Moderately soluble	-6.05	3.11E-04	8.97E-07	Poorly soluble	High	No	Yes	Yes	Yes	Yes	No	Yes	-5.15	0	0	0	0	0	0.55	1	0	1	3.08
1333	COc1ccc(cc1CNc1nc2ccccc2nc1C(F)(F)F)OC	C18H16F3N3O2	363.33	26	16	0.22	6	7	1	91.32	56.27	3.45	3.88	5.09	2.61	4.13	3.83	-4.6	9.20E-03	2.53E-05	Moderately soluble	-4.76	6.33E-03	1.74E-05	Moderately soluble	-7.39	1.46E-05	4.03E-08	Poorly soluble	High	Yes	No	Yes	Yes	Yes	Yes	Yes	-5.76	0	0	0	0	0	0.55	0	0	2	2.78
1334	Cc1nc(Nc2ccc3c(c2)OCCO3)c2c(n1)onc2C	C15H14N4O3	298.3	22	15	0.27	2	6	1	79.94	82.3	2.97	2.71	2.75	1.18	2.59	2.44	-3.77	5.07E-02	1.70E-04	Soluble	-4.09	2.42E-02	8.10E-05	Moderately soluble	-5.54	8.70E-04	2.92E-06	Moderately soluble	High	No	Yes	Yes	No	Yes	Yes	Yes	-6.2	0	0	0	0	0	0.55	0	0	0	3.24
1335	CCOCCCNc1nc(C)nc2c1c(C)no2	C12H18N4O2	250.3	18	9	0.58	6	5	1	69.15	73.07	3.05	2.02	1.88	0.62	2.36	1.99	-2.64	5.75E-01	2.30E-03	Soluble	-3.18	1.65E-01	6.58E-04	Soluble	-4.75	4.47E-03	1.79E-05	Moderately soluble	High	Yes	Yes	Yes	No	No	No	No	-6.39	0	0	0	0	0	0.55	0	0	0	3.06
1336	CCOCCCNc1nc(C)nc2c1c(CC)no2	C13H20N4O2	264.32	19	9	0.62	7	5	1	73.96	73.07	3.13	2.45	2.14	0.89	2.74	2.27	-2.91	3.25E-01	1.23E-03	Soluble	-3.63	6.22E-02	2.35E-04	Soluble	-5.15	1.87E-03	7.08E-06	Moderately soluble	High	Yes	Yes	Yes	No	No	No	No	-6.17	0	0	0	0	0	0.55	0	0	0	3.18
1337	Brc1cccc(c1)NC(=O)C1CC2N(C31C(=O)Nc1c3cccc1)CSC2	C20H18BrN3O2S	444.34	27	12	0.3	3	3	2	117.36	86.74	3.03	3.01	2.38	2.7	2.78	2.78	-4.62	1.06E-02	2.39E-05	Moderately soluble	-4.5	1.42E-02	3.19E-05	Moderately soluble	-6.5	1.42E-04	3.20E-07	Poorly soluble	High	No	Yes	No	Yes	Yes	Yes	Yes	-6.87	0	0	0	0	0	0.55	0	0	1	4.72
1338	Cc1oc(cc1S(=O)(=O)Nc1ccc(cc1)S(=O)(=O)N)c1ccno1	C14H13N3O6S2	383.4	25	16	0.07	5	8	2	87.28	162.26	1.6	0.62	3.66	-0.93	-0.03	0.98	-2.75	6.80E-01	1.77E-03	Soluble	-3.6	9.59E-02	2.50E-04	Soluble	-5.35	1.70E-03	4.44E-06	Moderately soluble	Low	No	No	No	No	No	No	No	-8.2	0	0	1	1	1	0.55	0	0	1	3.53
1339	O=S(=O)(c1ccc2c(c1)cccc2)N1CCC2(CC1)Nc1ccccc1n1c2ccc1	C25H23N3O2S	429.53	31	21	0.2	2	3	1	129.98	62.72	3.09	4.35	4.76	3.08	2.65	3.59	-5.61	1.05E-03	2.44E-06	Moderately soluble	-5.38	1.78E-03	4.15E-06	Moderately soluble	-8.07	3.66E-06	8.51E-09	Poorly soluble	High	Yes	Yes	Yes	Yes	Yes	Yes	Yes	-5.83	0	0	0	0	0	0.55	0	0	2	4.52
1340	Brc1ccc(s1)S(=O)(=O)N1CCC2(CC1)Nc1ccccc1n1c2ccc1	C19H18BrN3O2S2	464.4	27	16	0.26	2	3	1	118.05	90.96	3.19	4.14	4.43	2.6	2.97	3.46	-5.63	1.08E-03	2.32E-06	Moderately soluble	-5.76	8.12E-04	1.75E-06	Moderately soluble	-6.48	1.53E-04	3.30E-07	Poorly soluble	High	No	Yes	Yes	Yes	Yes	Yes	Yes	-6.19	0	0	0	0	0	0.55	0	0	2	4.42
1341	Fc1ccc(cc1)S(=O)(=O)N1CCC2(CC1)Nc1cc(F)ccc1n1c2ccc1	C21H19F2N3O2S	415.46	29	17	0.24	2	5	1	112.39	62.72	2.9	3.3	4.72	3.16	2.49	3.31	-4.8	6.64E-03	1.60E-05	Moderately soluble	-4.29	2.12E-02	5.10E-05	Moderately soluble	-6.97	4.49E-05	1.08E-07	Poorly soluble	High	Yes	Yes	Yes	Yes	Yes	Yes	Yes	-6.49	0	0	0	0	0	0.55	0	0	1	4.31
1342	Fc1ccc2c(c1)NC1(c3n2ccc3)CCN(CC1)S(=O)(=O)c1ccc(s1)Br	C19H17BrFN3O2S2	482.39	28	16	0.26	2	4	1	118.01	90.96	3.26	4.24	4.99	2.97	3.38	3.77	-5.79	7.77E-04	1.61E-06	Moderately soluble	-5.86	6.64E-04	1.38E-06	Moderately soluble	-6.74	8.76E-05	1.82E-07	Poorly soluble	High	No	Yes	Yes	Yes	Yes	Yes	Yes	-6.23	0	1	0	0	0	0.55	0	0	2	4.41
1343	Fc1ccc2c(c1)NC1(c3n2ccc3)CCN(CC1)S(=O)(=O)c1ccc(s1)Cl	C19H17ClFN3O2S2	437.94	28	16	0.26	2	4	1	115.32	90.96	3.23	4.18	4.88	2.86	3.35	3.7	-5.48	1.45E-03	3.32E-06	Moderately soluble	-5.8	6.96E-04	1.59E-06	Moderately soluble	-6.55	1.23E-04	2.81E-07	Poorly soluble	High	No	Yes	Yes	Yes	Yes	Yes	Yes	-6	0	0	0	0	0	0.55	0	0	2	4.4
1344	Clc1ccc(cc1)S(=O)(=O)N1CCC2(CC1)Nc1ccc(cc1n1c2ccc1)Cl	C21H19Cl2N3O2S	448.37	29	17	0.24	2	3	1	122.5	62.72	3.64	4.36	4.91	3.37	2.92	3.84	-5.67	9.62E-04	2.15E-06	Moderately soluble	-5.39	1.82E-03	4.05E-06	Moderately soluble	-7.61	1.11E-05	2.47E-08	Poorly soluble	High	Yes	Yes	Yes	Yes	Yes	Yes	Yes	-5.94	0	0	0	0	0	0.55	0	0	2	4.33
1345	CCCCSc1nnc2n1c1ccsc1c(=O)n2CCCC	C15H20N4OS2	336.48	22	12	0.53	7	3	0	94.46	105.73	3.52	3.87	3.8	3.34	3.82	3.67	-4.31	1.66E-02	4.94E-05	Moderately soluble	-5.79	5.49E-04	1.63E-06	Moderately soluble	-4.65	7.52E-03	2.23E-05	Moderately soluble	High	No	No	Yes	Yes	Yes	No	No	-5.6	0	0	0	0	0	0.55	0	0	1	3.37
1346	CCCCSc1nnc2n1c1ccsc1c(=O)n2C	C12H14N4OS2	294.4	19	12	0.42	4	3	0	80.03	105.73	3.01	2.62	2.53	2.54	2.7	2.68	-3.52	8.91E-02	3.03E-04	Soluble	-4.49	9.52E-03	3.23E-05	Moderately soluble	-3.46	1.02E-01	3.48E-04	Soluble	High	No	No	Yes	Yes	Yes	No	No	-6.24	0	0	0	0	0	0.55	0	0	0	3.06
1347	O=c1c2ccccc2n2c(n1Cc1ccccc1)nnc2SCc1ccccc1	C23H18N4OS	398.48	29	25	0.09	5	3	0	116.71	77.49	3.17	4.35	4.23	4.31	3.78	3.97	-5.36	1.74E-03	4.38E-06	Moderately soluble	-5.69	8.09E-04	2.03E-06	Moderately soluble	-7.97	4.22E-06	1.06E-08	Poorly soluble	High	No	Yes	Yes	Yes	Yes	No	Yes	-5.64	1	0	0	0	0	0.55	0	0	2	3.19
1348	O=c1c2ccccc2n2c(n1CCc1ccccc1)nnc2SCc1ccccc1	C24H20N4OS	412.51	30	25	0.12	6	3	0	121.52	77.49	3.43	4.81	4.43	4.93	4.16	4.35	-5.65	9.27E-04	2.25E-06	Moderately soluble	-6.17	2.79E-04	6.76E-07	Poorly soluble	-8.37	1.77E-06	4.29E-09	Poorly soluble	High	No	Yes	Yes	Yes	Yes	No	Yes	-5.4	1	0	0	0	0	0.55	0	0	2	3.29
1349	O=S(=O)(c1ccc(s1)c1nnc(o1)C1CCC1)NC1CCCC1	C15H19N3O3S2	353.46	23	10	0.6	5	6	1	87.89	121.71	3.13	2.81	4.37	1.39	3.08	2.96	-3.79	5.69E-02	1.61E-04	Soluble	-5.02	3.35E-03	9.48E-06	Moderately soluble	-4.62	8.40E-03	2.38E-05	Moderately soluble	High	No	Yes	Yes	Yes	Yes	No	Yes	-6.46	0	0	0	0	0	0.55	0	0	1	3.79
1350	O=S(=O)(c1ccc(s1)c1nnc(o1)C1CCC1)NCc1cccs1	C15H15N3O3S3	381.49	24	15	0.33	6	6	1	93.14	149.95	2.45	2.76	4.53	1.2	4.23	3.03	-4.01	3.72E-02	9.76E-05	Moderately soluble	-5.56	1.04E-03	2.73E-06	Moderately soluble	-5.64	8.82E-04	2.31E-06	Moderately soluble	Low	No	Yes	Yes	Yes	Yes	No	Yes	-6.67	0	0	1	1	0	0.55	0	0	1	3.73
1351	O=S(=O)(c1ccc(nn1)N1CCN(CC1)c1ccccc1)c1ccccc1	C20H20N4O2S	380.46	27	18	0.2	4	4	0	110.47	74.78	2.78	3.02	2.96	2.82	1.76	2.67	-4.33	1.78E-02	4.67E-05	Moderately soluble	-4.26	2.11E-02	5.55E-05	Moderately soluble	-6.33	1.78E-04	4.67E-07	Poorly soluble	High	Yes	No	No	No	Yes	No	Yes	-6.48	0	0	0	0	0	0.55	0	0	1	3.18
1352	Clc1cccc(c1)N1CCN(CC1)c1ccc(nn1)S(=O)(=O)c1ccccc1	C20H19ClN4O2S	414.91	28	18	0.2	4	4	0	115.48	74.78	3.17	3.65	3.61	3.31	2.39	3.22	-4.92	4.95E-03	1.19E-05	Moderately soluble	-4.91	5.11E-03	1.23E-05	Moderately soluble	-6.92	5.01E-05	1.21E-07	Poorly soluble	High	Yes	No	No	Yes	Yes	No	Yes	-6.24	0	0	0	0	0	0.55	0	0	2	3.19
1353	O=S(=O)(c1ccccc1)c1ccc(nn1)N1CCN(CC1)c1ccccn1	C19H19N5O2S	381.45	27	18	0.21	4	5	0	108.26	87.67	2.43	2.29	2.35	2.2	1.2	2.09	-3.88	5.06E-02	1.33E-04	Soluble	-3.77	6.50E-02	1.70E-04	Soluble	-5.96	4.20E-04	1.10E-06	Moderately soluble	High	No	No	No	No	Yes	No	Yes	-7	0	0	0	0	0	0.55	0	0	1	3.2
1354	Fc1ccccc1N1CCN(CC1)c1ccc(nn1)S(=O)(=O)c1ccccc1	C20H19FN4O2S	398.45	28	18	0.2	4	5	0	110.43	74.78	2.97	3.12	3.51	3.2	2.17	2.99	-4.49	1.30E-02	3.25E-05	Moderately soluble	-4.36	1.74E-02	4.37E-05	Moderately soluble	-6.6	1.01E-04	2.54E-07	Poorly soluble	High	Yes	No	No	Yes	Yes	No	Yes	-6.52	0	0	0	0	0	0.55	0	0	1	3.2
1355	Clc1ccc(cc1)S(=O)(=O)c1ccc(nn1)N1CCN(CC1)c1ccccc1	C20H19ClN4O2S	414.91	28	18	0.2	4	4	0	115.48	74.78	3.02	3.65	3.61	3.31	2.39	3.2	-4.92	4.95E-03	1.19E-05	Moderately soluble	-4.91	5.11E-03	1.23E-05	Moderately soluble	-6.92	5.01E-05	1.21E-07	Poorly soluble	High	Yes	No	No	Yes	Yes	No	Yes	-6.24	0	0	0	0	0	0.55	0	0	2	3.19
1356	CCCS(=O)(=O)c1ccc(nn1)N1CCN(CC1)c1cc(C)ccc1C	C19H26N4O2S	374.5	26	12	0.47	5	4	0	111.17	74.78	3.26	3.09	2.92	2.54	2.51	2.87	-4.12	2.84E-02	7.58E-05	Moderately soluble	-4.33	1.76E-02	4.70E-05	Moderately soluble	-5.79	6.06E-04	1.62E-06	Moderately soluble	High	Yes	No	No	Yes	Yes	Yes	Yes	-6.39	0	0	0	0	0	0.55	0	0	1	3.38
1357	CC(S(=O)(=O)c1ccc(nn1)N1CCN(CC1)c1ccccc1)C	C17H22N4O2S	346.45	24	12	0.41	4	4	0	101.24	74.78	2.74	2.26	2.3	2.07	1.32	2.14	-3.52	1.05E-01	3.04E-04	Soluble	-3.47	1.18E-01	3.41E-04	Soluble	-4.66	7.54E-03	2.18E-05	Moderately soluble	High	Yes	No	No	Yes	Yes	Yes	No	-6.81	0	0	0	0	0	0.55	0	0	0	3.16
1358	CC(S(=O)(=O)c1ccc(nn1)N1CCN(CC1)c1ccc(cc1)F)C	C17H21FN4O2S	364.44	25	12	0.41	4	5	0	101.2	74.78	2.94	2.36	2.86	2.46	1.74	2.47	-3.68	7.66E-02	2.10E-04	Soluble	-3.57	9.80E-02	2.69E-04	Soluble	-4.93	4.29E-03	1.18E-05	Moderately soluble	High	Yes	No	No	Yes	Yes	Yes	No	-6.85	0	0	0	0	0	0.55	0	0	1	3.15
1359	CC(S(=O)(=O)c1ccc(nn1)N1CCN(CC1)c1ccc(cc1)Cl)C	C17H21ClN4O2S	380.89	25	12	0.41	4	4	0	106.25	74.78	3.02	2.89	2.96	2.58	1.96	2.68	-4.11	2.93E-02	7.70E-05	Moderately soluble	-4.12	2.89E-02	7.58E-05	Moderately soluble	-5.25	2.13E-03	5.58E-06	Moderately soluble	High	Yes	No	No	Yes	Yes	Yes	Yes	-6.57	0	0	0	0	0	0.55	0	0	1	3.15
1360	O=S(=O)(C(C)(C)C)c1ccc(nn1)N1CCN(CC1)c1ccccc1	C18H24N4O2S	360.47	25	12	0.44	4	4	0	106.08	74.78	2.81	2.45	2.69	2.31	1.54	2.36	-3.71	7.03E-02	1.95E-04	Soluble	-3.66	7.81E-02	2.17E-04	Soluble	-5.04	3.29E-03	9.12E-06	Moderately soluble	High	Yes	No	No	Yes	Yes	Yes	Yes	-6.76	0	0	0	0	0	0.55	0	0	1	3.27
1361	CC(S(=O)(=O)c1ccc(nn1)N1CCN(CC1)c1ccc(cc1)F)(C)C	C18H23FN4O2S	378.46	26	12	0.44	4	5	0	106.04	74.78	2.93	2.55	3.25	2.7	1.96	2.68	-3.87	5.10E-02	1.35E-04	Soluble	-3.77	6.46E-02	1.71E-04	Soluble	-5.31	1.87E-03	4.94E-06	Moderately soluble	High	Yes	No	No	Yes	Yes	Yes	No	-6.8	0	0	0	0	0	0.55	0	0	1	3.26
1362	Cc1ccc(c(c1)N1CCN(CC1)c1ccc(nn1)S(=O)(=O)C(C)(C)C)C	C20H28N4O2S	388.53	27	12	0.5	4	4	0	116.02	74.78	3.38	3.18	3.31	2.77	2.58	3.04	-4.32	1.87E-02	4.82E-05	Moderately soluble	-4.42	1.47E-02	3.79E-05	Moderately soluble	-5.79	6.26E-04	1.61E-06	Moderately soluble	High	Yes	No	No	Yes	Yes	Yes	Yes	-6.41	0	0	0	0	0	0.55	0	0	1	3.41
1363	CC(S(=O)(=O)c1ccc(nn1)N1CCN(CC1)c1ccc(cc1)Cl)(C)C	C18H23ClN4O2S	394.92	26	12	0.44	4	4	0	111.09	74.78	3.12	3.08	3.35	2.81	2.18	2.91	-4.31	1.95E-02	4.94E-05	Moderately soluble	-4.32	1.90E-02	4.81E-05	Moderately soluble	-5.63	9.28E-04	2.35E-06	Moderately soluble	High	Yes	No	No	Yes	Yes	Yes	Yes	-6.52	0	0	0	0	0	0.55	0	0	1	3.26
[truncated: 637 more rows]
