# Supplementary material for: Targeting the Initiator Protease of the Classical Pathway of Complement Using Fragment-Based Drug Discovery
Source: Molecules. 2020 Sep 3;25(17):4016. doi: 10.3390/molecules25174016 (PMC7504721; doi:10.3390/molecules25174016)
Supplement: Supplementary file 1 [file molecules-25-04016-s001.zip › Video S2 - CMP-1696_pose1_1MD8_docking PDB.pdb]

HETATM    1  N   UNL    18      21.414 -11.472   4.707  1.00  0.00           N  
HETATM    2  N   UNL    18      22.127 -12.223   2.735  1.00  0.00           N  
HETATM    3  N   UNL    18      20.437  -3.287   0.235  1.00  0.00           N  
HETATM    4  C   UNL    18      20.245  -7.525   1.612  1.00  0.00           C  
HETATM    5  C   UNL    18      21.479  -7.579   2.288  1.00  0.00           C  
HETATM    6  C   UNL    18      19.475  -8.685   1.496  1.00  0.00           C  
HETATM    7  C   UNL    18      21.131  -9.936   2.760  1.00  0.00           C  
HETATM    8  C   UNL    18      21.922  -8.779   2.850  1.00  0.00           C  
HETATM    9  C   UNL    18      19.906  -9.879   2.075  1.00  0.00           C  
HETATM   10  C   UNL    18      21.568 -11.193   3.398  1.00  0.00           C  
HETATM   11  C   UNL    18      21.903 -12.720   4.794  1.00  0.00           C  
HETATM   12  C   UNL    18      21.945 -13.520   6.050  1.00  0.00           C  
HETATM   13  C   UNL    18      23.405 -13.399   7.820  1.00  0.00           C  
HETATM   14  C   UNL    18      20.603  -5.373   0.654  1.00  0.00           C  
HETATM   15  C   UNL    18      20.094  -4.517  -0.489  1.00  0.00           C  
HETATM   16  C   UNL    18      20.488  -4.091   1.457  1.00  0.00           C  
HETATM   17  O   UNL    18      22.315 -13.151   3.628  1.00  0.00           O  
HETATM   18  O   UNL    18      22.435 -12.694   7.082  1.00  0.00           O  
HETATM   19  O   UNL    18      19.761  -6.372   1.096  1.00  0.00           O  
HETATM   20  H   UNL    18      21.025 -10.883   5.444  1.00  0.00           H  
HETATM   21  H   UNL    18      22.356 -12.267   1.742  1.00  0.00           H  
HETATM   22  H   UNL    18      19.632  -2.618   0.255  1.00  0.00           H  
ATOM     23  N   ASP A 375      40.795   4.918  60.221  1.00 77.18           N  
ATOM     24  CA  ASP A 375      41.731   4.889  59.059  1.00 75.38           C  
ATOM     25  C   ASP A 375      40.992   5.061  57.717  1.00 75.05           C  
ATOM     26  O   ASP A 375      41.408   5.852  56.865  1.00 71.07           O  
ATOM     27  CB  ASP A 375      42.512   3.569  59.061  1.00 63.67           C  
ATOM     28  CG  ASP A 375      43.682   3.578  58.087  1.00 63.52           C  
ATOM     29  OD1 ASP A 375      44.662   4.307  58.345  1.00 63.38           O  
ATOM     30  OD2 ASP A 375      43.620   2.865  57.060  1.00 56.67           O1-
ATOM     31  N   CYS A 376      39.894   4.324  57.550  1.00 73.86           N  
ATOM     32  CA  CYS A 376      39.072   4.345  56.331  1.00 73.19           C  
ATOM     33  C   CYS A 376      39.459   3.217  55.397  1.00 73.62           C  
ATOM     34  O   CYS A 376      38.624   2.711  54.648  1.00 76.48           O  
ATOM     35  CB  CYS A 376      39.187   5.671  55.561  1.00 51.85           C  
ATOM     36  SG  CYS A 376      38.271   7.059  56.295  1.00 51.46           S  
ATOM     37  N   GLY A 377      40.727   2.823  55.442  1.00 58.53           N  
ATOM     38  CA  GLY A 377      41.182   1.752  54.580  1.00 58.32           C  
ATOM     39  C   GLY A 377      41.252   2.199  53.134  1.00 56.30           C  
ATOM     40  O   GLY A 377      41.000   3.362  52.826  1.00 57.83           O  
ATOM     41  N   GLN A 378      41.593   1.273  52.244  1.00 47.63           N  
ATOM     42  CA  GLN A 378      41.707   1.578  50.824  1.00 46.63           C  
ATOM     43  C   GLN A 378      40.333   1.837  50.229  1.00 45.90           C  
ATOM     44  O   GLN A 378      39.365   1.148  50.548  1.00 48.93           O  
ATOM     45  CB  GLN A 378      42.362   0.408  50.083  1.00 65.07           C  
ATOM     46  CG  GLN A 378      43.102   0.790  48.805  1.00 71.50           C  
ATOM     47  CD  GLN A 378      44.311   1.686  49.072  1.00 79.09           C  
ATOM     48  NE2 GLN A 378      44.425   2.771  48.312  1.00 74.80           N  
ATOM     49  OE1 GLN A 378      45.135   1.398  49.946  1.00 76.92           O  
ATOM     50  N   PRO A 379      40.231   2.847  49.358  1.00 48.01           N  
ATOM     51  CA  PRO A 379      38.974   3.215  48.695  1.00 46.47           C  
ATOM     52  C   PRO A 379      38.429   2.093  47.801  1.00 46.89           C  
ATOM     53  O   PRO A 379      39.197   1.307  47.239  1.00 47.29           O  
ATOM     54  CB  PRO A 379      39.365   4.445  47.873  1.00 43.41           C  
ATOM     55  CG  PRO A 379      40.477   5.045  48.666  1.00 45.88           C  
ATOM     56  CD  PRO A 379      41.283   3.839  49.079  1.00 45.94           C  
ATOM     57  N   ARG A 380      37.105   2.027  47.678  1.00 46.93           N  
ATOM     58  CA  ARG A 380      36.452   1.032  46.834  1.00 49.09           C  
ATOM     59  C   ARG A 380      36.874   1.314  45.403  1.00 51.06           C  
ATOM     60  O   ARG A 380      37.029   2.472  45.027  1.00 55.32           O  
ATOM     61  CB  ARG A 380      34.928   1.162  46.926  1.00 63.44           C  
ATOM     62  CG  ARG A 380      34.271   0.419  48.077  1.00 73.23           C  
ATOM     63  CD  ARG A 380      32.822   0.884  48.260  1.00 80.64           C  
ATOM     64  NE  ARG A 380      32.056   0.009  49.144  1.00 79.76           N  
ATOM     65  CZ  ARG A 380      31.372  -1.058  48.737  1.00 86.72           C  
ATOM     66  NH1 ARG A 380      31.346  -1.388  47.449  1.00 83.45           N1+
ATOM     67  NH2 ARG A 380      30.721  -1.803  49.621  1.00 89.56           N  
ATOM     68  N   ASN A 381      37.064   0.276  44.598  1.00 58.39           N  
ATOM     69  CA  ASN A 381      37.451   0.509  43.213  1.00 65.31           C  
ATOM     70  C   ASN A 381      36.240   0.908  42.386  1.00 61.51           C  
ATOM     71  O   ASN A 381      35.191   0.274  42.466  1.00 64.54           O  
ATOM     72  CB  ASN A 381      38.114  -0.731  42.620  1.00 81.30           C  
ATOM     73  CG  ASN A 381      39.498  -0.967  43.187  1.00 87.71           C  
ATOM     74  ND2 ASN A 381      39.766  -2.199  43.606  1.00 90.70           N  
ATOM     75  OD1 ASN A 381      40.322  -0.049  43.243  1.00 81.67           O  
ATOM     76  N   LEU A 382      36.391   1.973  41.606  1.00 54.88           N  
ATOM     77  CA  LEU A 382      35.307   2.475  40.770  1.00 47.32           C  
ATOM     78  C   LEU A 382      35.326   1.841  39.388  1.00 46.49           C  
ATOM     79  O   LEU A 382      36.138   2.213  38.545  1.00 45.20           O  
ATOM     80  CB  LEU A 382      35.416   3.994  40.624  1.00 30.72           C  
ATOM     81  CG  LEU A 382      34.501   4.661  39.593  1.00 26.02           C  
ATOM     82  CD1 LEU A 382      33.046   4.426  39.956  1.00 24.37           C  
ATOM     83  CD2 LEU A 382      34.810   6.151  39.528  1.00 17.45           C  
ATOM     84  N   PRO A 383      34.426   0.875  39.135  1.00 46.52           N  
ATOM     85  CA  PRO A 383      34.382   0.218  37.824  1.00 44.75           C  
ATOM     86  C   PRO A 383      34.289   1.207  36.665  1.00 44.52           C  
ATOM     87  O   PRO A 383      33.439   2.098  36.664  1.00 47.24           O  
ATOM     88  CB  PRO A 383      33.160  -0.690  37.934  1.00 39.66           C  
ATOM     89  CG  PRO A 383      32.318  -0.035  38.991  1.00 38.74           C  
ATOM     90  CD  PRO A 383      33.330   0.397  39.996  1.00 38.42           C  
ATOM     91  N   ASN A 384      35.184   1.050  35.693  1.00 38.75           N  
ATOM     92  CA  ASN A 384      35.233   1.919  34.514  1.00 41.66           C  
ATOM     93  C   ASN A 384      35.647   3.340  34.851  1.00 41.67           C  
ATOM     94  O   ASN A 384      35.372   4.293  34.125  1.00 43.95           O  
ATOM     95  CB  ASN A 384      33.890   1.908  33.802  1.00 40.20           C  
ATOM     96  CG  ASN A 384      33.650   0.612  33.076  1.00 44.01           C  
ATOM     97  ND2 ASN A 384      34.711   0.045  32.501  1.00 40.64           N  
ATOM     98  OD1 ASN A 384      32.529   0.122  33.025  1.00 48.12           O  
ATOM     99  N   GLY A 385      36.336   3.458  35.968  1.00 58.09           N  
ATOM    100  CA  GLY A 385      36.821   4.744  36.408  1.00 65.31           C  
ATOM    101  C   GLY A 385      37.942   4.495  37.392  1.00 65.12           C  
ATOM    102  O   GLY A 385      38.258   3.348  37.723  1.00 62.97           O  
ATOM    103  N   ASP A 386      38.555   5.563  37.869  1.00 61.81           N  
ATOM    104  CA  ASP A 386      39.624   5.392  38.824  1.00 64.89           C  
ATOM    105  C   ASP A 386      39.639   6.594  39.745  1.00 62.95           C  
ATOM    106  O   ASP A 386      38.943   7.578  39.493  1.00 62.48           O  
ATOM    107  CB  ASP A 386      40.956   5.234  38.086  1.00 57.36           C  
ATOM    108  CG  ASP A 386      41.939   4.374  38.848  1.00 56.99           C  
ATOM    109  OD1 ASP A 386      41.489   3.599  39.722  1.00 52.66           O  
ATOM    110  OD2 ASP A 386      43.153   4.461  38.569  1.00 57.21           O1-
ATOM    111  N   PHE A 387      40.401   6.506  40.828  1.00 48.19           N  
ATOM    112  CA  PHE A 387      40.483   7.619  41.755  1.00 47.01           C  
ATOM    113  C   PHE A 387      41.921   8.051  41.944  1.00 45.62           C  
ATOM    114  O   PHE A 387      42.841   7.258  41.783  1.00 46.87           O  
ATOM    115  CB  PHE A 387      39.855   7.241  43.098  1.00 47.55           C  
ATOM    116  CG  PHE A 387      40.535   6.099  43.799  1.00 45.42           C  
ATOM    117  CD1 PHE A 387      41.660   6.314  44.580  1.00 46.29           C  
ATOM    118  CD2 PHE A 387      40.025   4.808  43.706  1.00 48.44           C  
ATOM    119  CE1 PHE A 387      42.267   5.258  45.265  1.00 45.55           C  
ATOM    120  CE2 PHE A 387      40.626   3.747  44.386  1.00 44.48           C  
ATOM    121  CZ  PHE A 387      41.748   3.975  45.167  1.00 40.72           C  
ATOM    122  N   ARG A 388      42.113   9.322  42.264  1.00 48.18           N  
ATOM    123  CA  ARG A 388      43.453   9.835  42.482  1.00 50.58           C  
ATOM    124  C   ARG A 388      43.500  10.523  43.840  1.00 51.36           C  
ATOM    125  O   ARG A 388      42.499  11.086  44.291  1.00 49.43           O  
ATOM    126  CB  ARG A 388      43.834  10.830  41.378  1.00 51.55           C  
ATOM    127  CG  ARG A 388      43.090  12.155  41.427  1.00 57.80           C  
ATOM    128  CD  ARG A 388      43.552  13.094  40.322  1.00 64.78           C  
ATOM    129  NE  ARG A 388      44.976  13.413  40.422  1.00 72.38           N  
ATOM    130  CZ  ARG A 388      45.652  14.144  39.535  1.00 77.29           C  
ATOM    131  NH1 ARG A 388      45.042  14.644  38.465  1.00 77.18           N1+
ATOM    132  NH2 ARG A 388      46.946  14.377  39.718  1.00 76.46           N  
ATOM    133  N   TYR A 389      44.651  10.464  44.501  1.00 43.93           N  
ATOM    134  CA  TYR A 389      44.781  11.122  45.789  1.00 41.62           C  
ATOM    135  C   TYR A 389      45.170  12.578  45.562  1.00 41.54           C  
ATOM    136  O   TYR A 389      46.068  12.865  44.773  1.00 32.91           O  
ATOM    137  CB  TYR A 389      45.855  10.452  46.657  1.00 41.52           C  
ATOM    138  CG  TYR A 389      45.481   9.100  47.228  1.00 33.33           C  
ATOM    139  CD1 TYR A 389      45.700   7.932  46.504  1.00 33.26           C  
ATOM    140  CD2 TYR A 389      44.945   8.988  48.513  1.00 32.44           C  
ATOM    141  CE1 TYR A 389      45.406   6.684  47.046  1.00 36.07           C  
ATOM    142  CE2 TYR A 389      44.643   7.741  49.069  1.00 34.19           C  
ATOM    143  CZ  TYR A 389      44.881   6.594  48.330  1.00 40.42           C  
ATOM    144  OH  TYR A 389      44.625   5.355  48.875  1.00 40.70           O  
ATOM    145  N   THR A 390      44.473  13.490  46.237  1.00 59.15           N  
ATOM    146  CA  THR A 390      44.772  14.920  46.145  1.00 63.34           C  
ATOM    147  C   THR A 390      45.747  15.158  47.284  1.00 62.49           C  
ATOM    148  O   THR A 390      46.559  16.089  47.258  1.00 61.31           O  
ATOM    149  CB  THR A 390      43.533  15.808  46.400  1.00 55.43           C  
ATOM    150  CG2 THR A 390      42.418  15.483  45.420  1.00 55.68           C  
ATOM    151  OG1 THR A 390      43.073  15.606  47.742  1.00 58.66           O  
ATOM    152  N   THR A 391      45.640  14.295  48.290  1.00 47.42           N  
ATOM    153  CA  THR A 391      46.502  14.341  49.457  1.00 48.10           C  
ATOM    154  C   THR A 391      47.623  13.340  49.203  1.00 45.48           C  
ATOM    155  O   THR A 391      47.734  12.810  48.106  1.00 47.66           O  
ATOM    156  CB  THR A 391      45.734  13.948  50.726  1.00 44.78           C  
ATOM    157  CG2 THR A 391      45.130  12.580  50.577  1.00 43.84           C  
ATOM    158  OG1 THR A 391      46.634  13.931  51.836  1.00 60.48           O  
ATOM    159  N   THR A 392      48.455  13.082  50.204  1.00 54.20           N  
ATOM    160  CA  THR A 392      49.560  12.143  50.042  1.00 53.32           C  
ATOM    161  C   THR A 392      49.038  10.789  49.594  1.00 52.13           C  
ATOM    162  O   THR A 392      48.194  10.186  50.259  1.00 53.38           O  
ATOM    163  CB  THR A 392      50.349  11.980  51.358  1.00 57.00           C  
ATOM    164  CG2 THR A 392      51.440  10.919  51.208  1.00 52.78           C  
ATOM    165  OG1 THR A 392      50.952  13.233  51.703  1.00 60.36           O  
ATOM    166  N   MET A 393      49.558  10.314  48.469  1.00 37.67           N  
ATOM    167  CA  MET A 393      49.134   9.045  47.885  1.00 43.33           C  
ATOM    168  C   MET A 393      49.270   7.807  48.757  1.00 42.55           C  
ATOM    169  O   MET A 393      50.276   7.616  49.431  1.00 45.46           O  
ATOM    170  CB  MET A 393      49.888   8.789  46.584  1.00 54.85           C  
ATOM    171  CG  MET A 393      49.456   7.516  45.900  1.00 52.04           C  
ATOM    172  SD  MET A 393      50.807   6.756  45.049  1.00 59.71           S  
ATOM    173  CE  MET A 393      50.881   7.780  43.555  1.00 62.32           C  
ATOM    174  N   GLY A 394      48.253   6.953  48.707  1.00 52.22           N  
ATOM    175  CA  GLY A 394      48.268   5.720  49.474  1.00 52.02           C  
ATOM    176  C   GLY A 394      47.906   5.893  50.933  1.00 51.19           C  
ATOM    177  O   GLY A 394      47.584   4.923  51.615  1.00 49.89           O  
ATOM    178  N   VAL A 395      47.952   7.126  51.419  1.00 55.25           N  
ATOM    179  CA  VAL A 395      47.627   7.384  52.813  1.00 57.28           C  
ATOM    180  C   VAL A 395      46.122   7.564  52.999  1.00 59.24           C  
ATOM    181  O   VAL A 395      45.544   8.581  52.605  1.00 48.65           O  
ATOM    182  CB  VAL A 395      48.363   8.629  53.326  1.00 56.83           C  
ATOM    183  CG1 VAL A 395      48.115   8.806  54.815  1.00 55.90           C  
ATOM    184  CG2 VAL A 395      49.842   8.490  53.046  1.00 50.84           C  
ATOM    185  N   ASN A 396      45.497   6.561  53.606  1.00 49.64           N  
ATOM    186  CA  ASN A 396      44.064   6.576  53.841  1.00 51.25           C  
ATOM    187  C   ASN A 396      43.751   6.795  55.309  1.00 54.18           C  
ATOM    188  O   ASN A 396      43.424   5.855  56.020  1.00 57.91           O  
ATOM    189  CB  ASN A 396      43.459   5.250  53.392  1.00 63.96           C  
ATOM    190  CG  ASN A 396      44.121   4.708  52.151  1.00 65.97           C  
ATOM    191  ND2 ASN A 396      44.461   3.426  52.171  1.00 63.20           N  
ATOM    192  OD1 ASN A 396      44.323   5.433  51.180  1.00 74.47           O  
ATOM    193  N   THR A 397      43.865   8.035  55.760  1.00 71.89           N  
ATOM    194  CA  THR A 397      43.586   8.380  57.148  1.00 75.10           C  
ATOM    195  C   THR A 397      42.780   9.671  57.169  1.00 78.98           C  
ATOM    196  O   THR A 397      42.353  10.152  56.120  1.00 81.11           O  
ATOM    197  CB  THR A 397      44.894   8.559  57.955  1.00 77.84           C  
ATOM    198  CG2 THR A 397      45.563   7.214  58.184  1.00 72.21           C  
ATOM    199  OG1 THR A 397      45.791   9.417  57.238  1.00 75.37           O  
ATOM    200  N   TYR A 398      42.568  10.240  58.350  1.00 81.98           N  
ATOM    201  CA  TYR A 398      41.782  11.466  58.443  1.00 83.40           C  
ATOM    202  C   TYR A 398      42.249  12.549  57.469  1.00 81.82           C  
ATOM    203  O   TYR A 398      43.437  12.643  57.156  1.00 79.34           O  
ATOM    204  CB  TYR A 398      41.814  12.013  59.867  1.00 73.46           C  
ATOM    205  CG  TYR A 398      41.043  13.301  60.014  1.00 77.49           C  
ATOM    206  CD1 TYR A 398      39.697  13.373  59.657  1.00 76.47           C  
ATOM    207  CD2 TYR A 398      41.662  14.457  60.491  1.00 77.94           C  
ATOM    208  CE1 TYR A 398      38.985  14.567  59.766  1.00 79.90           C  
ATOM    209  CE2 TYR A 398      40.961  15.655  60.606  1.00 81.94           C  
ATOM    210  CZ  TYR A 398      39.622  15.703  60.241  1.00 81.15           C  
ATOM    211  OH  TYR A 398      38.930  16.888  60.355  1.00 79.25           O  
ATOM    212  N   LYS A 399      41.301  13.358  56.998  1.00 58.43           N  
ATOM    213  CA  LYS A 399      41.579  14.448  56.064  1.00 56.19           C  
ATOM    214  C   LYS A 399      42.127  13.966  54.733  1.00 57.03           C  
ATOM    215  O   LYS A 399      42.567  14.773  53.910  1.00 51.67           O  
ATOM    216  CB  LYS A 399      42.568  15.455  56.665  1.00 76.81           C  
ATOM    217  CG  LYS A 399      41.955  16.496  57.594  1.00 78.69           C  
ATOM    218  CD  LYS A 399      43.031  17.443  58.134  1.00 83.67           C  
ATOM    219  CE  LYS A 399      42.499  18.346  59.242  1.00 82.44           C  
ATOM    220  NZ  LYS A 399      43.590  19.122  59.892  1.00 79.57           N1+
ATOM    221  N   ALA A 400      42.122  12.652  54.524  1.00 76.73           N  
ATOM    222  CA  ALA A 400      42.609  12.100  53.264  1.00 72.73           C  
ATOM    223  C   ALA A 400      41.620  12.524  52.186  1.00 70.75           C  
ATOM    224  O   ALA A 400      40.409  12.572  52.420  1.00 65.68           O  
ATOM    225  CB  ALA A 400      42.694  10.583  53.340  1.00 73.71           C  
ATOM    226  N   ARG A 401      42.134  12.831  51.005  1.00 64.31           N  
ATOM    227  CA  ARG A 401      41.270  13.276  49.931  1.00 64.27           C  
ATOM    228  C   ARG A 401      41.622  12.663  48.572  1.00 59.17           C  
ATOM    229  O   ARG A 401      42.738  12.812  48.070  1.00 49.70           O  
ATOM    230  CB  ARG A 401      41.308  14.810  49.877  1.00 67.27           C  
ATOM    231  CG  ARG A 401      40.355  15.441  48.891  1.00 76.02           C  
ATOM    232  CD  ARG A 401      40.299  16.951  49.074  1.00 79.18           C  
ATOM    233  NE  ARG A 401      39.465  17.588  48.058  1.00 82.94           N  
ATOM    234  CZ  ARG A 401      38.936  18.802  48.174  1.00 87.18           C  
ATOM    235  NH1 ARG A 401      39.149  19.524  49.269  1.00 88.78           N1+
ATOM    236  NH2 ARG A 401      38.185  19.293  47.197  1.00 88.57           N  
ATOM    237  N   ILE A 402      40.656  11.949  48.000  1.00 42.98           N  
ATOM    238  CA  ILE A 402      40.812  11.318  46.694  1.00 38.66           C  
ATOM    239  C   ILE A 402      39.719  11.872  45.805  1.00 36.01           C  
ATOM    240  O   ILE A 402      38.633  12.191  46.274  1.00 35.91           O  
ATOM    241  CB  ILE A 402      40.593   9.788  46.732  1.00 40.45           C  
ATOM    242  CG1 ILE A 402      39.199   9.489  47.286  1.00 36.72           C  
ATOM    243  CG2 ILE A 402      41.680   9.110  47.542  1.00 42.26           C  
ATOM    244  CD1 ILE A 402      38.846   8.028  47.314  1.00 42.83           C  
ATOM    245  N   GLN A 403      40.006  12.001  44.522  1.00 44.60           N  
ATOM    246  CA  GLN A 403      38.992  12.469  43.604  1.00 43.18           C  
ATOM    247  C   GLN A 403      38.755  11.372  42.588  1.00 39.84           C  
ATOM    248  O   GLN A 403      39.661  10.974  41.853  1.00 34.39           O  
ATOM    249  CB  GLN A 403      39.423  13.747  42.892  1.00 56.72           C  
ATOM    250  CG  GLN A 403      38.342  14.319  41.989  1.00 55.64           C  
ATOM    251  CD  GLN A 403      38.724  15.668  41.416  1.00 63.56           C  
ATOM    252  NE2 GLN A 403      37.836  16.645  41.551  1.00 65.30           N  
ATOM    253  OE1 GLN A 403      39.807  15.829  40.854  1.00 70.33           O  
ATOM    254  N   TYR A 404      37.538  10.853  42.583  1.00 39.47           N  
ATOM    255  CA  TYR A 404      37.171   9.820  41.636  1.00 40.56           C  
ATOM    256  C   TYR A 404      36.958  10.423  40.252  1.00 40.45           C  
ATOM    257  O   TYR A 404      36.638  11.608  40.110  1.00 36.34           O  
ATOM    258  CB  TYR A 404      35.878   9.144  42.065  1.00 42.68           C  
ATOM    259  CG  TYR A 404      36.048   8.038  43.065  1.00 40.39           C  
ATOM    260  CD1 TYR A 404      35.756   8.234  44.418  1.00 38.39           C  
ATOM    261  CD2 TYR A 404      36.454   6.773  42.648  1.00 37.61           C  
ATOM    262  CE1 TYR A 404      35.857   7.180  45.334  1.00 41.28           C  
ATOM    263  CE2 TYR A 404      36.560   5.725  43.540  1.00 43.74           C  
ATOM    264  CZ  TYR A 404      36.257   5.924  44.879  1.00 44.85           C  
ATOM    265  OH  TYR A 404      36.326   4.844  45.729  1.00 41.49           O  
ATOM    266  N   TYR A 405      37.138   9.598  39.232  1.00 43.94           N  
ATOM    267  CA  TYR A 405      36.925  10.044  37.868  1.00 47.10           C  
ATOM    268  C   TYR A 405      36.539   8.860  36.992  1.00 49.90           C  
ATOM    269  O   TYR A 405      36.886   7.711  37.289  1.00 54.39           O  
ATOM    270  CB  TYR A 405      38.179  10.747  37.340  1.00 38.05           C  
ATOM    271  CG  TYR A 405      39.440   9.922  37.368  1.00 44.92           C  
ATOM    272  CD1 TYR A 405      39.780   9.103  36.295  1.00 45.29           C  
ATOM    273  CD2 TYR A 405      40.316   9.983  38.452  1.00 47.73           C  
ATOM    274  CE1 TYR A 405      40.958   8.376  36.294  1.00 43.98           C  
ATOM    275  CE2 TYR A 405      41.498   9.254  38.462  1.00 43.87           C  
ATOM    276  CZ  TYR A 405      41.815   8.457  37.377  1.00 44.86           C  
ATOM    277  OH  TYR A 405      43.008   7.770  37.344  1.00 49.78           O  
ATOM    278  N   CYS A 406      35.786   9.135  35.934  1.00 43.84           N  
ATOM    279  CA  CYS A 406      35.365   8.078  35.028  1.00 44.11           C  
ATOM    280  C   CYS A 406      36.204   8.122  33.757  1.00 44.26           C  
ATOM    281  O   CYS A 406      36.693   9.183  33.360  1.00 38.42           O  
ATOM    282  CB  CYS A 406      33.883   8.224  34.689  1.00 42.96           C  
ATOM    283  SG  CYS A 406      32.758   7.873  36.079  1.00 46.84           S  
ATOM    284  N   HIS A 407      36.381   6.961  33.133  1.00 40.33           N  
ATOM    285  CA  HIS A 407      37.167   6.876  31.916  1.00 37.91           C  
ATOM    286  C   HIS A 407      36.432   7.536  30.767  1.00 38.75           C  
ATOM    287  O   HIS A 407      35.851   6.876  29.905  1.00 36.70           O  
ATOM    288  CB  HIS A 407      37.479   5.418  31.615  1.00 39.05           C  
ATOM    289  CG  HIS A 407      38.402   4.801  32.613  1.00 37.33           C  
ATOM    290  CD2 HIS A 407      39.324   5.359  33.431  1.00 37.09           C  
ATOM    291  ND1 HIS A 407      38.419   3.449  32.882  1.00 43.47           N  
ATOM    292  CE1 HIS A 407      39.309   3.202  33.827  1.00 38.81           C  
ATOM    293  NE2 HIS A 407      39.872   4.345  34.177  1.00 43.65           N  
ATOM    294  N   GLU A 408      36.459   8.863  30.793  1.00 34.93           N  
ATOM    295  CA  GLU A 408      35.814   9.703  29.800  1.00 35.79           C  
ATOM    296  C   GLU A 408      36.696   9.637  28.561  1.00 34.66           C  
ATOM    297  O   GLU A 408      37.905   9.456  28.678  1.00 37.60           O  
ATOM    298  CB  GLU A 408      35.741  11.132  30.345  1.00 52.00           C  
ATOM    299  CG  GLU A 408      34.793  12.065  29.612  1.00 66.36           C  
ATOM    300  CD  GLU A 408      33.334  11.779  29.913  1.00 69.15           C  
ATOM    301  OE1 GLU A 408      32.935  11.896  31.094  1.00 71.00           O  
ATOM    302  OE2 GLU A 408      32.587  11.440  28.967  1.00 70.00           O1-
ATOM    303  N   PRO A 409      36.119   9.794  27.360  1.00 37.73           N  
ATOM    304  CA  PRO A 409      34.720  10.031  26.990  1.00 42.51           C  
ATOM    305  C   PRO A 409      33.939   8.746  26.742  1.00 45.93           C  
ATOM    306  O   PRO A 409      32.803   8.776  26.263  1.00 48.44           O  
ATOM    307  CB  PRO A 409      34.850  10.848  25.716  1.00 35.91           C  
ATOM    308  CG  PRO A 409      35.984  10.162  25.046  1.00 31.21           C  
ATOM    309  CD  PRO A 409      36.987   9.952  26.180  1.00 33.81           C  
ATOM    310  N   TYR A 410      34.558   7.621  27.060  1.00 44.22           N  
ATOM    311  CA  TYR A 410      33.929   6.335  26.854  1.00 44.70           C  
ATOM    312  C   TYR A 410      32.869   6.117  27.914  1.00 46.08           C  
ATOM    313  O   TYR A 410      31.849   5.470  27.665  1.00 47.68           O  
ATOM    314  CB  TYR A 410      35.005   5.254  26.892  1.00 42.27           C  
ATOM    315  CG  TYR A 410      36.167   5.603  25.986  1.00 37.91           C  
ATOM    316  CD1 TYR A 410      37.472   5.555  26.446  1.00 30.49           C  
ATOM    317  CD2 TYR A 410      35.947   6.010  24.670  1.00 40.93           C  
ATOM    318  CE1 TYR A 410      38.530   5.901  25.624  1.00 37.15           C  
ATOM    319  CE2 TYR A 410      37.000   6.359  23.839  1.00 35.62           C  
ATOM    320  CZ  TYR A 410      38.290   6.301  24.323  1.00 38.16           C  
ATOM    321  OH  TYR A 410      39.348   6.628  23.507  1.00 44.11           O  
ATOM    322  N   TYR A 411      33.106   6.673  29.096  1.00 35.37           N  
ATOM    323  CA  TYR A 411      32.142   6.568  30.177  1.00 35.69           C  
ATOM    324  C   TYR A 411      31.931   7.949  30.776  1.00 39.18           C  
ATOM    325  O   TYR A 411      32.818   8.794  30.725  1.00 43.09           O  
ATOM    326  CB  TYR A 411      32.638   5.623  31.270  1.00 33.75           C  
ATOM    327  CG  TYR A 411      32.859   4.199  30.824  1.00 32.59           C  
ATOM    328  CD1 TYR A 411      34.079   3.803  30.286  1.00 34.80           C  
ATOM    329  CD2 TYR A 411      31.854   3.238  30.955  1.00 33.64           C  
ATOM    330  CE1 TYR A 411      34.304   2.485  29.893  1.00 28.35           C  
ATOM    331  CE2 TYR A 411      32.071   1.910  30.558  1.00 27.47           C  
ATOM    332  CZ  TYR A 411      33.302   1.546  30.030  1.00 25.15           C  
ATOM    333  OH  TYR A 411      33.549   0.251  29.640  1.00 30.04           O  
ATOM    334  N   LYS A 412      30.750   8.189  31.327  1.00 36.60           N  
ATOM    335  CA  LYS A 412      30.475   9.470  31.955  1.00 38.17           C  
ATOM    336  C   LYS A 412      29.953   9.195  33.352  1.00 42.43           C  
ATOM    337  O   LYS A 412      29.277   8.193  33.586  1.00 41.94           O  
ATOM    338  CB  LYS A 412      29.442  10.272  31.163  1.00 48.49           C  
ATOM    339  CG  LYS A 412      29.006  11.556  31.860  1.00 55.47           C  
ATOM    340  CD  LYS A 412      27.993  12.338  31.042  1.00 59.32           C  
ATOM    341  CE  LYS A 412      27.338  13.444  31.864  1.00 66.77           C  
ATOM    342  NZ  LYS A 412      28.312  14.425  32.442  1.00 73.91           N1+
ATOM    343  N   MET A 413      30.279  10.083  34.282  1.00 48.32           N  
ATOM    344  CA  MET A 413      29.846   9.927  35.659  1.00 49.53           C  
ATOM    345  C   MET A 413      28.373  10.309  35.817  1.00 48.87           C  
ATOM    346  O   MET A 413      27.957  11.416  35.468  1.00 48.14           O  
ATOM    347  CB  MET A 413      30.731  10.780  36.563  1.00 49.79           C  
ATOM    348  CG  MET A 413      30.441  10.641  38.038  1.00 54.63           C  
ATOM    349  SD  MET A 413      31.663  11.546  39.007  1.00 58.42           S  
ATOM    350  CE  MET A 413      33.088  10.446  38.847  1.00 55.23           C  
ATOM    351  N   GLN A 414      27.589   9.371  36.331  1.00 40.30           N  
ATOM    352  CA  GLN A 414      26.169   9.588  36.548  1.00 41.52           C  
ATOM    353  C   GLN A 414      25.968  10.791  37.459  1.00 44.88           C  
ATOM    354  O   GLN A 414      26.782  11.039  38.350  1.00 49.82           O  
ATOM    355  CB  GLN A 414      25.553   8.339  37.177  1.00 44.62           C  
ATOM    356  CG  GLN A 414      24.076   8.467  37.511  1.00 48.51           C  
ATOM    357  CD  GLN A 414      23.414   7.115  37.736  1.00 53.59           C  
ATOM    358  NE2 GLN A 414      22.502   6.752  36.840  1.00 56.95           N  
ATOM    359  OE1 GLN A 414      23.726   6.401  38.696  1.00 53.16           O  
ATOM    360  N   THR A 415      24.892  11.544  37.236  1.00 55.27           N  
ATOM    361  CA  THR A 415      24.611  12.725  38.055  1.00 61.61           C  
ATOM    362  C   THR A 415      23.118  12.983  38.272  1.00 64.46           C  
ATOM    363  O   THR A 415      22.293  12.770  37.382  1.00 69.34           O  
ATOM    364  CB  THR A 415      25.242  13.995  37.442  1.00 56.85           C  
ATOM    365  CG2 THR A 415      26.773  13.934  37.517  1.00 47.75           C  
ATOM    366  OG1 THR A 415      24.832  14.112  36.074  1.00 63.67           O  
ATOM    367  N   GLN A 424      30.844  15.313  43.648  1.00 62.84           N  
ATOM    368  CA  GLN A 424      31.502  15.547  42.374  1.00 59.70           C  
ATOM    369  C   GLN A 424      32.754  14.684  42.267  1.00 59.44           C  
ATOM    370  O   GLN A 424      33.779  15.101  41.715  1.00 54.68           O  
ATOM    371  CB  GLN A 424      31.861  17.030  42.234  1.00 66.27           C  
ATOM    372  CG  GLN A 424      32.835  17.554  43.282  1.00 62.96           C  
ATOM    373  CD  GLN A 424      33.045  19.052  43.164  1.00 63.85           C  
ATOM    374  NE2 GLN A 424      34.213  19.451  42.670  1.00 58.15           N  
ATOM    375  OE1 GLN A 424      32.161  19.842  43.501  1.00 61.33           O  
ATOM    376  N   GLY A 425      32.660  13.473  42.804  1.00 50.85           N  
ATOM    377  CA  GLY A 425      33.790  12.566  42.753  1.00 52.38           C  
ATOM    378  C   GLY A 425      34.799  12.794  43.864  1.00 50.35           C  
ATOM    379  O   GLY A 425      35.750  12.028  44.019  1.00 49.02           O  
ATOM    380  N   VAL A 426      34.590  13.847  44.645  1.00 53.41           N  
ATOM    381  CA  VAL A 426      35.492  14.158  45.739  1.00 49.92           C  
ATOM    382  C   VAL A 426      35.069  13.474  47.021  1.00 45.37           C  
ATOM    383  O   VAL A 426      33.959  13.679  47.502  1.00 44.92           O  
ATOM    384  CB  VAL A 426      35.561  15.668  46.007  1.00 50.53           C  
ATOM    385  CG1 VAL A 426      36.533  15.945  47.144  1.00 48.66           C  
ATOM    386  CG2 VAL A 426      35.997  16.397  44.748  1.00 52.68           C  
ATOM    387  N   TYR A 427      35.961  12.650  47.561  1.00 43.00           N  
ATOM    388  CA  TYR A 427      35.703  11.941  48.808  1.00 41.42           C  
ATOM    389  C   TYR A 427      36.855  12.153  49.778  1.00 41.48           C  
ATOM    390  O   TYR A 427      37.990  12.401  49.368  1.00 44.35           O  
ATOM    391  CB  TYR A 427      35.525  10.448  48.552  1.00 38.13           C  
ATOM    392  CG  TYR A 427      34.241  10.119  47.854  1.00 36.91           C  
ATOM    393  CD1 TYR A 427      33.973  10.618  46.579  1.00 42.40           C  
ATOM    394  CD2 TYR A 427      33.285   9.315  48.462  1.00 35.86           C  
ATOM    395  CE1 TYR A 427      32.785  10.325  45.926  1.00 39.78           C  
ATOM    396  CE2 TYR A 427      32.089   9.015  47.819  1.00 40.21           C  
ATOM    397  CZ  TYR A 427      31.849   9.524  46.550  1.00 37.89           C  
ATOM    398  OH  TYR A 427      30.682   9.230  45.899  1.00 34.79           O  
ATOM    399  N   THR A 428      36.563  12.071  51.067  1.00 30.84           N  
ATOM    400  CA  THR A 428      37.603  12.252  52.062  1.00 37.15           C  
ATOM    401  C   THR A 428      37.402  11.280  53.197  1.00 38.91           C  
ATOM    402  O   THR A 428      36.291  10.798  53.434  1.00 30.44           O  
ATOM    403  CB  THR A 428      37.610  13.668  52.667  1.00 49.80           C  
ATOM    404  CG2 THR A 428      37.431  14.720  51.590  1.00 51.32           C  
ATOM    405  OG1 THR A 428      36.548  13.778  53.618  1.00 55.99           O  
ATOM    406  N   CYS A 429      38.491  10.987  53.895  1.00 51.48           N  
ATOM    407  CA  CYS A 429      38.416  10.072  55.014  1.00 57.34           C  
ATOM    408  C   CYS A 429      37.887  10.828  56.226  1.00 58.95           C  
ATOM    409  O   CYS A 429      38.643  11.441  56.982  1.00 62.19           O  
ATOM    410  CB  CYS A 429      39.786   9.478  55.307  1.00 52.53           C  
ATOM    411  SG  CYS A 429      39.715   8.407  56.762  1.00 57.23           S  
ATOM    412  N   THR A 430      36.570  10.785  56.384  1.00 68.14           N  
ATOM    413  CA  THR A 430      35.877  11.467  57.468  1.00 69.25           C  
ATOM    414  C   THR A 430      36.417  11.075  58.850  1.00 70.33           C  
ATOM    415  O   THR A 430      36.994   9.998  59.023  1.00 70.05           O  
ATOM    416  CB  THR A 430      34.355  11.175  57.396  1.00 54.12           C  
ATOM    417  CG2 THR A 430      34.063   9.726  57.768  1.00 50.57           C  
ATOM    418  OG1 THR A 430      33.657  12.035  58.303  1.00 66.05           O  
ATOM    419  N   ALA A 431      36.233  11.957  59.830  1.00 64.67           N  
ATOM    420  CA  ALA A 431      36.699  11.693  61.187  1.00 62.22           C  
ATOM    421  C   ALA A 431      36.001  10.447  61.724  1.00 62.60           C  
ATOM    422  O   ALA A 431      36.408   9.882  62.744  1.00 62.20           O  
ATOM    423  CB  ALA A 431      36.415  12.891  62.087  1.00 43.67           C  
ATOM    424  N   GLN A 432      34.950  10.024  61.028  1.00 44.58           N  
ATOM    425  CA  GLN A 432      34.203   8.831  61.412  1.00 46.21           C  
ATOM    426  C   GLN A 432      34.932   7.616  60.846  1.00 43.99           C  
ATOM    427  O   GLN A 432      34.432   6.488  60.905  1.00 35.56           O  
ATOM    428  CB  GLN A 432      32.796   8.872  60.822  1.00 83.62           C  
ATOM    429  CG  GLN A 432      32.093  10.206  60.954  1.00 86.66           C  
ATOM    430  CD  GLN A 432      30.907  10.308  60.020  1.00 88.93           C  
ATOM    431  NE2 GLN A 432      30.824  11.413  59.287  1.00 87.93           N  
ATOM    432  OE1 GLN A 432      30.072   9.403  59.956  1.00 95.26           O  
ATOM    433  N   GLY A 433      36.108   7.866  60.279  1.00 44.15           N  
ATOM    434  CA  GLY A 433      36.892   6.792  59.698  1.00 51.18           C  
ATOM    435  C   GLY A 433      36.252   6.219  58.445  1.00 55.98           C  
ATOM    436  O   GLY A 433      36.475   5.055  58.107  1.00 55.74           O  
ATOM    437  N   ILE A 434      35.470   7.043  57.748  1.00 68.64           N  
ATOM    438  CA  ILE A 434      34.780   6.615  56.533  1.00 71.99           C  
ATOM    439  C   ILE A 434      35.073   7.527  55.341  1.00 69.30           C  
ATOM    440  O   ILE A 434      35.244   8.733  55.497  1.00 73.33           O  
ATOM    441  CB  ILE A 434      33.247   6.598  56.749  1.00 98.96           C  
ATOM    442  CG1 ILE A 434      32.892   5.753  57.979  1.00106.60           C  
ATOM    443  CG2 ILE A 434      32.555   6.046  55.515  1.00101.89           C  
ATOM    444  CD1 ILE A 434      31.408   5.779  58.356  1.00105.84           C  
ATOM    445  N   TRP A 435      35.138   6.945  54.150  1.00 59.96           N  
ATOM    446  CA  TRP A 435      35.373   7.723  52.936  1.00 55.07           C  
ATOM    447  C   TRP A 435      34.053   8.392  52.529  1.00 55.39           C  
ATOM    448  O   TRP A 435      33.097   7.713  52.140  1.00 49.65           O  
ATOM    449  CB  TRP A 435      35.843   6.804  51.819  1.00 48.01           C  
ATOM    450  CG  TRP A 435      37.290   6.500  51.855  1.00 36.01           C  
ATOM    451  CD1 TRP A 435      37.870   5.281  52.049  1.00 29.72           C  
ATOM    452  CD2 TRP A 435      38.354   7.419  51.601  1.00 33.16           C  
ATOM    453  CE2 TRP A 435      39.560   6.685  51.649  1.00 36.08           C  
ATOM    454  CE3 TRP A 435      38.406   8.794  51.334  1.00 30.07           C  
ATOM    455  NE1 TRP A 435      39.236   5.381  51.924  1.00 28.72           N  
ATOM    456  CZ2 TRP A 435      40.814   7.283  51.438  1.00 38.46           C  
ATOM    457  CZ3 TRP A 435      39.649   9.393  51.125  1.00 30.65           C  
ATOM    458  CH2 TRP A 435      40.838   8.635  51.179  1.00 33.97           C  
ATOM    459  N   LYS A 436      33.990   9.706  52.627  1.00 50.76           N  
ATOM    460  CA  LYS A 436      32.749  10.397  52.302  1.00 50.65           C  
ATOM    461  C   LYS A 436      32.852  11.647  51.444  1.00 49.31           C  
ATOM    462  O   LYS A 436      33.781  12.448  51.573  1.00 47.60           O  
ATOM    463  CB  LYS A 436      32.002  10.755  53.589  1.00 51.68           C  
ATOM    464  CG  LYS A 436      31.395   9.579  54.325  1.00 54.21           C  
ATOM    465  CD  LYS A 436      30.661  10.068  55.561  1.00 56.86           C  
ATOM    466  CE  LYS A 436      29.946   8.937  56.276  1.00 57.94           C  
ATOM    467  NZ  LYS A 436      28.822   8.381  55.468  1.00 61.77           N1+
ATOM    468  N   ASN A 437      31.868  11.794  50.563  1.00 48.63           N  
ATOM    469  CA  ASN A 437      31.769  12.948  49.685  1.00 48.59           C  
ATOM    470  C   ASN A 437      30.805  13.925  50.352  1.00 49.61           C  
ATOM    471  O   ASN A 437      29.804  13.514  50.940  1.00 45.86           O  
ATOM    472  CB  ASN A 437      31.243  12.537  48.307  1.00 46.05           C  
ATOM    473  CG  ASN A 437      30.573  13.685  47.571  1.00 43.03           C  
ATOM    474  ND2 ASN A 437      31.330  14.367  46.719  1.00 40.95           N  
ATOM    475  OD1 ASN A 437      29.392  13.962  47.778  1.00 40.60           O  
ATOM    476  N   GLU A 438      31.114  15.214  50.261  1.00 52.53           N  
ATOM    477  CA  GLU A 438      30.300  16.261  50.878  1.00 58.87           C  
ATOM    478  C   GLU A 438      28.778  16.110  50.794  1.00 61.40           C  
ATOM    479  O   GLU A 438      28.070  16.419  51.757  1.00 62.03           O  
ATOM    480  CB  GLU A 438      30.689  17.618  50.302  1.00 61.60           C  
ATOM    481  CG  GLU A 438      32.089  18.068  50.667  1.00 65.52           C  
ATOM    482  CD  GLU A 438      32.499  19.316  49.912  1.00 68.73           C  
ATOM    483  OE1 GLU A 438      31.746  20.315  49.970  1.00 68.33           O  
ATOM    484  OE2 GLU A 438      33.571  19.292  49.262  1.00 69.35           O1-
ATOM    485  N   GLN A 439      28.280  15.651  49.649  1.00 62.99           N  
ATOM    486  CA  GLN A 439      26.842  15.479  49.449  1.00 63.70           C  
ATOM    487  C   GLN A 439      26.294  14.089  49.769  1.00 66.37           C  
ATOM    488  O   GLN A 439      25.190  13.963  50.292  1.00 66.08           O  
ATOM    489  CB  GLN A 439      26.470  15.859  48.013  1.00 62.43           C  
ATOM    490  CG  GLN A 439      26.619  17.340  47.700  1.00 63.13           C  
ATOM    491  CD  GLN A 439      25.677  18.209  48.514  1.00 65.76           C  
ATOM    492  NE2 GLN A 439      26.240  19.151  49.265  1.00 67.44           N  
ATOM    493  OE1 GLN A 439      24.457  18.038  48.467  1.00 64.57           O  
ATOM    494  N   LYS A 440      27.060  13.053  49.451  1.00 69.96           N  
ATOM    495  CA  LYS A 440      26.636  11.683  49.711  1.00 74.25           C  
ATOM    496  C   LYS A 440      27.526  11.106  50.817  1.00 75.60           C  
ATOM    497  O   LYS A 440      27.156  11.129  51.992  1.00 77.23           O  
ATOM    498  CB  LYS A 440      26.778  10.837  48.445  1.00 76.07           C  
ATOM    499  CG  LYS A 440      26.162  11.474  47.204  1.00 79.88           C  
ATOM    500  CD  LYS A 440      24.740  10.981  46.934  1.00 83.94           C  
ATOM    501  CE  LYS A 440      24.048  11.854  45.889  1.00 82.56           C  
ATOM    502  NZ  LYS A 440      22.731  11.297  45.462  1.00 82.81           N1+
ATOM    503  N   GLY A 441      28.720  10.649  50.436  1.00 77.45           N  
ATOM    504  CA  GLY A 441      29.628  10.055  51.387  1.00 78.28           C  
ATOM    505  C   GLY A 441      29.775   8.550  51.249  1.00 79.82           C  
ATOM    506  O   GLY A 441      30.644   8.045  50.521  1.00 80.91           O  
ATOM    507  N   GLU A 442      28.969   7.808  51.998  1.00 80.27           N  
ATOM    508  CA  GLU A 442      29.071   6.336  51.985  1.00 80.56           C  
ATOM    509  C   GLU A 442      29.037   5.658  50.598  1.00 78.12           C  
ATOM    510  O   GLU A 442      29.529   4.533  50.472  1.00 78.78           O  
ATOM    511  CB  GLU A 442      27.952   5.751  52.833  1.00 85.11           C  
ATOM    512  CG  GLU A 442      28.072   4.232  52.970  1.00 90.02           C  
ATOM    513  CD  GLU A 442      29.190   3.840  53.904  1.00 91.96           C  
ATOM    514  OE1 GLU A 442      29.903   4.747  54.387  1.00 93.24           O  
ATOM    515  OE2 GLU A 442      29.352   2.631  54.159  1.00 92.95           O1-
ATOM    516  N   LYS A 443      28.550   6.403  49.587  1.00 73.91           N  
ATOM    517  CA  LYS A 443      28.337   5.939  48.214  1.00 69.16           C  
ATOM    518  C   LYS A 443      29.183   6.548  47.117  1.00 64.48           C  
ATOM    519  O   LYS A 443      29.190   7.751  46.901  1.00 62.21           O  
ATOM    520  CB  LYS A 443      26.867   6.101  47.853  1.00 72.13           C  
ATOM    521  CG  LYS A 443      25.998   5.569  48.989  1.00 76.34           C  
ATOM    522  CD  LYS A 443      24.556   5.351  48.597  1.00 79.93           C  
ATOM    523  CE  LYS A 443      23.697   5.135  49.849  1.00 81.58           C  
ATOM    524  NZ  LYS A 443      22.293   4.850  49.419  1.00 82.16           N1+
ATOM    525  N   ILE A 444      29.962   5.684  46.479  1.00 58.87           N  
ATOM    526  CA  ILE A 444      30.867   6.036  45.389  1.00 55.01           C  
ATOM    527  C   ILE A 444      30.092   6.215  44.101  1.00 51.80           C  
ATOM    528  O   ILE A 444      29.039   5.630  43.935  1.00 51.59           O  
ATOM    529  CB  ILE A 444      31.937   4.932  45.180  1.00 55.06           C  
ATOM    530  CG1 ILE A 444      31.399   3.825  44.270  1.00 53.84           C  
ATOM    531  CG2 ILE A 444      32.293   4.313  46.505  1.00 55.83           C  
ATOM    532  CD1 ILE A 444      32.431   2.844  43.776  1.00 53.05           C  
ATOM    533  N   PRO A 445      30.604   7.028  43.216  1.00 34.64           N  
ATOM    534  CA  PRO A 445      30.008   7.340  41.913  1.00 34.02           C  
ATOM    535  C   PRO A 445      29.789   6.126  41.027  1.00 32.41           C  
ATOM    536  O   PRO A 445      30.255   5.033  41.324  1.00 31.88           O  
ATOM    537  CB  PRO A 445      31.009   8.317  41.290  1.00 36.08           C  
ATOM    538  CG  PRO A 445      31.685   8.937  42.483  1.00 35.98           C  
ATOM    539  CD  PRO A 445      31.876   7.752  43.387  1.00 33.79           C  
ATOM    540  N   ARG A 446      29.076   6.343  39.928  1.00 47.78           N  
ATOM    541  CA  ARG A 446      28.780   5.294  38.957  1.00 48.80           C  
ATOM    542  C   ARG A 446      29.237   5.787  37.574  1.00 46.28           C  
ATOM    543  O   ARG A 446      28.876   6.882  37.148  1.00 47.22           O  
ATOM    544  CB  ARG A 446      27.274   5.016  38.947  1.00 63.94           C  
ATOM    545  CG  ARG A 446      26.850   3.774  38.171  1.00 74.57           C  
ATOM    546  CD  ARG A 446      27.068   2.497  38.982  1.00 81.48           C  
ATOM    547  NE  ARG A 446      26.623   1.295  38.271  1.00 85.53           N  
ATOM    548  CZ  ARG A 446      27.310   0.680  37.309  1.00 86.39           C  
ATOM    549  NH1 ARG A 446      28.497   1.143  36.926  1.00 84.88           N1+
ATOM    550  NH2 ARG A 446      26.807  -0.401  36.723  1.00 83.33           N  
ATOM    551  N   CYS A 447      30.042   4.992  36.883  1.00 42.16           N  
ATOM    552  CA  CYS A 447      30.521   5.378  35.556  1.00 45.91           C  
ATOM    553  C   CYS A 447      29.744   4.662  34.472  1.00 42.93           C  
ATOM    554  O   CYS A 447      30.020   3.500  34.163  1.00 45.09           O  
ATOM    555  CB  CYS A 447      31.997   5.038  35.386  1.00 55.69           C  
ATOM    556  SG  CYS A 447      33.113   5.925  36.502  1.00 59.06           S  
ATOM    557  N   LEU A 448      28.783   5.357  33.881  1.00 49.67           N  
ATOM    558  CA  LEU A 448      27.962   4.762  32.836  1.00 44.29           C  
ATOM    559  C   LEU A 448      28.570   4.935  31.450  1.00 43.21           C  
ATOM    560  O   LEU A 448      29.281   5.911  31.178  1.00 39.60           O  
ATOM    561  CB  LEU A 448      26.562   5.371  32.881  1.00 36.83           C  
ATOM    562  CG  LEU A 448      25.888   5.250  34.255  1.00 33.05           C  
ATOM    563  CD1 LEU A 448      24.560   5.975  34.242  1.00 36.88           C  
ATOM    564  CD2 LEU A 448      25.694   3.788  34.615  1.00 32.96           C  
ATOM    565  N   PRO A 449      28.312   3.968  30.557  1.00 34.61           N  
ATOM    566  CA  PRO A 449      28.816   3.984  29.182  1.00 33.18           C  
ATOM    567  C   PRO A 449      28.197   5.131  28.385  1.00 34.10           C  
ATOM    568  O   PRO A 449      27.030   5.464  28.564  1.00 31.59           O  
ATOM    569  CB  PRO A 449      28.381   2.625  28.637  1.00 25.66           C  
ATOM    570  CG  PRO A 449      28.306   1.779  29.840  1.00 20.60           C  
ATOM    571  CD  PRO A 449      27.655   2.687  30.848  1.00 26.38           C  
ATOM    572  N   VAL A 450      28.990   5.733  27.509  1.00 43.20           N  
ATOM    573  CA  VAL A 450      28.518   6.828  26.676  1.00 40.42           C  
ATOM    574  C   VAL A 450      28.269   6.334  25.258  1.00 37.72           C  
ATOM    575  O   VAL A 450      29.170   5.778  24.627  1.00 37.69           O  
ATOM    576  CB  VAL A 450      29.548   7.975  26.651  1.00 37.32           C  
ATOM    577  CG1 VAL A 450      29.206   8.956  25.528  1.00 33.69           C  
ATOM    578  CG2 VAL A 450      29.551   8.698  28.003  1.00 29.11           C  
ATOM    579  N   CYS A 451      27.048   6.541  24.765  1.00 26.00           N  
ATOM    580  CA  CYS A 451      26.678   6.099  23.421  1.00 23.02           C  
ATOM    581  C   CYS A 451      26.727   7.176  22.347  1.00 27.77           C  
ATOM    582  O   CYS A 451      26.547   8.364  22.614  1.00 26.70           O  
ATOM    583  CB  CYS A 451      25.267   5.503  23.415  1.00 25.37           C  
ATOM    584  SG  CYS A 451      23.921   6.705  23.689  1.00 33.19           S  
ATOM    585  N   GLY A 452      26.964   6.717  21.122  1.00 37.41           N  
ATOM    586  CA  GLY A 452      26.980   7.573  19.950  1.00 35.02           C  
ATOM    587  C   GLY A 452      27.919   8.750  19.853  1.00 34.80           C  
ATOM    588  O   GLY A 452      27.729   9.602  18.992  1.00 36.34           O  
ATOM    589  N   LYS A 453      28.936   8.812  20.701  1.00 36.59           N  
ATOM    590  CA  LYS A 453      29.861   9.938  20.634  1.00 40.16           C  
ATOM    591  C   LYS A 453      31.274   9.460  20.274  1.00 39.90           C  
ATOM    592  O   LYS A 453      32.200   9.548  21.082  1.00 41.53           O  
ATOM    593  CB  LYS A 453      29.852  10.682  21.975  1.00 46.73           C  
ATOM    594  CG  LYS A 453      30.063  12.190  21.869  1.00 57.27           C  
ATOM    595  CD  LYS A 453      28.927  12.895  21.130  1.00 58.61           C  
ATOM    596  CE  LYS A 453      27.655  12.981  21.970  1.00 65.20           C  
ATOM    597  NZ  LYS A 453      27.741  13.984  23.069  1.00 66.44           N1+
ATOM    598  N   PRO A 454      31.456   8.954  19.038  1.00 36.69           N  
ATOM    599  CA  PRO A 454      32.749   8.452  18.556  1.00 35.05           C  
ATOM    600  C   PRO A 454      33.925   9.419  18.606  1.00 35.52           C  
ATOM    601  O   PRO A 454      33.790  10.622  18.404  1.00 32.97           O  
ATOM    602  CB  PRO A 454      32.439   7.998  17.131  1.00 22.47           C  
ATOM    603  CG  PRO A 454      31.364   8.926  16.717  1.00 30.57           C  
ATOM    604  CD  PRO A 454      30.471   8.967  17.942  1.00 34.27           C  
ATOM    605  N   VAL A 455      35.093   8.858  18.862  1.00 38.85           N  
ATOM    606  CA  VAL A 455      36.315   9.626  18.953  1.00 41.37           C  
ATOM    607  C   VAL A 455      36.812  10.131  17.606  1.00 41.94           C  
ATOM    608  O   VAL A 455      37.186  11.289  17.471  1.00 44.16           O  
ATOM    609  CB  VAL A 455      37.407   8.781  19.621  1.00 32.51           C  
ATOM    610  CG1 VAL A 455      38.783   9.315  19.271  1.00 42.76           C  
ATOM    611  CG2 VAL A 455      37.194   8.794  21.122  1.00 33.76           C  
ATOM    612  N   ASN A 456      36.818   9.254  16.614  1.00 49.25           N  
ATOM    613  CA  ASN A 456      37.285   9.616  15.288  1.00 50.96           C  
ATOM    614  C   ASN A 456      36.150   9.517  14.264  1.00 53.71           C  
ATOM    615  O   ASN A 456      36.024   8.529  13.540  1.00 50.98           O  
ATOM    616  CB  ASN A 456      38.457   8.713  14.900  1.00 52.33           C  
ATOM    617  CG  ASN A 456      39.004   9.028  13.526  1.00 58.52           C  
ATOM    618  ND2 ASN A 456      39.362   7.990  12.775  1.00 60.36           N  
ATOM    619  OD1 ASN A 456      39.116  10.195  13.147  1.00 58.45           O  
ATOM    620  N   PRO A 457      35.307  10.555  14.192  1.00 57.63           N  
ATOM    621  CA  PRO A 457      34.176  10.591  13.259  1.00 61.93           C  
ATOM    622  C   PRO A 457      34.588  10.385  11.811  1.00 63.42           C  
ATOM    623  O   PRO A 457      35.745  10.571  11.444  1.00 64.63           O  
ATOM    624  CB  PRO A 457      33.582  11.978  13.488  1.00 72.44           C  
ATOM    625  CG  PRO A 457      33.922  12.255  14.922  1.00 65.88           C  
ATOM    626  CD  PRO A 457      35.349  11.784  15.002  1.00 67.67           C  
ATOM    627  N   VAL A 458      33.616  10.007  10.994  1.00 61.67           N  
ATOM    628  CA  VAL A 458      33.835   9.761   9.579  1.00 62.84           C  
ATOM    629  C   VAL A 458      34.045  11.086   8.863  1.00 65.37           C  
ATOM    630  O   VAL A 458      33.634  12.131   9.363  1.00 70.79           O  
ATOM    631  CB  VAL A 458      32.611   9.065   8.975  1.00 49.41           C  
ATOM    632  CG1 VAL A 458      32.960   8.459   7.633  1.00 52.02           C  
ATOM    633  CG2 VAL A 458      32.103   8.012   9.938  1.00 50.28           C  
ATOM    634  N   GLU A 459      34.688  11.047   7.699  1.00 59.76           N  
ATOM    635  CA  GLU A 459      34.913  12.267   6.935  1.00 60.79           C  
ATOM    636  C   GLU A 459      33.830  12.423   5.878  1.00 60.22           C  
ATOM    637  O   GLU A 459      33.544  11.492   5.126  1.00 58.10           O  
ATOM    638  CB  GLU A 459      36.285  12.259   6.267  1.00 98.16           C  
ATOM    639  CG  GLU A 459      36.776  13.667   6.029  1.00104.61           C  
ATOM    640  CD  GLU A 459      36.759  14.475   7.318  1.00109.53           C  
ATOM    641  OE1 GLU A 459      37.719  14.345   8.113  1.00105.18           O  
ATOM    642  OE2 GLU A 459      35.776  15.217   7.546  1.00107.77           O1-
ATOM    643  N   GLN A 460      33.249  13.615   5.815  1.00 75.98           N  
ATOM    644  CA  GLN A 460      32.161  13.896   4.891  1.00 75.83           C  
ATOM    645  C   GLN A 460      32.462  13.910   3.388  1.00 74.30           C  
ATOM    646  O   GLN A 460      31.592  13.555   2.595  1.00 72.66           O  
ATOM    647  CB  GLN A 460      31.474  15.201   5.301  1.00 90.69           C  
ATOM    648  CG  GLN A 460      31.159  15.268   6.796  1.00 96.69           C  
ATOM    649  CD  GLN A 460      29.925  16.099   7.111  1.00100.63           C  
ATOM    650  NE2 GLN A 460      29.019  15.533   7.903  1.00101.70           N  
ATOM    651  OE1 GLN A 460      29.789  17.234   6.654  1.00 97.82           O  
ATOM    652  N   ARG A 461      33.665  14.306   2.978  1.00 63.86           N  
ATOM    653  CA  ARG A 461      33.969  14.317   1.543  1.00 61.91           C  
ATOM    654  C   ARG A 461      34.184  12.917   0.972  1.00 62.33           C  
ATOM    655  O   ARG A 461      35.050  12.170   1.430  1.00 65.20           O  
ATOM    656  CB  ARG A 461      35.198  15.178   1.235  1.00 59.27           C  
ATOM    657  CG  ARG A 461      34.937  16.672   1.271  1.00 54.51           C  
ATOM    658  CD  ARG A 461      35.862  17.425   0.327  1.00 49.45           C  
ATOM    659  NE  ARG A 461      35.691  18.872   0.428  1.00 50.96           N  
ATOM    660  CZ  ARG A 461      36.183  19.749  -0.444  1.00 54.62           C  
ATOM    661  NH1 ARG A 461      36.879  19.330  -1.493  1.00 49.35           N1+
ATOM    662  NH2 ARG A 461      35.979  21.047  -0.264  1.00 44.24           N  
ATOM    663  N   ILE A 464      29.350  -4.282   1.340  1.00 35.42           N  
ATOM    664  CA  ILE A 464      29.112  -2.910   0.903  1.00 30.14           C  
ATOM    665  C   ILE A 464      29.689  -2.669  -0.485  1.00 32.51           C  
ATOM    666  O   ILE A 464      30.903  -2.684  -0.673  1.00 29.36           O  
ATOM    667  CB  ILE A 464      29.752  -1.882   1.869  1.00 30.59           C  
ATOM    668  CG1 ILE A 464      29.139  -2.001   3.277  1.00 22.77           C  
ATOM    669  CG2 ILE A 464      29.577  -0.480   1.307  1.00 24.91           C  
ATOM    670  CD1 ILE A 464      27.704  -1.485   3.416  1.00 18.95           C  
ATOM    671  N   ILE A 465      28.804  -2.460  -1.454  1.00 51.46           N  
ATOM    672  CA  ILE A 465      29.201  -2.186  -2.830  1.00 50.18           C  
ATOM    673  C   ILE A 465      29.008  -0.684  -2.919  1.00 47.15           C  
ATOM    674  O   ILE A 465      27.973  -0.170  -2.499  1.00 44.56           O  
ATOM    675  CB  ILE A 465      28.287  -2.940  -3.856  1.00 45.02           C  
ATOM    676  CG1 ILE A 465      26.847  -2.412  -3.829  1.00 47.26           C  
ATOM    677  CG2 ILE A 465      28.257  -4.425  -3.528  1.00 40.76           C  
ATOM    678  CD1 ILE A 465      26.579  -1.266  -4.799  1.00 50.96           C  
ATOM    679  N   GLY A 466      30.010   0.025  -3.421  1.00 30.40           N  
ATOM    680  CA  GLY A 466      29.900   1.469  -3.488  1.00 37.58           C  
ATOM    681  C   GLY A 466      31.101   2.127  -2.840  1.00 40.09           C  
ATOM    682  O   GLY A 466      31.152   3.343  -2.699  1.00 42.41           O  
ATOM    683  N   GLY A 467      32.046   1.300  -2.410  1.00 46.02           N  
ATOM    684  CA  GLY A 467      33.298   1.774  -1.838  1.00 46.27           C  
ATOM    685  C   GLY A 467      33.465   2.569  -0.554  1.00 44.74           C  
ATOM    686  O   GLY A 467      32.517   2.959   0.123  1.00 43.96           O  
ATOM    687  N   GLN A 468      34.741   2.805  -0.259  1.00 53.43           N  
ATOM    688  CA  GLN A 468      35.241   3.542   0.903  1.00 56.09           C  
ATOM    689  C   GLN A 468      35.400   2.677   2.152  1.00 49.21           C  
ATOM    690  O   GLN A 468      34.445   2.103   2.679  1.00 45.87           O  
ATOM    691  CB  GLN A 468      34.384   4.777   1.198  1.00 68.83           C  
ATOM    692  CG  GLN A 468      35.227   5.925   1.749  1.00 72.24           C  
ATOM    693  CD  GLN A 468      34.617   7.300   1.512  1.00 79.99           C  
ATOM    694  NE2 GLN A 468      33.413   7.330   0.952  1.00 85.27           N  
ATOM    695  OE1 GLN A 468      35.227   8.326   1.834  1.00 80.66           O  
ATOM    696  N   LYS A 469      36.647   2.600   2.603  1.00 34.35           N  
ATOM    697  CA  LYS A 469      37.040   1.803   3.755  1.00 28.53           C  
ATOM    698  C   LYS A 469      37.067   2.612   5.034  1.00 28.38           C  
ATOM    699  O   LYS A 469      37.752   3.620   5.124  1.00 26.30           O  
ATOM    700  CB  LYS A 469      38.413   1.201   3.475  1.00 38.12           C  
ATOM    701  CG  LYS A 469      39.119   0.578   4.649  1.00 44.40           C  
ATOM    702  CD  LYS A 469      40.299  -0.273   4.163  1.00 46.79           C  
ATOM    703  CE  LYS A 469      41.267   0.513   3.279  1.00 49.58           C  
ATOM    704  NZ  LYS A 469      42.311  -0.358   2.630  1.00 56.39           N1+
ATOM    705  N   ALA A 470      36.314   2.154   6.025  1.00 37.34           N  
ATOM    706  CA  ALA A 470      36.230   2.816   7.324  1.00 38.84           C  
ATOM    707  C   ALA A 470      37.554   2.823   8.104  1.00 41.11           C  
ATOM    708  O   ALA A 470      38.323   1.860   8.068  1.00 36.51           O  
ATOM    709  CB  ALA A 470      35.147   2.154   8.158  1.00 46.08           C  
ATOM    710  N   LYS A 471      37.801   3.925   8.807  1.00 48.34           N  
ATOM    711  CA  LYS A 471      39.007   4.094   9.611  1.00 51.07           C  
ATOM    712  C   LYS A 471      38.702   3.786  11.070  1.00 49.88           C  
ATOM    713  O   LYS A 471      37.572   3.967  11.519  1.00 50.89           O  
ATOM    714  CB  LYS A 471      39.532   5.533   9.509  1.00 53.58           C  
ATOM    715  CG  LYS A 471      40.571   5.773   8.420  1.00 57.39           C  
ATOM    716  CD  LYS A 471      39.957   5.736   7.043  1.00 61.51           C  
ATOM    717  CE  LYS A 471      40.948   6.177   5.983  1.00 67.81           C  
ATOM    718  NZ  LYS A 471      40.285   6.321   4.648  1.00 70.85           N1+
ATOM    719  N   MET A 472      39.714   3.335  11.806  1.00 44.46           N  
ATOM    720  CA  MET A 472      39.554   3.008  13.225  1.00 43.53           C  
ATOM    721  C   MET A 472      38.888   4.140  13.996  1.00 41.02           C  
ATOM    722  O   MET A 472      39.298   5.293  13.902  1.00 44.44           O  
ATOM    723  CB  MET A 472      40.914   2.715  13.854  1.00 51.92           C  
ATOM    724  CG  MET A 472      41.548   1.401  13.411  1.00 64.05           C  
ATOM    725  SD  MET A 472      40.802  -0.042  14.215  1.00 76.15           S  
ATOM    726  CE  MET A 472      41.932  -0.312  15.600  1.00 64.75           C  
ATOM    727  N   GLY A 473      37.854   3.813  14.755  1.00 35.18           N  
ATOM    728  CA  GLY A 473      37.184   4.835  15.531  1.00 32.78           C  
ATOM    729  C   GLY A 473      35.993   5.478  14.854  1.00 32.30           C  
ATOM    730  O   GLY A 473      35.249   6.230  15.491  1.00 29.69           O  
ATOM    731  N   ASN A 474      35.803   5.190  13.568  1.00 27.35           N  
ATOM    732  CA  ASN A 474      34.683   5.762  12.843  1.00 23.33           C  
ATOM    733  C   ASN A 474      33.385   5.177  13.317  1.00 22.96           C  
ATOM    734  O   ASN A 474      32.425   5.899  13.527  1.00 26.25           O  
ATOM    735  CB  ASN A 474      34.814   5.532  11.342  1.00 32.92           C  
ATOM    736  CG  ASN A 474      35.886   6.387  10.721  1.00 42.85           C  
ATOM    737  ND2 ASN A 474      36.179   6.138   9.444  1.00 34.51           N  
ATOM    738  OD1 ASN A 474      36.449   7.271  11.379  1.00 42.52           O  
ATOM    739  N   PHE A 475      33.356   3.863  13.481  1.00 30.68           N  
ATOM    740  CA  PHE A 475      32.152   3.181  13.932  1.00 31.17           C  
ATOM    741  C   PHE A 475      32.530   2.181  15.011  1.00 34.41           C  
ATOM    742  O   PHE A 475      32.547   0.974  14.780  1.00 34.09           O  
ATOM    743  CB  PHE A 475      31.488   2.464  12.760  1.00 32.25           C  
ATOM    744  CG  PHE A 475      31.453   3.275  11.508  1.00 25.96           C  
ATOM    745  CD1 PHE A 475      32.381   3.062  10.505  1.00 32.11           C  
ATOM    746  CD2 PHE A 475      30.496   4.258  11.332  1.00 32.30           C  
ATOM    747  CE1 PHE A 475      32.359   3.821   9.338  1.00 31.55           C  
ATOM    748  CE2 PHE A 475      30.462   5.025  10.166  1.00 30.08           C  
ATOM    749  CZ  PHE A 475      31.395   4.802   9.171  1.00 36.36           C  
ATOM    750  N   PRO A 476      32.827   2.682  16.218  1.00 42.61           N  
ATOM    751  CA  PRO A 476      33.217   1.851  17.358  1.00 41.30           C  
ATOM    752  C   PRO A 476      32.143   0.849  17.741  1.00 39.80           C  
ATOM    753  O   PRO A 476      32.387  -0.065  18.519  1.00 42.84           O  
ATOM    754  CB  PRO A 476      33.460   2.881  18.449  1.00 35.01           C  
ATOM    755  CG  PRO A 476      32.423   3.894  18.155  1.00 36.66           C  
ATOM    756  CD  PRO A 476      32.565   4.064  16.658  1.00 32.47           C  
ATOM    757  N   TRP A 477      30.954   1.025  17.186  1.00 29.72           N  
ATOM    758  CA  TRP A 477      29.850   0.140  17.498  1.00 27.80           C  
ATOM    759  C   TRP A 477      29.678  -1.009  16.518  1.00 24.25           C  
ATOM    760  O   TRP A 477      28.932  -1.934  16.795  1.00 23.21           O  
ATOM    761  CB  TRP A 477      28.554   0.945  17.563  1.00 34.83           C  
ATOM    762  CG  TRP A 477      28.296   1.677  16.295  1.00 35.15           C  
ATOM    763  CD1 TRP A 477      27.942   1.132  15.092  1.00 37.34           C  
ATOM    764  CD2 TRP A 477      28.469   3.076  16.065  1.00 33.73           C  
ATOM    765  CE2 TRP A 477      28.211   3.308  14.696  1.00 38.77           C  
ATOM    766  CE3 TRP A 477      28.820   4.158  16.881  1.00 39.74           C  
ATOM    767  NE1 TRP A 477      27.894   2.103  14.128  1.00 38.65           N  
ATOM    768  CZ2 TRP A 477      28.296   4.583  14.122  1.00 40.62           C  
ATOM    769  CZ3 TRP A 477      28.905   5.424  16.315  1.00 41.21           C  
ATOM    770  CH2 TRP A 477      28.643   5.627  14.945  1.00 45.60           C  
ATOM    771  N   GLN A 478      30.349  -0.963  15.371  1.00 22.34           N  
ATOM    772  CA  GLN A 478      30.178  -2.047  14.404  1.00 23.51           C  
ATOM    773  C   GLN A 478      30.613  -3.362  15.010  1.00 22.44           C  
ATOM    774  O   GLN A 478      31.669  -3.436  15.626  1.00 22.30           O  
ATOM    775  CB  GLN A 478      30.978  -1.794  13.126  1.00 26.84           C  
ATOM    776  CG  GLN A 478      30.834  -2.897  12.069  1.00 29.61           C  
ATOM    777  CD  GLN A 478      29.423  -3.010  11.491  1.00 35.67           C  
ATOM    778  NE2 GLN A 478      28.787  -1.869  11.234  1.00 31.81           N  
ATOM    779  OE1 GLN A 478      28.920  -4.116  11.266  1.00 39.97           O  
ATOM    780  N   VAL A 479      29.786  -4.390  14.832  1.00 26.05           N  
ATOM    781  CA  VAL A 479      30.059  -5.728  15.350  1.00 26.37           C  
ATOM    782  C   VAL A 479      30.214  -6.686  14.180  1.00 27.18           C  
ATOM    783  O   VAL A 479      29.526  -6.543  13.178  1.00 32.57           O  
ATOM    784  CB  VAL A 479      28.884  -6.259  16.199  1.00 27.86           C  
ATOM    785  CG1 VAL A 479      29.278  -7.559  16.859  1.00 28.81           C  
ATOM    786  CG2 VAL A 479      28.452  -5.237  17.224  1.00 27.75           C  
ATOM    787  N   PHE A 480      31.112  -7.659  14.301  1.00 31.49           N  
ATOM    788  CA  PHE A 480      31.295  -8.651  13.240  1.00 35.57           C  
ATOM    789  C   PHE A 480      30.638  -9.952  13.667  1.00 34.09           C  
ATOM    790  O   PHE A 480      30.986 -10.541  14.687  1.00 38.68           O  
ATOM    791  CB  PHE A 480      32.767  -8.923  12.944  1.00 46.89           C  
ATOM    792  CG  PHE A 480      32.977  -9.984  11.898  1.00 44.99           C  
ATOM    793  CD1 PHE A 480      33.186  -9.647  10.570  1.00 53.36           C  
ATOM    794  CD2 PHE A 480      32.925 -11.327  12.238  1.00 50.31           C  
ATOM    795  CE1 PHE A 480      33.341 -10.639   9.592  1.00 51.85           C  
ATOM    796  CE2 PHE A 480      33.076 -12.316  11.273  1.00 51.01           C  
ATOM    797  CZ  PHE A 480      33.284 -11.968   9.949  1.00 47.07           C  
ATOM    798  N   THR A 481      29.709 -10.405  12.844  1.00 35.26           N  
ATOM    799  CA  THR A 481      28.934 -11.602  13.100  1.00 31.12           C  
ATOM    800  C   THR A 481      29.208 -12.759  12.140  1.00 31.36           C  
ATOM    801  O   THR A 481      29.361 -12.565  10.941  1.00 34.20           O  
ATOM    802  CB  THR A 481      27.447 -11.230  13.040  1.00 31.65           C  
ATOM    803  CG2 THR A 481      26.642 -12.272  12.252  1.00 36.31           C  
ATOM    804  OG1 THR A 481      26.953 -11.080  14.373  1.00 34.70           O  
ATOM    805  N   ASN A 482      29.267 -13.971  12.669  1.00 35.91           N  
ATOM    806  CA  ASN A 482      29.491 -15.130  11.818  1.00 37.24           C  
ATOM    807  C   ASN A 482      28.769 -16.333  12.385  1.00 34.13           C  
ATOM    808  O   ASN A 482      29.377 -17.286  12.861  1.00 38.52           O  
ATOM    809  CB  ASN A 482      30.983 -15.438  11.661  1.00 38.43           C  
ATOM    810  CG  ASN A 482      31.245 -16.496  10.604  1.00 38.94           C  
ATOM    811  ND2 ASN A 482      31.980 -17.535  10.972  1.00 35.75           N  
ATOM    812  OD1 ASN A 482      30.788 -16.375   9.465  1.00 42.29           O  
ATOM    813  N   ILE A 483      27.449 -16.258  12.331  1.00 33.35           N  
ATOM    814  CA  ILE A 483      26.578 -17.314  12.813  1.00 32.28           C  
ATOM    815  C   ILE A 483      26.398 -18.325  11.687  1.00 36.99           C  
ATOM    816  O   ILE A 483      27.063 -19.354  11.645  1.00 41.00           O  
ATOM    817  CB  ILE A 483      25.236 -16.715  13.195  1.00 21.49           C  
ATOM    818  CG1 ILE A 483      25.481 -15.601  14.217  1.00 23.11           C  
ATOM    819  CG2 ILE A 483      24.313 -17.794  13.714  1.00 21.25           C  
ATOM    820  CD1 ILE A 483      24.297 -14.722  14.504  1.00 27.15           C  
ATOM    821  N   HIS A 484      25.493 -18.015  10.770  1.00 41.21           N  
ATOM    822  CA  HIS A 484      25.232 -18.864   9.620  1.00 37.52           C  
ATOM    823  C   HIS A 484      26.148 -18.386   8.509  1.00 37.93           C  
ATOM    824  O   HIS A 484      26.484 -19.117   7.585  1.00 44.83           O  
ATOM    825  CB  HIS A 484      23.792 -18.698   9.185  1.00 36.07           C  
ATOM    826  CG  HIS A 484      22.805 -19.024  10.253  1.00 43.93           C  
ATOM    827  CD2 HIS A 484      21.843 -18.272  10.838  1.00 46.24           C  
ATOM    828  ND1 HIS A 484      22.727 -20.270  10.837  1.00 41.95           N  
ATOM    829  CE1 HIS A 484      21.756 -20.273  11.732  1.00 46.43           C  
ATOM    830  NE2 HIS A 484      21.204 -19.072  11.751  1.00 50.50           N  
ATOM    831  N   GLY A 485      26.538 -17.127   8.611  1.00 39.85           N  
ATOM    832  CA  GLY A 485      27.415 -16.538   7.627  1.00 34.57           C  
ATOM    833  C   GLY A 485      27.780 -15.162   8.129  1.00 33.49           C  
ATOM    834  O   GLY A 485      27.250 -14.703   9.150  1.00 32.42           O  
ATOM    835  N   ARG A 486      28.683 -14.511   7.407  1.00 29.45           N  
ATOM    836  CA  ARG A 486      29.142 -13.180   7.756  1.00 22.89           C  
ATOM    837  C   ARG A 486      27.967 -12.219   7.892  1.00 20.94           C  
ATOM    838  O   ARG A 486      27.064 -12.201   7.057  1.00 24.75           O  
ATOM    839  CB  ARG A 486      30.123 -12.685   6.691  1.00 17.40           C  
ATOM    840  CG  ARG A 486      30.697 -11.325   6.963  1.00 25.89           C  
ATOM    841  CD  ARG A 486      31.901 -11.047   6.079  1.00 26.93           C  
ATOM    842  NE  ARG A 486      32.987 -11.988   6.328  1.00 27.22           N  
ATOM    843  CZ  ARG A 486      34.245 -11.796   5.946  1.00 32.77           C  
ATOM    844  NH1 ARG A 486      34.584 -10.695   5.300  1.00 29.17           N1+
ATOM    845  NH2 ARG A 486      35.166 -12.716   6.205  1.00 44.52           N  
ATOM    846  N   GLY A 487      27.982 -11.433   8.961  1.00 32.62           N  
ATOM    847  CA  GLY A 487      26.922 -10.475   9.199  1.00 33.97           C  
ATOM    848  C   GLY A 487      27.386  -9.343  10.100  1.00 35.84           C  
ATOM    849  O   GLY A 487      28.558  -9.289  10.486  1.00 28.81           O  
ATOM    850  N   GLY A 488      26.474  -8.438  10.444  1.00 22.75           N  
ATOM    851  CA  GLY A 488      26.851  -7.336  11.298  1.00 23.42           C  
ATOM    852  C   GLY A 488      25.863  -7.013  12.395  1.00 26.78           C  
ATOM    853  O   GLY A 488      24.745  -7.517  12.423  1.00 28.08           O  
ATOM    854  N   GLY A 489      26.300  -6.162  13.313  1.00 33.72           N  
ATOM    855  CA  GLY A 489      25.450  -5.743  14.408  1.00 37.73           C  
ATOM    856  C   GLY A 489      26.012  -4.461  14.988  1.00 39.15           C  
ATOM    857  O   GLY A 489      27.019  -3.944  14.502  1.00 43.77           O  
ATOM    858  N   ALA A 490      25.364  -3.946  16.024  1.00 28.66           N  
ATOM    859  CA  ALA A 490      25.813  -2.723  16.676  1.00 25.27           C  
ATOM    860  C   ALA A 490      25.784  -2.915  18.182  1.00 28.01           C  
ATOM    861  O   ALA A 490      24.817  -3.439  18.746  1.00 24.53           O  
ATOM    862  CB  ALA A 490      24.921  -1.546  16.285  1.00 16.96           C  
ATOM    863  N   LEU A 491      26.864  -2.487  18.822  1.00 23.96           N  
ATOM    864  CA  LEU A 491      26.995  -2.580  20.257  1.00 22.09           C  
ATOM    865  C   LEU A 491      26.014  -1.594  20.890  1.00 21.73           C  
ATOM    866  O   LEU A 491      25.937  -0.437  20.484  1.00 26.50           O  
ATOM    867  CB  LEU A 491      28.429  -2.218  20.659  1.00 22.74           C  
ATOM    868  CG  LEU A 491      29.043  -2.560  22.037  1.00 22.97           C  
ATOM    869  CD1 LEU A 491      29.612  -1.289  22.614  1.00 25.52           C  
ATOM    870  CD2 LEU A 491      28.029  -3.170  23.002  1.00 24.09           C  
ATOM    871  N   LEU A 492      25.237  -2.067  21.856  1.00 22.45           N  
ATOM    872  CA  LEU A 492      24.308  -1.211  22.586  1.00 24.72           C  
ATOM    873  C   LEU A 492      24.800  -1.224  24.026  1.00 25.87           C  
ATOM    874  O   LEU A 492      25.226  -2.257  24.547  1.00 28.51           O  
ATOM    875  CB  LEU A 492      22.869  -1.733  22.522  1.00 10.78           C  
ATOM    876  CG  LEU A 492      22.091  -1.432  21.235  1.00 21.52           C  
ATOM    877  CD1 LEU A 492      20.629  -1.795  21.420  1.00 20.98           C  
ATOM    878  CD2 LEU A 492      22.210   0.042  20.888  1.00 21.27           C  
ATOM    879  N   GLY A 493      24.758  -0.076  24.674  1.00 26.56           N  
ATOM    880  CA  GLY A 493      25.233  -0.039  26.037  1.00 28.55           C  
ATOM    881  C   GLY A 493      26.632  -0.614  26.134  1.00 26.29           C  
ATOM    882  O   GLY A 493      27.507  -0.277  25.348  1.00 32.63           O  
ATOM    883  N   ASP A 494      26.834  -1.526  27.073  1.00 32.97           N  
ATOM    884  CA  ASP A 494      28.149  -2.109  27.286  1.00 31.53           C  
ATOM    885  C   ASP A 494      28.166  -3.642  27.191  1.00 33.41           C  
ATOM    886  O   ASP A 494      29.226  -4.265  27.195  1.00 25.20           O  
ATOM    887  CB  ASP A 494      28.659  -1.579  28.641  1.00 44.67           C  
ATOM    888  CG  ASP A 494      29.234  -2.643  29.520  1.00 50.54           C  
ATOM    889  OD1 ASP A 494      30.403  -3.011  29.296  1.00 60.07           O  
ATOM    890  OD2 ASP A 494      28.516  -3.112  30.430  1.00 47.72           O1-
ATOM    891  N   ARG A 495      26.991  -4.254  27.077  1.00 43.76           N  
ATOM    892  CA  ARG A 495      26.939  -5.708  26.956  1.00 47.11           C  
ATOM    893  C   ARG A 495      25.774  -6.245  26.120  1.00 43.90           C  
ATOM    894  O   ARG A 495      25.221  -7.304  26.423  1.00 43.02           O  
ATOM    895  CB  ARG A 495      26.898  -6.352  28.341  1.00 37.80           C  
ATOM    896  CG  ARG A 495      25.635  -6.087  29.105  1.00 40.32           C  
ATOM    897  CD  ARG A 495      25.258  -7.331  29.856  1.00 51.41           C  
ATOM    898  NE  ARG A 495      26.453  -8.007  30.344  1.00 57.48           N  
ATOM    899  CZ  ARG A 495      26.448  -9.188  30.950  1.00 63.90           C  
ATOM    900  NH1 ARG A 495      25.303  -9.832  31.142  1.00 62.87           N1+
ATOM    901  NH2 ARG A 495      27.590  -9.724  31.364  1.00 68.20           N  
ATOM    902  N   TRP A 496      25.398  -5.519  25.074  1.00 40.18           N  
ATOM    903  CA  TRP A 496      24.304  -5.960  24.215  1.00 41.18           C  
ATOM    904  C   TRP A 496      24.578  -5.673  22.757  1.00 38.59           C  
ATOM    905  O   TRP A 496      24.985  -4.574  22.389  1.00 38.22           O  
ATOM    906  CB  TRP A 496      23.000  -5.279  24.604  1.00 49.77           C  
ATOM    907  CG  TRP A 496      22.685  -5.432  26.026  1.00 62.77           C  
ATOM    908  CD1 TRP A 496      23.204  -4.711  27.062  1.00 67.40           C  
ATOM    909  CD2 TRP A 496      21.808  -6.397  26.603  1.00 64.72           C  
ATOM    910  CE2 TRP A 496      21.840  -6.206  28.002  1.00 64.55           C  
ATOM    911  CE3 TRP A 496      20.993  -7.408  26.076  1.00 70.92           C  
ATOM    912  NE1 TRP A 496      22.700  -5.170  28.255  1.00 68.06           N  
ATOM    913  CZ2 TRP A 496      21.088  -6.990  28.885  1.00 66.97           C  
ATOM    914  CZ3 TRP A 496      20.242  -8.191  26.958  1.00 72.15           C  
ATOM    915  CH2 TRP A 496      20.298  -7.974  28.346  1.00 69.58           C  
ATOM    916  N   ILE A 497      24.365  -6.663  21.912  1.00 31.53           N  
ATOM    917  CA  ILE A 497      24.597  -6.421  20.509  1.00 33.59           C  
ATOM    918  C   ILE A 497      23.284  -6.520  19.742  1.00 30.88           C  
ATOM    919  O   ILE A 497      22.652  -7.567  19.697  1.00 34.94           O  
ATOM    920  CB  ILE A 497      25.701  -7.369  19.942  1.00 30.97           C  
ATOM    921  CG1 ILE A 497      25.233  -8.015  18.654  1.00 34.92           C  
ATOM    922  CG2 ILE A 497      26.127  -8.377  20.982  1.00 45.51           C  
ATOM    923  CD1 ILE A 497      25.172  -7.047  17.502  1.00 47.50           C  
ATOM    924  N   LEU A 498      22.874  -5.388  19.175  1.00 38.24           N  
ATOM    925  CA  LEU A 498      21.642  -5.270  18.399  1.00 35.28           C  
ATOM    926  C   LEU A 498      21.903  -5.759  16.978  1.00 34.39           C  
ATOM    927  O   LEU A 498      22.962  -5.483  16.407  1.00 34.38           O  
ATOM    928  CB  LEU A 498      21.203  -3.806  18.373  1.00 29.08           C  
ATOM    929  CG  LEU A 498      19.967  -3.363  17.595  1.00 30.45           C  
ATOM    930  CD1 LEU A 498      18.697  -3.796  18.317  1.00 25.78           C  
ATOM    931  CD2 LEU A 498      20.007  -1.847  17.464  1.00 19.66           C  
ATOM    932  N   THR A 499      20.946  -6.482  16.405  1.00 31.79           N  
ATOM    933  CA  THR A 499      21.131  -7.006  15.055  1.00 25.90           C  
ATOM    934  C   THR A 499      19.840  -7.468  14.388  1.00 27.43           C  
ATOM    935  O   THR A 499      18.748  -7.248  14.909  1.00 32.31           O  
ATOM    936  CB  THR A 499      22.151  -8.165  15.068  1.00 23.08           C  
ATOM    937  CG2 THR A 499      21.600  -9.356  15.844  1.00 20.39           C  
ATOM    938  OG1 THR A 499      22.453  -8.559  13.725  1.00 24.30           O  
ATOM    939  N   ALA A 500      19.971  -8.107  13.229  1.00 26.44           N  
ATOM    940  CA  ALA A 500      18.817  -8.576  12.467  1.00 27.29           C  
ATOM    941  C   ALA A 500      18.378  -9.988  12.837  1.00 29.30           C  
ATOM    942  O   ALA A 500      19.196 -10.903  12.907  1.00 32.08           O  
ATOM    943  CB  ALA A 500      19.129  -8.514  10.990  1.00 31.30           C  
ATOM    944  N   ALA A 501      17.081 -10.167  13.054  1.00 24.39           N  
ATOM    945  CA  ALA A 501      16.554 -11.477  13.423  1.00 23.88           C  
ATOM    946  C   ALA A 501      16.934 -12.527  12.389  1.00 24.98           C  
ATOM    947  O   ALA A 501      17.420 -13.604  12.742  1.00 29.14           O  
ATOM    948  CB  ALA A 501      15.045 -11.417  13.566  1.00 38.29           C  
ATOM    949  N   HIS A 502      16.729 -12.208  11.113  1.00 26.61           N  
ATOM    950  CA  HIS A 502      17.055 -13.136  10.036  1.00 27.66           C  
ATOM    951  C   HIS A 502      18.511 -13.553  10.114  1.00 28.82           C  
ATOM    952  O   HIS A 502      18.907 -14.582   9.570  1.00 28.36           O  
ATOM    953  CB  HIS A 502      16.787 -12.504   8.665  1.00 28.98           C  
ATOM    954  CG  HIS A 502      17.834 -11.526   8.224  1.00 27.13           C  
ATOM    955  CD2 HIS A 502      19.025 -11.714   7.608  1.00 22.01           C  
ATOM    956  ND1 HIS A 502      17.701 -10.164   8.393  1.00 30.11           N  
ATOM    957  CE1 HIS A 502      18.764  -9.555   7.897  1.00 33.27           C  
ATOM    958  NE2 HIS A 502      19.583 -10.473   7.415  1.00 28.11           N  
ATOM    959  N   THR A 503      19.313 -12.739  10.785  1.00 30.68           N  
ATOM    960  CA  THR A 503      20.728 -13.039  10.921  1.00 31.01           C  
ATOM    961  C   THR A 503      20.918 -14.274  11.792  1.00 34.34           C  
ATOM    962  O   THR A 503      21.926 -14.977  11.687  1.00 30.35           O  
ATOM    963  CB  THR A 503      21.482 -11.847  11.536  1.00 28.00           C  
ATOM    964  CG2 THR A 503      21.816 -12.099  12.998  1.00 20.83           C  
ATOM    965  OG1 THR A 503      22.698 -11.646  10.818  1.00 31.12           O  
ATOM    966  N   LEU A 504      19.931 -14.528  12.647  1.00 36.34           N  
ATOM    967  CA  LEU A 504      19.956 -15.663  13.564  1.00 39.55           C  
ATOM    968  C   LEU A 504      19.108 -16.804  13.031  1.00 39.62           C  
ATOM    969  O   LEU A 504      19.455 -17.974  13.177  1.00 39.76           O  
ATOM    970  CB  LEU A 504      19.436 -15.238  14.941  1.00 48.04           C  
ATOM    971  CG  LEU A 504      20.347 -14.270  15.706  1.00 48.51           C  
ATOM    972  CD1 LEU A 504      19.609 -13.631  16.867  1.00 50.72           C  
ATOM    973  CD2 LEU A 504      21.557 -15.029  16.198  1.00 52.63           C  
ATOM    974  N   TYR A 505      17.980 -16.448  12.430  1.00 37.92           N  
ATOM    975  CA  TYR A 505      17.073 -17.425  11.847  1.00 35.46           C  
ATOM    976  C   TYR A 505      16.849 -16.997  10.413  1.00 34.39           C  
ATOM    977  O   TYR A 505      15.936 -16.232  10.122  1.00 34.00           O  
ATOM    978  CB  TYR A 505      15.736 -17.450  12.592  1.00 47.45           C  
ATOM    979  CG  TYR A 505      15.847 -17.933  14.011  1.00 47.83           C  
ATOM    980  CD1 TYR A 505      16.262 -17.079  15.027  1.00 50.60           C  
ATOM    981  CD2 TYR A 505      15.582 -19.261  14.333  1.00 51.15           C  
ATOM    982  CE1 TYR A 505      16.414 -17.534  16.330  1.00 54.82           C  
ATOM    983  CE2 TYR A 505      15.731 -19.731  15.634  1.00 54.09           C  
ATOM    984  CZ  TYR A 505      16.148 -18.863  16.628  1.00 59.68           C  
ATOM    985  OH  TYR A 505      16.305 -19.326  17.917  1.00 65.44           O  
ATOM    986  N   PRO A 506      17.694 -17.481   9.497  1.00 32.34           N  
ATOM    987  CA  PRO A 506      17.592 -17.143   8.078  1.00 35.96           C  
ATOM    988  C   PRO A 506      16.443 -17.801   7.330  1.00 40.36           C  
ATOM    989  O   PRO A 506      15.906 -18.823   7.758  1.00 42.37           O  
ATOM    990  CB  PRO A 506      18.955 -17.554   7.534  1.00 34.36           C  
ATOM    991  CG  PRO A 506      19.317 -18.706   8.383  1.00 37.39           C  
ATOM    992  CD  PRO A 506      18.891 -18.295   9.761  1.00 32.66           C  
ATOM    993  N   LYS A 507      16.070 -17.188   6.210  1.00 40.81           N  
ATOM    994  CA  LYS A 507      15.002 -17.683   5.348  1.00 43.48           C  
ATOM    995  C   LYS A 507      15.517 -18.911   4.610  1.00 46.92           C  
ATOM    996  O   LYS A 507      16.642 -18.911   4.119  1.00 50.36           O  
ATOM    997  CB  LYS A 507      14.618 -16.618   4.321  1.00 37.56           C  
ATOM    998  CG  LYS A 507      14.233 -15.273   4.910  1.00 34.94           C  
ATOM    999  CD  LYS A 507      12.968 -15.369   5.730  1.00 29.02           C  
ATOM   1000  CE  LYS A 507      12.551 -14.012   6.233  1.00 30.98           C  
ATOM   1001  NZ  LYS A 507      11.295 -14.098   7.015  1.00 35.26           N1+
ATOM   1002  N   GLU A 508      14.701 -19.954   4.532  1.00 66.89           N  
ATOM   1003  CA  GLU A 508      15.100 -21.176   3.839  1.00 79.00           C  
ATOM   1004  C   GLU A 508      16.311 -21.879   4.450  1.00 82.78           C  
ATOM   1005  O   GLU A 508      17.206 -22.319   3.724  1.00 89.02           O  
ATOM   1006  CB  GLU A 508      15.411 -20.886   2.363  1.00 75.39           C  
ATOM   1007  CG  GLU A 508      14.209 -20.844   1.434  1.00 81.02           C  
ATOM   1008  CD  GLU A 508      13.693 -19.443   1.200  1.00 83.49           C  
ATOM   1009  OE1 GLU A 508      14.479 -18.585   0.740  1.00 83.89           O  
ATOM   1010  OE2 GLU A 508      12.498 -19.203   1.469  1.00 82.95           O1-
ATOM   1011  N   HIS A 509      16.355 -21.993   5.771  1.00 75.97           N  
ATOM   1012  CA  HIS A 509      17.487 -22.666   6.388  1.00 74.47           C  
ATOM   1013  C   HIS A 509      17.124 -24.110   6.701  1.00 75.04           C  
ATOM   1014  O   HIS A 509      17.233 -24.981   5.838  1.00 71.32           O  
ATOM   1015  CB  HIS A 509      17.928 -21.941   7.661  1.00 68.07           C  
ATOM   1016  CG  HIS A 509      19.280 -22.360   8.152  1.00 68.90           C  
ATOM   1017  CD2 HIS A 509      20.484 -21.743   8.081  1.00 68.53           C  
ATOM   1018  ND1 HIS A 509      19.508 -23.572   8.767  1.00 72.56           N  
ATOM   1019  CE1 HIS A 509      20.795 -23.684   9.052  1.00 72.18           C  
ATOM   1020  NE2 HIS A 509      21.408 -22.588   8.645  1.00 68.96           N  
ATOM   1021  N   ALA A 515      23.526 -23.155  15.110  1.00 49.63           N  
ATOM   1022  CA  ALA A 515      24.845 -22.668  14.727  1.00 46.51           C  
ATOM   1023  C   ALA A 515      25.530 -21.949  15.883  1.00 45.51           C  
ATOM   1024  O   ALA A 515      24.876 -21.468  16.811  1.00 41.90           O  
ATOM   1025  CB  ALA A 515      24.728 -21.734  13.543  1.00 31.78           C  
ATOM   1026  N   SER A 516      26.853 -21.883  15.813  1.00 39.04           N  
ATOM   1027  CA  SER A 516      27.654 -21.228  16.832  1.00 42.80           C  
ATOM   1028  C   SER A 516      27.533 -19.710  16.715  1.00 46.72           C  
ATOM   1029  O   SER A 516      27.853 -19.131  15.667  1.00 46.84           O  
ATOM   1030  CB  SER A 516      29.112 -21.645  16.675  1.00 33.28           C  
ATOM   1031  OG  SER A 516      29.937 -20.953  17.591  1.00 49.28           O  
ATOM   1032  N   LEU A 517      27.081 -19.070  17.793  1.00 46.00           N  
ATOM   1033  CA  LEU A 517      26.910 -17.613  17.830  1.00 42.38           C  
ATOM   1034  C   LEU A 517      28.240 -16.860  17.953  1.00 41.72           C  
ATOM   1035  O   LEU A 517      28.617 -16.392  19.031  1.00 37.47           O  
ATOM   1036  CB  LEU A 517      25.990 -17.234  18.992  1.00 42.41           C  
ATOM   1037  CG  LEU A 517      24.594 -17.862  18.898  1.00 42.45           C  
ATOM   1038  CD1 LEU A 517      23.737 -17.503  20.111  1.00 34.74           C  
ATOM   1039  CD2 LEU A 517      23.938 -17.370  17.614  1.00 49.67           C  
ATOM   1040  N   ASP A 518      28.941 -16.745  16.831  1.00 45.96           N  
ATOM   1041  CA  ASP A 518      30.226 -16.063  16.786  1.00 49.75           C  
ATOM   1042  C   ASP A 518      30.054 -14.562  16.635  1.00 46.62           C  
ATOM   1043  O   ASP A 518      29.368 -14.089  15.733  1.00 54.25           O  
ATOM   1044  CB  ASP A 518      31.052 -16.595  15.623  1.00 56.85           C  
ATOM   1045  CG  ASP A 518      31.097 -18.104  15.595  1.00 62.12           C  
ATOM   1046  OD1 ASP A 518      31.689 -18.665  14.651  1.00 65.74           O  
ATOM   1047  OD2 ASP A 518      30.537 -18.728  16.521  1.00 61.71           O1-
ATOM   1048  N   VAL A 519      30.690 -13.817  17.527  1.00 36.52           N  
ATOM   1049  CA  VAL A 519      30.615 -12.372  17.514  1.00 32.83           C  
ATOM   1050  C   VAL A 519      31.962 -11.776  17.890  1.00 36.16           C  
ATOM   1051  O   VAL A 519      32.607 -12.237  18.827  1.00 35.41           O  
ATOM   1052  CB  VAL A 519      29.566 -11.897  18.517  1.00 37.34           C  
ATOM   1053  CG1 VAL A 519      29.749 -10.424  18.814  1.00 33.77           C  
ATOM   1054  CG2 VAL A 519      28.183 -12.179  17.973  1.00 35.15           C  
ATOM   1055  N   PHE A 520      32.386 -10.754  17.155  1.00 44.95           N  
ATOM   1056  CA  PHE A 520      33.652 -10.089  17.438  1.00 44.03           C  
ATOM   1057  C   PHE A 520      33.425  -8.601  17.381  1.00 41.61           C  
ATOM   1058  O   PHE A 520      32.538  -8.137  16.665  1.00 44.48           O  
ATOM   1059  CB  PHE A 520      34.702 -10.474  16.410  1.00 36.89           C  
ATOM   1060  CG  PHE A 520      34.719 -11.926  16.108  1.00 41.66           C  
ATOM   1061  CD1 PHE A 520      33.727 -12.488  15.310  1.00 43.92           C  
ATOM   1062  CD2 PHE A 520      35.691 -12.749  16.654  1.00 43.51           C  
ATOM   1063  CE1 PHE A 520      33.701 -13.854  15.060  1.00 45.22           C  
ATOM   1064  CE2 PHE A 520      35.678 -14.117  16.413  1.00 46.36           C  
ATOM   1065  CZ  PHE A 520      34.678 -14.671  15.613  1.00 47.08           C  
ATOM   1066  N   LEU A 521      34.215  -7.854  18.143  1.00 31.88           N  
ATOM   1067  CA  LEU A 521      34.077  -6.411  18.151  1.00 34.28           C  
ATOM   1068  C   LEU A 521      35.391  -5.724  18.427  1.00 37.39           C  
ATOM   1069  O   LEU A 521      36.400  -6.362  18.728  1.00 43.45           O  
ATOM   1070  CB  LEU A 521      33.096  -5.947  19.225  1.00 27.42           C  
ATOM   1071  CG  LEU A 521      31.991  -6.848  19.742  1.00 27.40           C  
ATOM   1072  CD1 LEU A 521      32.589  -7.992  20.524  1.00 29.11           C  
ATOM   1073  CD2 LEU A 521      31.083  -6.034  20.624  1.00 25.75           C  
ATOM   1074  N   GLY A 522      35.357  -4.404  18.319  1.00 32.32           N  
ATOM   1075  CA  GLY A 522      36.527  -3.610  18.599  1.00 30.41           C  
ATOM   1076  C   GLY A 522      37.617  -3.540  17.564  1.00 27.41           C  
ATOM   1077  O   GLY A 522      38.778  -3.471  17.930  1.00 29.63           O  
ATOM   1078  N   HIS A 523      37.270  -3.575  16.285  1.00 34.63           N  
ATOM   1079  CA  HIS A 523      38.285  -3.452  15.246  1.00 35.67           C  
ATOM   1080  C   HIS A 523      37.723  -3.418  13.834  1.00 36.70           C  
ATOM   1081  O   HIS A 523      36.653  -3.952  13.550  1.00 37.25           O  
ATOM   1082  CB  HIS A 523      39.345  -4.554  15.364  1.00 39.74           C  
ATOM   1083  CG  HIS A 523      40.676  -4.167  14.788  1.00 46.48           C  
ATOM   1084  CD2 HIS A 523      40.997  -3.486  13.661  1.00 46.01           C  
ATOM   1085  ND1 HIS A 523      41.871  -4.454  15.413  1.00 44.08           N  
ATOM   1086  CE1 HIS A 523      42.869  -3.963  14.699  1.00 44.18           C  
ATOM   1087  NE2 HIS A 523      42.366  -3.370  13.631  1.00 45.62           N  
ATOM   1088  N   THR A 524      38.488  -2.755  12.976  1.00 34.48           N  
ATOM   1089  CA  THR A 524      38.215  -2.534  11.571  1.00 32.77           C  
ATOM   1090  C   THR A 524      38.614  -3.703  10.678  1.00 35.04           C  
ATOM   1091  O   THR A 524      37.865  -4.102   9.787  1.00 31.94           O  
ATOM   1092  CB  THR A 524      38.988  -1.289  11.113  1.00 34.99           C  
ATOM   1093  CG2 THR A 524      39.264  -1.317   9.600  1.00 37.65           C  
ATOM   1094  OG1 THR A 524      38.246  -0.124  11.485  1.00 42.52           O  
ATOM   1095  N   ASN A 525      39.809  -4.236  10.908  1.00 41.68           N  
ATOM   1096  CA  ASN A 525      40.312  -5.339  10.102  1.00 41.53           C  
ATOM   1097  C   ASN A 525      39.798  -6.697  10.557  1.00 41.75           C  
ATOM   1098  O   ASN A 525      39.872  -7.024  11.737  1.00 41.24           O  
ATOM   1099  CB  ASN A 525      41.835  -5.337  10.124  1.00 38.18           C  
ATOM   1100  CG  ASN A 525      42.412  -6.609   9.576  1.00 33.66           C  
ATOM   1101  ND2 ASN A 525      42.851  -6.562   8.327  1.00 38.65           N  
ATOM   1102  OD1 ASN A 525      42.450  -7.633  10.258  1.00 35.45           O  
ATOM   1103  N   VAL A 526      39.306  -7.498   9.615  1.00 41.14           N  
ATOM   1104  CA  VAL A 526      38.763  -8.809   9.959  1.00 41.23           C  
ATOM   1105  C   VAL A 526      39.716  -9.771  10.662  1.00 41.82           C  
ATOM   1106  O   VAL A 526      39.316 -10.435  11.608  1.00 46.90           O  
ATOM   1107  CB  VAL A 526      38.169  -9.530   8.744  1.00 28.95           C  
ATOM   1108  CG1 VAL A 526      37.338 -10.725   9.223  1.00 14.06           C  
ATOM   1109  CG2 VAL A 526      37.327  -8.565   7.942  1.00 29.45           C  
ATOM   1110  N   GLU A 527      40.961  -9.865  10.215  1.00 36.13           N  
ATOM   1111  CA  GLU A 527      41.895 -10.769  10.874  1.00 40.16           C  
ATOM   1112  C   GLU A 527      41.954 -10.429  12.348  1.00 43.23           C  
ATOM   1113  O   GLU A 527      41.813 -11.295  13.214  1.00 46.23           O  
ATOM   1114  CB  GLU A 527      43.304 -10.637  10.290  1.00 75.14           C  
ATOM   1115  CG  GLU A 527      43.437 -11.095   8.853  1.00 80.97           C  
ATOM   1116  CD  GLU A 527      42.950 -12.516   8.652  1.00 86.43           C  
ATOM   1117  OE1 GLU A 527      41.740 -12.766   8.867  1.00 86.01           O  
ATOM   1118  OE2 GLU A 527      43.776 -13.381   8.279  1.00 88.80           O1-
ATOM   1119  N   GLU A 528      42.157  -9.150  12.623  1.00 46.99           N  
ATOM   1120  CA  GLU A 528      42.256  -8.677  13.990  1.00 48.83           C  
ATOM   1121  C   GLU A 528      41.080  -9.085  14.860  1.00 46.41           C  
ATOM   1122  O   GLU A 528      41.284  -9.567  15.966  1.00 48.98           O  
ATOM   1123  CB  GLU A 528      42.426  -7.157  14.009  1.00 55.25           C  
ATOM   1124  CG  GLU A 528      43.655  -6.666  13.248  1.00 54.64           C  
ATOM   1125  CD  GLU A 528      44.979  -7.208  13.794  1.00 60.91           C  
ATOM   1126  OE1 GLU A 528      46.027  -6.864  13.208  1.00 62.25           O  
ATOM   1127  OE2 GLU A 528      44.986  -7.968  14.795  1.00 58.12           O1-
ATOM   1128  N   LEU A 529      39.855  -8.904  14.381  1.00 42.69           N  
ATOM   1129  CA  LEU A 529      38.704  -9.274  15.201  1.00 43.01           C  
ATOM   1130  C   LEU A 529      38.767 -10.757  15.511  1.00 43.93           C  
ATOM   1131  O   LEU A 529      38.395 -11.185  16.604  1.00 45.75           O  
ATOM   1132  CB  LEU A 529      37.377  -8.937  14.506  1.00 40.99           C  
ATOM   1133  CG  LEU A 529      36.996  -7.452  14.365  1.00 37.91           C  
ATOM   1134  CD1 LEU A 529      35.945  -7.288  13.288  1.00 31.22           C  
ATOM   1135  CD2 LEU A 529      36.500  -6.910  15.691  1.00 40.06           C  
ATOM   1136  N   MET A 530      39.248 -11.537  14.550  1.00 45.89           N  
ATOM   1137  CA  MET A 530      39.378 -12.977  14.738  1.00 45.13           C  
ATOM   1138  C   MET A 530      40.357 -13.240  15.882  1.00 42.14           C  
ATOM   1139  O   MET A 530      40.040 -13.989  16.804  1.00 42.37           O  
ATOM   1140  CB  MET A 530      39.880 -13.634  13.448  1.00 52.79           C  
ATOM   1141  CG  MET A 530      38.940 -13.484  12.271  1.00 48.97           C  
ATOM   1142  SD  MET A 530      37.372 -14.348  12.526  1.00 55.90           S  
ATOM   1143  CE  MET A 530      37.098 -15.014  10.884  1.00 54.72           C  
ATOM   1144  N   LYS A 531      41.536 -12.616  15.824  1.00 47.23           N  
ATOM   1145  CA  LYS A 531      42.557 -12.769  16.873  1.00 45.92           C  
ATOM   1146  C   LYS A 531      42.007 -12.299  18.214  1.00 39.19           C  
ATOM   1147  O   LYS A 531      42.171 -12.961  19.234  1.00 44.81           O  
ATOM   1148  CB  LYS A 531      43.807 -11.943  16.555  1.00 55.92           C  
ATOM   1149  CG  LYS A 531      44.486 -12.263  15.232  1.00 65.22           C  
ATOM   1150  CD  LYS A 531      45.697 -11.347  15.025  1.00 73.18           C  
ATOM   1151  CE  LYS A 531      46.367 -11.564  13.670  1.00 72.65           C  
ATOM   1152  NZ  LYS A 531      47.469 -10.583  13.418  1.00 65.33           N1+
ATOM   1153  N   LEU A 532      41.357 -11.144  18.209  1.00 33.08           N  
ATOM   1154  CA  LEU A 532      40.780 -10.609  19.427  1.00 31.90           C  
ATOM   1155  C   LEU A 532      39.876 -11.627  20.102  1.00 31.67           C  
ATOM   1156  O   LEU A 532      39.609 -11.533  21.302  1.00 37.66           O  
ATOM   1157  CB  LEU A 532      39.997  -9.338  19.115  1.00 34.40           C  
ATOM   1158  CG  LEU A 532      40.875  -8.203  18.593  1.00 30.31           C  
ATOM   1159  CD1 LEU A 532      40.009  -7.012  18.216  1.00 31.84           C  
ATOM   1160  CD2 LEU A 532      41.886  -7.829  19.658  1.00 28.75           C  
ATOM   1161  N   GLY A 533      39.406 -12.598  19.326  1.00 23.15           N  
ATOM   1162  CA  GLY A 533      38.543 -13.629  19.870  1.00 26.79           C  
ATOM   1163  C   GLY A 533      37.058 -13.310  19.912  1.00 28.05           C  
ATOM   1164  O   GLY A 533      36.650 -12.162  20.019  1.00 25.77           O  
ATOM   1165  N   ASN A 534      36.237 -14.347  19.836  1.00 37.23           N  
ATOM   1166  CA  ASN A 534      34.802 -14.152  19.846  1.00 43.81           C  
ATOM   1167  C   ASN A 534      34.329 -13.822  21.249  1.00 45.54           C  
ATOM   1168  O   ASN A 534      34.997 -14.152  22.223  1.00 48.70           O  
ATOM   1169  CB  ASN A 534      34.108 -15.414  19.353  1.00 51.64           C  
ATOM   1170  CG  ASN A 534      34.233 -16.555  20.327  1.00 51.37           C  
ATOM   1171  ND2 ASN A 534      35.242 -17.388  20.130  1.00 59.61           N  
ATOM   1172  OD1 ASN A 534      33.441 -16.679  21.258  1.00 57.14           O  
ATOM   1173  N   HIS A 535      33.175 -13.170  21.347  1.00 41.64           N  
ATOM   1174  CA  HIS A 535      32.615 -12.807  22.638  1.00 39.94           C  
ATOM   1175  C   HIS A 535      31.380 -13.638  22.923  1.00 44.29           C  
ATOM   1176  O   HIS A 535      30.302 -13.385  22.379  1.00 44.82           O  
ATOM   1177  CB  HIS A 535      32.239 -11.334  22.672  1.00 33.56           C  
ATOM   1178  CG  HIS A 535      33.410 -10.415  22.765  1.00 28.61           C  
ATOM   1179  CD2 HIS A 535      33.787  -9.552  23.738  1.00 27.66           C  
ATOM   1180  ND1 HIS A 535      34.345 -10.298  21.761  1.00 30.94           N  
ATOM   1181  CE1 HIS A 535      35.248  -9.398  22.110  1.00 26.58           C  
ATOM   1182  NE2 HIS A 535      34.931  -8.930  23.304  1.00 29.15           N  
ATOM   1183  N   PRO A 536      31.525 -14.646  23.789  1.00 41.69           N  
ATOM   1184  CA  PRO A 536      30.450 -15.554  24.187  1.00 38.61           C  
ATOM   1185  C   PRO A 536      29.132 -14.833  24.400  1.00 39.91           C  
ATOM   1186  O   PRO A 536      29.104 -13.729  24.937  1.00 42.95           O  
ATOM   1187  CB  PRO A 536      30.998 -16.172  25.458  1.00 39.54           C  
ATOM   1188  CG  PRO A 536      32.465 -16.310  25.113  1.00 37.45           C  
ATOM   1189  CD  PRO A 536      32.784 -14.981  24.483  1.00 38.34           C  
ATOM   1190  N   ILE A 537      28.043 -15.463  23.972  1.00 35.83           N  
ATOM   1191  CA  ILE A 537      26.711 -14.883  24.102  1.00 37.15           C  
ATOM   1192  C   ILE A 537      25.903 -15.636  25.152  1.00 39.97           C  
ATOM   1193  O   ILE A 537      25.848 -16.862  25.131  1.00 40.06           O  
ATOM   1194  CB  ILE A 537      25.954 -14.937  22.748  1.00 35.12           C  
ATOM   1195  CG1 ILE A 537      26.764 -14.205  21.675  1.00 34.00           C  
ATOM   1196  CG2 ILE A 537      24.556 -14.349  22.894  1.00 30.73           C  
ATOM   1197  CD1 ILE A 537      27.158 -12.789  22.055  1.00 38.36           C  
ATOM   1198  N   ARG A 538      25.268 -14.900  26.060  1.00 46.50           N  
ATOM   1199  CA  ARG A 538      24.472 -15.515  27.119  1.00 47.78           C  
ATOM   1200  C   ARG A 538      22.998 -15.644  26.779  1.00 46.90           C  
ATOM   1201  O   ARG A 538      22.371 -16.667  27.044  1.00 44.06           O  
ATOM   1202  CB  ARG A 538      24.576 -14.705  28.414  1.00 68.09           C  
ATOM   1203  CG  ARG A 538      23.536 -15.123  29.455  1.00 72.84           C  
ATOM   1204  CD  ARG A 538      23.253 -14.054  30.501  1.00 75.02           C  
ATOM   1205  NE  ARG A 538      24.158 -14.118  31.643  1.00 85.34           N  
ATOM   1206  CZ  ARG A 538      25.454 -13.819  31.602  1.00 92.70           C  
ATOM   1207  NH1 ARG A 538      26.014 -13.427  30.467  1.00 96.54           N1+
ATOM   1208  NH2 ARG A 538      26.192 -13.915  32.700  1.00 93.71           N  
ATOM   1209  N   ARG A 539      22.448 -14.591  26.199  1.00 42.56           N  
ATOM   1210  CA  ARG A 539      21.035 -14.553  25.876  1.00 39.34           C  
ATOM   1211  C   ARG A 539      20.877 -14.168  24.426  1.00 40.26           C  
ATOM   1212  O   ARG A 539      21.760 -13.549  23.835  1.00 47.14           O  
ATOM   1213  CB  ARG A 539      20.373 -13.501  26.767  1.00 60.60           C  
ATOM   1214  CG  ARG A 539      18.865 -13.549  26.949  1.00 60.87           C  
ATOM   1215  CD  ARG A 539      18.505 -12.503  28.012  1.00 65.76           C  
ATOM   1216  NE  ARG A 539      17.141 -12.598  28.523  1.00 77.35           N  
ATOM   1217  CZ  ARG A 539      16.055 -12.203  27.862  1.00 81.88           C  
ATOM   1218  NH1 ARG A 539      16.166 -11.679  26.647  1.00 79.10           N1+
ATOM   1219  NH2 ARG A 539      14.857 -12.317  28.425  1.00 77.77           N  
ATOM   1220  N   VAL A 540      19.745 -14.549  23.857  1.00 43.67           N  
ATOM   1221  CA  VAL A 540      19.417 -14.227  22.480  1.00 35.09           C  
ATOM   1222  C   VAL A 540      17.965 -13.811  22.558  1.00 37.78           C  
ATOM   1223  O   VAL A 540      17.136 -14.539  23.092  1.00 37.75           O  
ATOM   1224  CB  VAL A 540      19.565 -15.441  21.576  1.00 30.74           C  
ATOM   1225  CG1 VAL A 540      19.085 -15.100  20.178  1.00 32.16           C  
ATOM   1226  CG2 VAL A 540      21.019 -15.881  21.552  1.00 27.93           C  
ATOM   1227  N   SER A 541      17.653 -12.637  22.032  1.00 40.66           N  
ATOM   1228  CA  SER A 541      16.293 -12.138  22.114  1.00 40.26           C  
ATOM   1229  C   SER A 541      15.719 -11.677  20.774  1.00 40.39           C  
ATOM   1230  O   SER A 541      15.831 -10.502  20.415  1.00 43.12           O  
ATOM   1231  CB  SER A 541      16.266 -10.995  23.129  1.00 39.42           C  
ATOM   1232  OG  SER A 541      14.949 -10.562  23.388  1.00 46.98           O  
ATOM   1233  N   VAL A 542      15.108 -12.606  20.039  1.00 47.25           N  
ATOM   1234  CA  VAL A 542      14.497 -12.297  18.741  1.00 43.91           C  
ATOM   1235  C   VAL A 542      13.105 -11.733  18.974  1.00 46.29           C  
ATOM   1236  O   VAL A 542      12.335 -12.284  19.750  1.00 53.27           O  
ATOM   1237  CB  VAL A 542      14.353 -13.551  17.845  1.00 25.40           C  
ATOM   1238  CG1 VAL A 542      13.801 -13.153  16.493  1.00 23.26           C  
ATOM   1239  CG2 VAL A 542      15.697 -14.251  17.689  1.00 30.04           C  
ATOM   1240  N   HIS A 543      12.780 -10.641  18.297  1.00 39.55           N  
ATOM   1241  CA  HIS A 543      11.482 -10.019  18.469  1.00 41.44           C  
ATOM   1242  C   HIS A 543      10.366 -10.999  18.128  1.00 44.62           C  
ATOM   1243  O   HIS A 543      10.506 -11.824  17.225  1.00 46.48           O  
ATOM   1244  CB  HIS A 543      11.397  -8.765  17.607  1.00 44.68           C  
ATOM   1245  CG  HIS A 543      10.165  -7.954  17.846  1.00 46.73           C  
ATOM   1246  CD2 HIS A 543       9.964  -6.829  18.573  1.00 44.16           C  
ATOM   1247  ND1 HIS A 543       8.942  -8.283  17.302  1.00 43.35           N  
ATOM   1248  CE1 HIS A 543       8.042  -7.393  17.680  1.00 40.17           C  
ATOM   1249  NE2 HIS A 543       8.636  -6.500  18.452  1.00 48.12           N  
ATOM   1250  N   PRO A 544       9.243 -10.926  18.859  1.00 57.03           N  
ATOM   1251  CA  PRO A 544       8.093 -11.809  18.646  1.00 59.22           C  
ATOM   1252  C   PRO A 544       7.467 -11.818  17.254  1.00 58.32           C  
ATOM   1253  O   PRO A 544       7.151 -12.885  16.728  1.00 61.02           O  
ATOM   1254  CB  PRO A 544       7.106 -11.359  19.729  1.00 49.40           C  
ATOM   1255  CG  PRO A 544       7.463  -9.922  19.944  1.00 46.26           C  
ATOM   1256  CD  PRO A 544       8.966  -9.973  19.948  1.00 44.81           C  
ATOM   1257  N   ASP A 545       7.297 -10.644  16.654  1.00 53.39           N  
ATOM   1258  CA  ASP A 545       6.672 -10.556  15.338  1.00 49.88           C  
ATOM   1259  C   ASP A 545       7.384 -11.241  14.188  1.00 51.81           C  
ATOM   1260  O   ASP A 545       6.736 -11.764  13.279  1.00 56.10           O  
ATOM   1261  CB  ASP A 545       6.411  -9.101  14.970  1.00 40.59           C  
ATOM   1262  CG  ASP A 545       5.273  -8.514  15.760  1.00 46.24           C  
ATOM   1263  OD1 ASP A 545       4.316  -9.267  16.048  1.00 50.25           O  
ATOM   1264  OD2 ASP A 545       5.323  -7.310  16.083  1.00 50.17           O1-
ATOM   1265  N   TYR A 546       8.709 -11.244  14.216  1.00 51.04           N  
ATOM   1266  CA  TYR A 546       9.472 -11.878  13.150  1.00 51.96           C  
ATOM   1267  C   TYR A 546       9.057 -13.338  12.939  1.00 58.68           C  
ATOM   1268  O   TYR A 546       8.781 -14.065  13.898  1.00 61.18           O  
ATOM   1269  CB  TYR A 546      10.966 -11.823  13.468  1.00 40.28           C  
ATOM   1270  CG  TYR A 546      11.844 -12.429  12.397  1.00 29.57           C  
ATOM   1271  CD1 TYR A 546      12.169 -11.714  11.245  1.00 27.73           C  
ATOM   1272  CD2 TYR A 546      12.333 -13.722  12.525  1.00 20.08           C  
ATOM   1273  CE1 TYR A 546      12.961 -12.275  10.250  1.00 27.45           C  
ATOM   1274  CE2 TYR A 546      13.127 -14.292  11.535  1.00 21.27           C  
ATOM   1275  CZ  TYR A 546      13.434 -13.569  10.400  1.00 28.47           C  
ATOM   1276  OH  TYR A 546      14.185 -14.146   9.398  1.00 28.08           O  
ATOM   1277  N   ARG A 547       9.010 -13.750  11.675  1.00 68.10           N  
ATOM   1278  CA  ARG A 547       8.659 -15.116  11.312  1.00 70.81           C  
ATOM   1279  C   ARG A 547       9.664 -15.590  10.272  1.00 67.75           C  
ATOM   1280  O   ARG A 547       9.877 -14.930   9.261  1.00 69.48           O  
ATOM   1281  CB  ARG A 547       7.241 -15.182  10.738  1.00 77.27           C  
ATOM   1282  CG  ARG A 547       6.324 -16.115  11.518  1.00 89.78           C  
ATOM   1283  CD  ARG A 547       5.009 -16.362  10.799  1.00 99.10           C  
ATOM   1284  NE  ARG A 547       4.186 -17.327  11.524  1.00105.47           N  
ATOM   1285  CZ  ARG A 547       3.085 -17.889  11.036  1.00108.45           C  
ATOM   1286  NH1 ARG A 547       2.667 -17.583   9.814  1.00107.78           N1+
ATOM   1287  NH2 ARG A 547       2.404 -18.761  11.770  1.00108.33           N  
ATOM   1288  N   GLN A 548      10.279 -16.736  10.523  1.00 41.28           N  
ATOM   1289  CA  GLN A 548      11.279 -17.269   9.614  1.00 39.13           C  
ATOM   1290  C   GLN A 548      10.731 -18.039   8.407  1.00 46.24           C  
ATOM   1291  O   GLN A 548      11.290 -17.962   7.313  1.00 48.34           O  
ATOM   1292  CB  GLN A 548      12.240 -18.149  10.406  1.00 36.30           C  
ATOM   1293  CG  GLN A 548      13.164 -19.010   9.572  1.00 36.12           C  
ATOM   1294  CD  GLN A 548      14.092 -19.852  10.435  1.00 40.15           C  
ATOM   1295  NE2 GLN A 548      15.313 -20.067   9.953  1.00 38.26           N  
ATOM   1296  OE1 GLN A 548      13.712 -20.312  11.521  1.00 29.01           O  
ATOM   1297  N   ASP A 549       9.637 -18.770   8.601  1.00 67.43           N  
ATOM   1298  CA  ASP A 549       9.033 -19.563   7.528  1.00 68.90           C  
ATOM   1299  C   ASP A 549       8.555 -18.734   6.331  1.00 68.00           C  
ATOM   1300  O   ASP A 549       8.435 -19.252   5.222  1.00 66.82           O  
ATOM   1301  CB  ASP A 549       7.860 -20.376   8.089  1.00 94.31           C  
ATOM   1302  CG  ASP A 549       6.689 -19.500   8.507  1.00102.14           C  
ATOM   1303  OD1 ASP A 549       6.932 -18.407   9.061  1.00107.34           O  
ATOM   1304  OD2 ASP A 549       5.525 -19.905   8.293  1.00103.60           O1-
ATOM   1305  N   GLU A 550       8.284 -17.452   6.557  1.00 63.44           N  
ATOM   1306  CA  GLU A 550       7.806 -16.567   5.497  1.00 62.51           C  
ATOM   1307  C   GLU A 550       8.952 -15.780   4.859  1.00 59.61           C  
ATOM   1308  O   GLU A 550       9.195 -14.621   5.197  1.00 59.52           O  
ATOM   1309  CB  GLU A 550       6.777 -15.609   6.078  1.00 70.57           C  
ATOM   1310  CG  GLU A 550       5.514 -15.523   5.281  1.00 78.95           C  
ATOM   1311  CD  GLU A 550       4.383 -14.955   6.097  1.00 84.16           C  
ATOM   1312  OE1 GLU A 550       4.080 -15.549   7.155  1.00 87.22           O  
ATOM   1313  OE2 GLU A 550       3.802 -13.925   5.690  1.00 86.25           O1-
ATOM   1314  N   SER A 551       9.632 -16.423   3.917  1.00 46.53           N  
ATOM   1315  CA  SER A 551      10.783 -15.851   3.230  1.00 41.13           C  
ATOM   1316  C   SER A 551      10.660 -14.486   2.571  1.00 38.42           C  
ATOM   1317  O   SER A 551      11.660 -13.937   2.108  1.00 36.21           O  
ATOM   1318  CB  SER A 551      11.300 -16.850   2.201  1.00 40.20           C  
ATOM   1319  OG  SER A 551      10.238 -17.358   1.425  1.00 40.75           O  
ATOM   1320  N   TYR A 552       9.457 -13.933   2.509  1.00 40.33           N  
ATOM   1321  CA  TYR A 552       9.292 -12.620   1.891  1.00 42.14           C  
ATOM   1322  C   TYR A 552       8.634 -11.628   2.825  1.00 38.67           C  
ATOM   1323  O   TYR A 552       8.051 -10.637   2.388  1.00 36.95           O  
ATOM   1324  CB  TYR A 552       8.487 -12.726   0.594  1.00 66.03           C  
ATOM   1325  CG  TYR A 552       9.228 -13.460  -0.496  1.00 70.26           C  
ATOM   1326  CD1 TYR A 552       9.449 -14.835  -0.411  1.00 70.60           C  
ATOM   1327  CD2 TYR A 552       9.765 -12.772  -1.583  1.00 70.00           C  
ATOM   1328  CE1 TYR A 552      10.192 -15.507  -1.379  1.00 67.20           C  
ATOM   1329  CE2 TYR A 552      10.511 -13.433  -2.554  1.00 73.55           C  
ATOM   1330  CZ  TYR A 552      10.721 -14.799  -2.444  1.00 68.15           C  
ATOM   1331  OH  TYR A 552      11.482 -15.447  -3.385  1.00 66.31           O  
ATOM   1332  N   ASN A 553       8.722 -11.917   4.117  1.00 51.02           N  
ATOM   1333  CA  ASN A 553       8.156 -11.051   5.137  1.00 50.98           C  
ATOM   1334  C   ASN A 553       9.195 -10.782   6.213  1.00 50.33           C  
ATOM   1335  O   ASN A 553       9.381 -11.594   7.122  1.00 49.41           O  
ATOM   1336  CB  ASN A 553       6.929 -11.691   5.789  1.00 39.85           C  
ATOM   1337  CG  ASN A 553       6.351 -10.821   6.901  1.00 47.17           C  
ATOM   1338  ND2 ASN A 553       5.355 -11.340   7.619  1.00 41.33           N  
ATOM   1339  OD1 ASN A 553       6.798  -9.688   7.106  1.00 37.76           O  
ATOM   1340  N   PHE A 554       9.872  -9.643   6.116  1.00 45.35           N  
ATOM   1341  CA  PHE A 554      10.880  -9.304   7.107  1.00 45.41           C  
ATOM   1342  C   PHE A 554      10.377  -8.482   8.283  1.00 41.46           C  
ATOM   1343  O   PHE A 554      11.165  -7.887   9.009  1.00 47.20           O  
ATOM   1344  CB  PHE A 554      12.064  -8.608   6.446  1.00 36.36           C  
ATOM   1345  CG  PHE A 554      12.971  -9.549   5.740  1.00 41.44           C  
ATOM   1346  CD1 PHE A 554      12.608 -10.094   4.515  1.00 45.22           C  
ATOM   1347  CD2 PHE A 554      14.159  -9.954   6.329  1.00 45.20           C  
ATOM   1348  CE1 PHE A 554      13.417 -11.036   3.890  1.00 41.81           C  
ATOM   1349  CE2 PHE A 554      14.975 -10.895   5.712  1.00 43.96           C  
ATOM   1350  CZ  PHE A 554      14.602 -11.436   4.492  1.00 38.22           C  
ATOM   1351  N   GLU A 555       9.067  -8.445   8.470  1.00 34.96           N  
ATOM   1352  CA  GLU A 555       8.486  -7.720   9.594  1.00 38.27           C  
ATOM   1353  C   GLU A 555       9.165  -8.187  10.880  1.00 39.27           C  
ATOM   1354  O   GLU A 555       9.532  -9.358  11.006  1.00 42.58           O  
ATOM   1355  CB  GLU A 555       6.992  -8.021   9.682  1.00 45.37           C  
ATOM   1356  CG  GLU A 555       6.314  -7.565  10.960  1.00 41.35           C  
ATOM   1357  CD  GLU A 555       6.034  -6.087  10.963  1.00 45.93           C  
ATOM   1358  OE1 GLU A 555       5.701  -5.564   9.880  1.00 47.04           O  
ATOM   1359  OE2 GLU A 555       6.129  -5.460  12.042  1.00 47.48           O1-
ATOM   1360  N   GLY A 556       9.337  -7.270  11.827  1.00 41.49           N  
ATOM   1361  CA  GLY A 556       9.958  -7.621  13.091  1.00 44.53           C  
ATOM   1362  C   GLY A 556      11.401  -8.103  13.047  1.00 43.88           C  
ATOM   1363  O   GLY A 556      11.936  -8.561  14.062  1.00 44.10           O  
ATOM   1364  N   ASP A 557      12.031  -8.013  11.882  1.00 36.76           N  
ATOM   1365  CA  ASP A 557      13.418  -8.433  11.739  1.00 39.58           C  
ATOM   1366  C   ASP A 557      14.302  -7.600  12.665  1.00 43.01           C  
ATOM   1367  O   ASP A 557      14.610  -6.441  12.381  1.00 47.66           O  
ATOM   1368  CB  ASP A 557      13.867  -8.266  10.285  1.00 33.59           C  
ATOM   1369  CG  ASP A 557      15.234  -8.849  10.028  1.00 33.74           C  
ATOM   1370  OD1 ASP A 557      15.640  -9.758  10.782  1.00 25.20           O  
ATOM   1371  OD2 ASP A 557      15.893  -8.410   9.063  1.00 32.97           O1-
ATOM   1372  N   ILE A 558      14.694  -8.190  13.785  1.00 34.33           N  
ATOM   1373  CA  ILE A 558      15.527  -7.494  14.750  1.00 34.45           C  
ATOM   1374  C   ILE A 558      15.693  -8.355  15.983  1.00 35.73           C  
ATOM   1375  O   ILE A 558      14.737  -8.962  16.456  1.00 39.04           O  
ATOM   1376  CB  ILE A 558      14.900  -6.151  15.177  1.00 32.54           C  
ATOM   1377  CG1 ILE A 558      15.846  -5.425  16.136  1.00 37.79           C  
ATOM   1378  CG2 ILE A 558      13.555  -6.388  15.837  1.00 28.16           C  
ATOM   1379  CD1 ILE A 558      15.363  -4.045  16.571  1.00 37.11           C  
ATOM   1380  N   ALA A 559      16.909  -8.415  16.504  1.00 46.85           N  
ATOM   1381  CA  ALA A 559      17.165  -9.220  17.691  1.00 46.26           C  
ATOM   1382  C   ALA A 559      18.168  -8.577  18.629  1.00 44.96           C  
ATOM   1383  O   ALA A 559      18.729  -7.513  18.355  1.00 44.35           O  
ATOM   1384  CB  ALA A 559      17.654 -10.603  17.286  1.00 29.54           C  
ATOM   1385  N   LEU A 560      18.391  -9.238  19.751  1.00 32.04           N  
ATOM   1386  CA  LEU A 560      19.342  -8.741  20.716  1.00 31.26           C  
ATOM   1387  C   LEU A 560      20.230  -9.850  21.190  1.00 30.87           C  
ATOM   1388  O   LEU A 560      19.779 -10.970  21.404  1.00 39.30           O  
ATOM   1389  CB  LEU A 560      18.636  -8.134  21.919  1.00 32.36           C  
ATOM   1390  CG  LEU A 560      18.453  -6.624  21.852  1.00 35.16           C  
ATOM   1391  CD1 LEU A 560      17.942  -6.137  23.204  1.00 38.39           C  
ATOM   1392  CD2 LEU A 560      19.781  -5.951  21.505  1.00 29.36           C  
ATOM   1393  N   LEU A 561      21.504  -9.535  21.348  1.00 34.70           N  
ATOM   1394  CA  LEU A 561      22.447 -10.512  21.844  1.00 37.95           C  
ATOM   1395  C   LEU A 561      23.083  -9.949  23.105  1.00 42.29           C  
ATOM   1396  O   LEU A 561      23.704  -8.877  23.071  1.00 42.71           O  
ATOM   1397  CB  LEU A 561      23.525 -10.800  20.801  1.00 26.32           C  
ATOM   1398  CG  LEU A 561      23.014 -11.186  19.415  1.00 21.37           C  
ATOM   1399  CD1 LEU A 561      24.167 -11.703  18.587  1.00 16.52           C  
ATOM   1400  CD2 LEU A 561      21.943 -12.253  19.535  1.00 29.22           C  
ATOM   1401  N   GLU A 562      22.898 -10.651  24.222  1.00 48.00           N  
ATOM   1402  CA  GLU A 562      23.503 -10.232  25.481  1.00 46.24           C  
ATOM   1403  C   GLU A 562      24.847 -10.931  25.588  1.00 45.82           C  
ATOM   1404  O   GLU A 562      24.917 -12.161  25.538  1.00 46.91           O  
ATOM   1405  CB  GLU A 562      22.624 -10.613  26.680  1.00 41.63           C  
ATOM   1406  CG  GLU A 562      23.354 -10.559  28.025  1.00 46.75           C  
ATOM   1407  CD  GLU A 562      22.410 -10.530  29.222  1.00 49.83           C  
ATOM   1408  OE1 GLU A 562      21.474 -11.358  29.270  1.00 53.17           O  
ATOM   1409  OE2 GLU A 562      22.613  -9.682  30.119  1.00 47.32           O1-
ATOM   1410  N   LEU A 563      25.918 -10.153  25.707  1.00 35.93           N  
ATOM   1411  CA  LEU A 563      27.234 -10.755  25.837  1.00 38.35           C  
ATOM   1412  C   LEU A 563      27.306 -11.436  27.202  1.00 42.07           C  
ATOM   1413  O   LEU A 563      26.659 -11.003  28.162  1.00 31.98           O  
ATOM   1414  CB  LEU A 563      28.334  -9.694  25.720  1.00 26.45           C  
ATOM   1415  CG  LEU A 563      28.524  -9.038  24.345  1.00 32.86           C  
ATOM   1416  CD1 LEU A 563      29.588  -7.953  24.431  1.00 29.48           C  
ATOM   1417  CD2 LEU A 563      28.931 -10.086  23.320  1.00 25.30           C  
ATOM   1418  N   GLU A 564      28.072 -12.520  27.269  1.00 44.24           N  
ATOM   1419  CA  GLU A 564      28.259 -13.251  28.512  1.00 45.51           C  
ATOM   1420  C   GLU A 564      28.874 -12.267  29.505  1.00 43.32           C  
ATOM   1421  O   GLU A 564      28.411 -12.129  30.632  1.00 43.99           O  
ATOM   1422  CB  GLU A 564      29.198 -14.439  28.280  1.00 75.31           C  
ATOM   1423  CG  GLU A 564      29.522 -15.256  29.515  1.00 83.81           C  
ATOM   1424  CD  GLU A 564      28.291 -15.544  30.355  1.00 94.37           C  
ATOM   1425  OE1 GLU A 564      27.239 -15.883  29.763  1.00 94.11           O  
ATOM   1426  OE2 GLU A 564      28.378 -15.436  31.602  1.00 91.09           O1-
ATOM   1427  N   ASN A 565      29.918 -11.573  29.067  1.00 47.28           N  
ATOM   1428  CA  ASN A 565      30.587 -10.586  29.905  1.00 45.47           C  
ATOM   1429  C   ASN A 565      30.646  -9.294  29.124  1.00 43.49           C  
ATOM   1430  O   ASN A 565      31.028  -9.283  27.953  1.00 40.15           O  
ATOM   1431  CB  ASN A 565      32.017 -11.021  30.246  1.00 55.34           C  
ATOM   1432  CG  ASN A 565      32.082 -12.418  30.832  1.00 56.60           C  
ATOM   1433  ND2 ASN A 565      32.720 -13.334  30.108  1.00 47.52           N  
ATOM   1434  OD1 ASN A 565      31.562 -12.673  31.919  1.00 53.32           O  
ATOM   1435  N   SER A 566      30.262  -8.205  29.775  1.00 42.31           N  
ATOM   1436  CA  SER A 566      30.282  -6.900  29.136  1.00 40.89           C  
ATOM   1437  C   SER A 566      31.713  -6.604  28.718  1.00 38.49           C  
ATOM   1438  O   SER A 566      32.643  -7.245  29.194  1.00 42.70           O  
ATOM   1439  CB  SER A 566      29.812  -5.839  30.113  1.00 31.57           C  
ATOM   1440  OG  SER A 566      30.744  -5.733  31.158  1.00 40.37           O  
ATOM   1441  N   VAL A 567      31.878  -5.637  27.826  1.00 32.64           N  
ATOM   1442  CA  VAL A 567      33.193  -5.252  27.336  1.00 26.56           C  
ATOM   1443  C   VAL A 567      33.658  -3.936  27.927  1.00 26.94           C  
ATOM   1444  O   VAL A 567      32.953  -3.285  28.686  1.00 25.30           O  
ATOM   1445  CB  VAL A 567      33.203  -5.069  25.800  1.00 32.70           C  
ATOM   1446  CG1 VAL A 567      33.114  -6.412  25.105  1.00 28.38           C  
ATOM   1447  CG2 VAL A 567      32.053  -4.148  25.384  1.00 19.22           C  
ATOM   1448  N   THR A 568      34.862  -3.549  27.540  1.00 27.60           N  
ATOM   1449  CA  THR A 568      35.457  -2.313  27.990  1.00 28.52           C  
ATOM   1450  C   THR A 568      35.488  -1.384  26.786  1.00 30.61           C  
ATOM   1451  O   THR A 568      36.165  -1.648  25.793  1.00 28.62           O  
ATOM   1452  CB  THR A 568      36.885  -2.565  28.516  1.00 30.55           C  
ATOM   1453  CG2 THR A 568      37.622  -1.247  28.741  1.00 29.02           C  
ATOM   1454  OG1 THR A 568      36.812  -3.302  29.746  1.00 35.95           O  
ATOM   1455  N   LEU A 569      34.739  -0.297  26.879  1.00 28.32           N  
ATOM   1456  CA  LEU A 569      34.668   0.654  25.790  1.00 31.39           C  
ATOM   1457  C   LEU A 569      36.010   1.324  25.534  1.00 28.68           C  
ATOM   1458  O   LEU A 569      36.850   1.407  26.410  1.00 27.95           O  
ATOM   1459  CB  LEU A 569      33.587   1.697  26.095  1.00 38.28           C  
ATOM   1460  CG  LEU A 569      32.298   1.053  26.612  1.00 34.44           C  
ATOM   1461  CD1 LEU A 569      31.254   2.123  26.863  1.00 37.89           C  
ATOM   1462  CD2 LEU A 569      31.800   0.030  25.600  1.00 38.29           C  
ATOM   1463  N   GLY A 570      36.198   1.796  24.313  1.00 45.78           N  
ATOM   1464  CA  GLY A 570      37.436   2.453  23.951  1.00 45.94           C  
ATOM   1465  C   GLY A 570      37.224   3.210  22.655  1.00 46.73           C  
ATOM   1466  O   GLY A 570      36.120   3.197  22.091  1.00 40.30           O  
ATOM   1467  N   PRO A 571      38.272   3.864  22.142  1.00 39.27           N  
ATOM   1468  CA  PRO A 571      38.124   4.612  20.895  1.00 39.82           C  
ATOM   1469  C   PRO A 571      37.655   3.695  19.773  1.00 38.25           C  
ATOM   1470  O   PRO A 571      37.100   4.155  18.777  1.00 40.79           O  
ATOM   1471  CB  PRO A 571      39.535   5.142  20.647  1.00 27.89           C  
ATOM   1472  CG  PRO A 571      40.383   4.044  21.165  1.00 27.47           C  
ATOM   1473  CD  PRO A 571      39.694   3.711  22.489  1.00 29.71           C  
ATOM   1474  N   ASN A 572      37.869   2.394  19.944  1.00 39.84           N  
ATOM   1475  CA  ASN A 572      37.498   1.437  18.913  1.00 43.20           C  
ATOM   1476  C   ASN A 572      36.393   0.482  19.272  1.00 40.83           C  
ATOM   1477  O   ASN A 572      36.206  -0.547  18.615  1.00 39.16           O  
ATOM   1478  CB  ASN A 572      38.720   0.654  18.470  1.00 46.41           C  
ATOM   1479  CG  ASN A 572      39.323   1.222  17.225  1.00 54.99           C  
ATOM   1480  ND2 ASN A 572      40.530   1.749  17.342  1.00 60.93           N  
ATOM   1481  OD1 ASN A 572      38.702   1.203  16.159  1.00 62.83           O  
ATOM   1482  N   LEU A 573      35.649   0.837  20.307  1.00 26.28           N  
ATOM   1483  CA  LEU A 573      34.558   0.005  20.738  1.00 22.74           C  
ATOM   1484  C   LEU A 573      33.688   0.851  21.628  1.00 22.27           C  
ATOM   1485  O   LEU A 573      33.995   1.049  22.799  1.00 23.10           O  
ATOM   1486  CB  LEU A 573      35.100  -1.187  21.512  1.00 30.19           C  
ATOM   1487  CG  LEU A 573      34.324  -2.498  21.517  1.00 29.12           C  
ATOM   1488  CD1 LEU A 573      34.663  -3.249  22.802  1.00 26.02           C  
ATOM   1489  CD2 LEU A 573      32.835  -2.241  21.440  1.00 37.33           C  
ATOM   1490  N   LEU A 574      32.608   1.362  21.057  1.00 29.84           N  
ATOM   1491  CA  LEU A 574      31.663   2.191  21.787  1.00 29.96           C  
ATOM   1492  C   LEU A 574      30.260   1.913  21.266  1.00 34.22           C  
ATOM   1493  O   LEU A 574      30.064   1.671  20.068  1.00 38.67           O  
ATOM   1494  CB  LEU A 574      31.983   3.663  21.582  1.00 24.07           C  
ATOM   1495  CG  LEU A 574      33.307   4.178  22.108  1.00 25.41           C  
ATOM   1496  CD1 LEU A 574      33.519   5.562  21.541  1.00 29.71           C  
ATOM   1497  CD2 LEU A 574      33.313   4.186  23.632  1.00 32.07           C  
ATOM   1498  N   PRO A 575      29.259   1.956  22.154  1.00 25.75           N  
ATOM   1499  CA  PRO A 575      27.878   1.700  21.740  1.00 24.95           C  
ATOM   1500  C   PRO A 575      27.304   2.849  20.936  1.00 24.12           C  
ATOM   1501  O   PRO A 575      27.862   3.948  20.908  1.00 23.29           O  
ATOM   1502  CB  PRO A 575      27.155   1.529  23.067  1.00 21.32           C  
ATOM   1503  CG  PRO A 575      27.863   2.535  23.926  1.00 24.92           C  
ATOM   1504  CD  PRO A 575      29.322   2.265  23.591  1.00 22.94           C  
ATOM   1505  N   ILE A 576      26.191   2.586  20.266  1.00 23.62           N  
ATOM   1506  CA  ILE A 576      25.531   3.627  19.504  1.00 23.86           C  
ATOM   1507  C   ILE A 576      24.269   3.937  20.282  1.00 24.16           C  
ATOM   1508  O   ILE A 576      23.811   3.120  21.076  1.00 27.70           O  
ATOM   1509  CB  ILE A 576      25.197   3.168  18.054  1.00 24.47           C  
ATOM   1510  CG1 ILE A 576      24.592   4.332  17.268  1.00 27.40           C  
ATOM   1511  CG2 ILE A 576      24.227   2.020  18.062  1.00 21.13           C  
ATOM   1512  CD1 ILE A 576      24.843   4.253  15.769  1.00 22.24           C  
ATOM   1513  N   CYS A 577      23.719   5.126  20.099  1.00 38.15           N  
ATOM   1514  CA  CYS A 577      22.501   5.460  20.817  1.00 43.40           C  
ATOM   1515  C   CYS A 577      21.261   4.960  20.072  1.00 44.06           C  
ATOM   1516  O   CYS A 577      21.341   4.492  18.930  1.00 42.76           O  
ATOM   1517  CB  CYS A 577      22.395   6.969  21.016  1.00 37.11           C  
ATOM   1518  SG  CYS A 577      23.752   7.750  21.949  1.00 44.60           S  
ATOM   1519  N   LEU A 578      20.113   5.070  20.724  1.00 32.85           N  
ATOM   1520  CA  LEU A 578      18.861   4.643  20.131  1.00 36.86           C  
ATOM   1521  C   LEU A 578      18.047   5.873  19.748  1.00 40.29           C  
ATOM   1522  O   LEU A 578      18.120   6.902  20.421  1.00 46.44           O  
ATOM   1523  CB  LEU A 578      18.082   3.782  21.128  1.00 35.74           C  
ATOM   1524  CG  LEU A 578      18.687   2.408  21.414  1.00 27.46           C  
ATOM   1525  CD1 LEU A 578      17.864   1.673  22.443  1.00 33.81           C  
ATOM   1526  CD2 LEU A 578      18.726   1.610  20.118  1.00 38.92           C  
ATOM   1527  N   PRO A 579      17.271   5.793  18.654  1.00 29.93           N  
ATOM   1528  CA  PRO A 579      16.463   6.941  18.235  1.00 28.49           C  
ATOM   1529  C   PRO A 579      15.345   7.191  19.234  1.00 31.38           C  
ATOM   1530  O   PRO A 579      15.024   6.314  20.035  1.00 32.66           O  
ATOM   1531  CB  PRO A 579      15.944   6.512  16.867  1.00 29.43           C  
ATOM   1532  CG  PRO A 579      15.795   5.043  17.021  1.00 35.77           C  
ATOM   1533  CD  PRO A 579      17.064   4.648  17.754  1.00 29.68           C  
ATOM   1534  N   ASP A 580      14.759   8.384  19.193  1.00 41.26           N  
ATOM   1535  CA  ASP A 580      13.669   8.733  20.109  1.00 48.84           C  
ATOM   1536  C   ASP A 580      12.708   9.741  19.485  1.00 55.03           C  
ATOM   1537  O   ASP A 580      11.657  10.046  20.050  1.00 57.87           O  
ATOM   1538  CB  ASP A 580      14.221   9.321  21.411  1.00 56.48           C  
ATOM   1539  CG  ASP A 580      14.817  10.714  21.225  1.00 59.16           C  
ATOM   1540  OD1 ASP A 580      15.176  11.341  22.243  1.00 55.82           O  
ATOM   1541  OD2 ASP A 580      14.933  11.182  20.068  1.00 68.08           O1-
ATOM   1542  N   ASN A 581      13.086  10.271  18.329  1.00 59.89           N  
ATOM   1543  CA  ASN A 581      12.255  11.240  17.635  1.00 66.07           C  
ATOM   1544  C   ASN A 581      11.949  10.668  16.256  1.00 67.14           C  
ATOM   1545  O   ASN A 581      12.831  10.130  15.586  1.00 66.47           O  
ATOM   1546  CB  ASN A 581      12.988  12.578  17.510  1.00 89.52           C  
ATOM   1547  CG  ASN A 581      12.036  13.754  17.395  1.00 92.78           C  
ATOM   1548  ND2 ASN A 581      12.166  14.716  18.311  1.00 90.18           N  
ATOM   1549  OD1 ASN A 581      11.190  13.798  16.497  1.00 82.97           O  
ATOM   1550  N   ASP A 582      10.696  10.782  15.838  1.00 60.25           N  
ATOM   1551  CA  ASP A 582      10.274  10.246  14.554  1.00 57.15           C  
ATOM   1552  C   ASP A 582      10.969  10.915  13.368  1.00 56.40           C  
ATOM   1553  O   ASP A 582      11.032  10.353  12.277  1.00 56.46           O  
ATOM   1554  CB  ASP A 582       8.753  10.372  14.442  1.00 75.76           C  
ATOM   1555  CG  ASP A 582       8.151   9.366  13.479  1.00 79.14           C  
ATOM   1556  OD1 ASP A 582       6.994   8.949  13.711  1.00 81.93           O  
ATOM   1557  OD2 ASP A 582       8.824   8.998  12.491  1.00 73.54           O1-
ATOM   1558  N   THR A 583      11.504  12.109  13.591  1.00 66.42           N  
ATOM   1559  CA  THR A 583      12.197  12.859  12.544  1.00 65.79           C  
ATOM   1560  C   THR A 583      13.482  12.207  12.022  1.00 62.44           C  
ATOM   1561  O   THR A 583      14.026  12.614  10.992  1.00 57.17           O  
ATOM   1562  CB  THR A 583      12.523  14.276  13.032  1.00 83.40           C  
ATOM   1563  CG2 THR A 583      11.295  15.163  12.929  1.00 83.77           C  
ATOM   1564  OG1 THR A 583      12.961  14.223  14.395  1.00 87.73           O  
ATOM   1565  N   PHE A 584      13.966  11.195  12.736  1.00 66.98           N  
ATOM   1566  CA  PHE A 584      15.170  10.483  12.325  1.00 66.17           C  
ATOM   1567  C   PHE A 584      14.872   9.674  11.077  1.00 65.15           C  
ATOM   1568  O   PHE A 584      15.658   8.804  10.696  1.00 65.96           O  
ATOM   1569  CB  PHE A 584      15.663   9.533  13.426  1.00 75.01           C  
ATOM   1570  CG  PHE A 584      16.240  10.234  14.621  1.00 78.47           C  
ATOM   1571  CD1 PHE A 584      15.596  10.185  15.854  1.00 81.09           C  
ATOM   1572  CD2 PHE A 584      17.418  10.957  14.509  1.00 77.07           C  
ATOM   1573  CE1 PHE A 584      16.116  10.848  16.958  1.00 77.97           C  
ATOM   1574  CE2 PHE A 584      17.945  11.623  15.603  1.00 79.13           C  
ATOM   1575  CZ  PHE A 584      17.293  11.568  16.833  1.00 80.09           C  
ATOM   1576  N   TYR A 585      13.731   9.946  10.449  1.00 57.83           N  
ATOM   1577  CA  TYR A 585      13.364   9.233   9.235  1.00 54.05           C  
ATOM   1578  C   TYR A 585      12.977  10.172   8.102  1.00 54.05           C  
ATOM   1579  O   TYR A 585      12.566   9.726   7.032  1.00 50.00           O  
ATOM   1580  CB  TYR A 585      12.244   8.239   9.531  1.00 46.60           C  
ATOM   1581  CG  TYR A 585      12.667   7.236  10.577  1.00 49.14           C  
ATOM   1582  CD1 TYR A 585      12.542   7.522  11.939  1.00 52.31           C  
ATOM   1583  CD2 TYR A 585      13.289   6.044  10.213  1.00 49.43           C  
ATOM   1584  CE1 TYR A 585      13.033   6.647  12.914  1.00 46.06           C  
ATOM   1585  CE2 TYR A 585      13.783   5.165  11.178  1.00 49.54           C  
ATOM   1586  CZ  TYR A 585      13.654   5.474  12.526  1.00 44.86           C  
ATOM   1587  OH  TYR A 585      14.157   4.617  13.479  1.00 37.53           O  
ATOM   1588  N   ASP A 586      13.139  11.475   8.328  1.00 56.21           N  
ATOM   1589  CA  ASP A 586      12.818  12.460   7.301  1.00 53.72           C  
ATOM   1590  C   ASP A 586      13.502  12.085   6.001  1.00 51.32           C  
ATOM   1591  O   ASP A 586      14.658  11.661   5.995  1.00 42.93           O  
ATOM   1592  CB  ASP A 586      13.260  13.856   7.726  1.00 57.54           C  
ATOM   1593  CG  ASP A 586      12.407  14.409   8.828  1.00 60.75           C  
ATOM   1594  OD1 ASP A 586      12.610  15.584   9.212  1.00 65.97           O  
ATOM   1595  OD2 ASP A 586      11.524  13.667   9.319  1.00 61.09           O1-
ATOM   1596  N   LEU A 587      12.770  12.246   4.904  1.00 42.85           N  
ATOM   1597  CA  LEU A 587      13.256  11.909   3.575  1.00 36.44           C  
ATOM   1598  C   LEU A 587      14.526  12.656   3.226  1.00 32.78           C  
ATOM   1599  O   LEU A 587      14.746  13.774   3.681  1.00 35.83           O  
ATOM   1600  CB  LEU A 587      12.174  12.220   2.554  1.00 68.38           C  
ATOM   1601  CG  LEU A 587      10.824  11.620   2.948  1.00 76.48           C  
ATOM   1602  CD1 LEU A 587       9.744  12.111   1.995  1.00 78.59           C  
ATOM   1603  CD2 LEU A 587      10.912  10.091   2.941  1.00 75.44           C  
ATOM   1604  N   GLY A 588      15.368  12.021   2.424  1.00 36.92           N  
ATOM   1605  CA  GLY A 588      16.614  12.638   2.010  1.00 40.58           C  
ATOM   1606  C   GLY A 588      17.676  12.629   3.086  1.00 42.19           C  
ATOM   1607  O   GLY A 588      18.836  12.956   2.831  1.00 43.41           O  
ATOM   1608  N   LEU A 589      17.285  12.252   4.295  1.00 41.46           N  
ATOM   1609  CA  LEU A 589      18.226  12.217   5.392  1.00 44.11           C  
ATOM   1610  C   LEU A 589      19.333  11.202   5.120  1.00 46.11           C  
ATOM   1611  O   LEU A 589      19.058  10.041   4.796  1.00 43.80           O  
ATOM   1612  CB  LEU A 589      17.489  11.886   6.686  1.00 54.24           C  
ATOM   1613  CG  LEU A 589      18.346  11.859   7.948  1.00 54.62           C  
ATOM   1614  CD1 LEU A 589      19.208  13.104   8.016  1.00 49.29           C  
ATOM   1615  CD2 LEU A 589      17.436  11.748   9.162  1.00 54.90           C  
ATOM   1616  N   MET A 590      20.582  11.656   5.239  1.00 50.01           N  
ATOM   1617  CA  MET A 590      21.747  10.809   4.993  1.00 49.81           C  
ATOM   1618  C   MET A 590      22.237  10.065   6.226  1.00 47.22           C  
ATOM   1619  O   MET A 590      22.673  10.667   7.206  1.00 51.66           O  
ATOM   1620  CB  MET A 590      22.904  11.637   4.427  1.00 49.81           C  
ATOM   1621  CG  MET A 590      22.680  12.146   3.016  1.00 61.30           C  
ATOM   1622  SD  MET A 590      22.605  10.811   1.796  1.00 68.84           S  
ATOM   1623  CE  MET A 590      24.092  11.108   0.847  1.00 66.56           C  
ATOM   1624  N   GLY A 591      22.165   8.745   6.162  1.00 37.23           N  
ATOM   1625  CA  GLY A 591      22.615   7.924   7.263  1.00 34.54           C  
ATOM   1626  C   GLY A 591      23.740   7.064   6.741  1.00 32.19           C  
ATOM   1627  O   GLY A 591      23.988   7.047   5.541  1.00 33.36           O  
ATOM   1628  N   TYR A 592      24.433   6.358   7.627  1.00 34.77           N  
ATOM   1629  CA  TYR A 592      25.534   5.505   7.200  1.00 32.16           C  
ATOM   1630  C   TYR A 592      25.280   4.026   7.456  1.00 33.53           C  
ATOM   1631  O   TYR A 592      24.590   3.636   8.404  1.00 34.63           O  
ATOM   1632  CB  TYR A 592      26.831   5.880   7.910  1.00 23.22           C  
ATOM   1633  CG  TYR A 592      27.357   7.255   7.618  1.00 29.92           C  
ATOM   1634  CD1 TYR A 592      26.630   8.391   7.964  1.00 34.97           C  
ATOM   1635  CD2 TYR A 592      28.618   7.429   7.050  1.00 29.98           C  
ATOM   1636  CE1 TYR A 592      27.148   9.668   7.757  1.00 39.50           C  
ATOM   1637  CE2 TYR A 592      29.145   8.701   6.840  1.00 30.09           C  
ATOM   1638  CZ  TYR A 592      28.406   9.815   7.199  1.00 35.29           C  
ATOM   1639  OH  TYR A 592      28.927  11.076   7.019  1.00 45.15           O  
ATOM   1640  N   VAL A 593      25.862   3.212   6.589  1.00 28.75           N  
ATOM   1641  CA  VAL A 593      25.774   1.776   6.699  1.00 27.07           C  
ATOM   1642  C   VAL A 593      27.182   1.252   6.516  1.00 32.97           C  
ATOM   1643  O   VAL A 593      27.782   1.385   5.439  1.00 30.26           O  
ATOM   1644  CB  VAL A 593      24.867   1.178   5.623  1.00 22.64           C  
ATOM   1645  CG1 VAL A 593      24.941  -0.342   5.668  1.00 16.15           C  
ATOM   1646  CG2 VAL A 593      23.448   1.643   5.849  1.00 16.28           C  
ATOM   1647  N   SER A 594      27.708   0.679   7.592  1.00 34.29           N  
ATOM   1648  CA  SER A 594      29.051   0.112   7.607  1.00 32.17           C  
ATOM   1649  C   SER A 594      28.948  -1.398   7.736  1.00 29.57           C  
ATOM   1650  O   SER A 594      28.066  -1.910   8.422  1.00 32.09           O  
ATOM   1651  CB  SER A 594      29.840   0.679   8.788  1.00 34.66           C  
ATOM   1652  OG  SER A 594      29.042   0.707   9.956  1.00 37.92           O  
ATOM   1653  N   GLY A 595      29.847  -2.111   7.077  1.00 22.68           N  
ATOM   1654  CA  GLY A 595      29.806  -3.555   7.158  1.00 25.36           C  
ATOM   1655  C   GLY A 595      30.962  -4.229   6.454  1.00 26.00           C  
ATOM   1656  O   GLY A 595      31.781  -3.582   5.810  1.00 24.21           O  
ATOM   1657  N   PHE A 596      31.023  -5.545   6.586  1.00 29.26           N  
ATOM   1658  CA  PHE A 596      32.070  -6.322   5.966  1.00 31.41           C  
ATOM   1659  C   PHE A 596      31.432  -7.132   4.869  1.00 39.62           C  
ATOM   1660  O   PHE A 596      31.904  -8.210   4.541  1.00 42.29           O  
ATOM   1661  CB  PHE A 596      32.690  -7.281   6.969  1.00 32.25           C  
ATOM   1662  CG  PHE A 596      33.062  -6.644   8.261  1.00 25.25           C  
ATOM   1663  CD1 PHE A 596      32.104  -6.439   9.247  1.00 23.92           C  
ATOM   1664  CD2 PHE A 596      34.377  -6.247   8.496  1.00 26.86           C  
ATOM   1665  CE1 PHE A 596      32.450  -5.844  10.460  1.00 30.91           C  
ATOM   1666  CE2 PHE A 596      34.741  -5.649   9.706  1.00 28.92           C  
ATOM   1667  CZ  PHE A 596      33.775  -5.447  10.692  1.00 30.64           C  
ATOM   1668  N   GLY A 597      30.351  -6.607   4.312  1.00 40.47           N  
ATOM   1669  CA  GLY A 597      29.626  -7.304   3.267  1.00 55.25           C  
ATOM   1670  C   GLY A 597      30.402  -7.989   2.157  1.00 63.36           C  
ATOM   1671  O   GLY A 597      31.356  -8.730   2.380  1.00 71.44           O  
ATOM   1672  N   VAL A 598      29.953  -7.758   0.936  1.00 78.56           N  
ATOM   1673  CA  VAL A 598      30.581  -8.346  -0.226  1.00 82.44           C  
ATOM   1674  C   VAL A 598      30.566  -7.266  -1.278  1.00 81.53           C  
ATOM   1675  O   VAL A 598      29.564  -7.033  -1.948  1.00 89.61           O  
ATOM   1676  CB  VAL A 598      29.805  -9.610  -0.671  1.00 82.88           C  
ATOM   1677  CG1 VAL A 598      29.660  -9.678  -2.180  1.00 91.11           C  
ATOM   1678  CG2 VAL A 598      30.539 -10.845  -0.175  1.00 92.58           C  
ATOM   1679  N   MET A 599      31.689  -6.577  -1.396  1.00 72.18           N  
ATOM   1680  CA  MET A 599      31.799  -5.485  -2.349  1.00 67.37           C  
ATOM   1681  C   MET A 599      31.998  -5.962  -3.784  1.00 65.83           C  
ATOM   1682  O   MET A 599      32.577  -7.014  -4.019  1.00 70.30           O  
ATOM   1683  CB  MET A 599      32.955  -4.566  -1.942  1.00 55.39           C  
ATOM   1684  CG  MET A 599      34.282  -5.280  -1.842  1.00 49.77           C  
ATOM   1685  SD  MET A 599      35.530  -4.329  -1.001  1.00 41.90           S  
ATOM   1686  CE  MET A 599      36.623  -4.033  -2.348  1.00 27.54           C  
ATOM   1687  N   GLU A 600      31.485  -5.184  -4.731  1.00 60.80           N  
ATOM   1688  CA  GLU A 600      31.615  -5.457  -6.163  1.00 58.52           C  
ATOM   1689  C   GLU A 600      32.118  -6.850  -6.586  1.00 57.56           C  
ATOM   1690  O   GLU A 600      31.342  -7.793  -6.759  1.00 61.12           O  
ATOM   1691  CB  GLU A 600      32.545  -4.411  -6.794  1.00 67.98           C  
ATOM   1692  CG  GLU A 600      32.152  -2.935  -6.591  1.00 72.79           C  
ATOM   1693  CD  GLU A 600      32.526  -2.369  -5.225  1.00 70.49           C  
ATOM   1694  OE1 GLU A 600      33.683  -2.549  -4.773  1.00 70.91           O  
ATOM   1695  OE2 GLU A 600      31.660  -1.720  -4.597  1.00 72.44           O1-
ATOM   1696  N   GLU A 601      33.434  -6.957  -6.751  1.00 50.89           N  
ATOM   1697  CA  GLU A 601      34.068  -8.187  -7.203  1.00 50.45           C  
ATOM   1698  C   GLU A 601      34.782  -9.039  -6.152  1.00 46.66           C  
ATOM   1699  O   GLU A 601      34.923 -10.248  -6.339  1.00 47.85           O  
ATOM   1700  CB  GLU A 601      35.062  -7.852  -8.324  1.00 65.36           C  
ATOM   1701  CG  GLU A 601      34.421  -7.384  -9.638  1.00 70.40           C  
ATOM   1702  CD  GLU A 601      34.843  -5.981 -10.053  1.00 76.93           C  
ATOM   1703  OE1 GLU A 601      36.059  -5.689 -10.040  1.00 77.94           O  
ATOM   1704  OE2 GLU A 601      33.961  -5.159 -10.407  1.00 81.39           O1-
ATOM   1705  N   LYS A 602      35.223  -8.429  -5.051  1.00 57.44           N  
ATOM   1706  CA  LYS A 602      35.965  -9.169  -4.018  1.00 51.32           C  
ATOM   1707  C   LYS A 602      35.386  -9.189  -2.599  1.00 48.07           C  
ATOM   1708  O   LYS A 602      34.430  -8.474  -2.270  1.00 47.12           O  
ATOM   1709  CB  LYS A 602      37.394  -8.629  -3.921  1.00 50.06           C  
ATOM   1710  CG  LYS A 602      38.154  -8.582  -5.226  1.00 51.20           C  
ATOM   1711  CD  LYS A 602      39.578  -8.086  -5.013  1.00 52.00           C  
ATOM   1712  CE  LYS A 602      40.339  -8.020  -6.333  1.00 55.54           C  
ATOM   1713  NZ  LYS A 602      41.762  -7.629  -6.168  1.00 61.40           N1+
ATOM   1714  N   ILE A 603      36.001 -10.019  -1.759  1.00 38.28           N  
ATOM   1715  CA  ILE A 603      35.614 -10.155  -0.360  1.00 34.53           C  
ATOM   1716  C   ILE A 603      36.237  -8.944   0.318  1.00 36.03           C  
ATOM   1717  O   ILE A 603      37.221  -8.396  -0.177  1.00 35.53           O  
ATOM   1718  CB  ILE A 603      36.229 -11.443   0.268  1.00 42.04           C  
ATOM   1719  CG1 ILE A 603      35.359 -11.969   1.418  1.00 40.64           C  
ATOM   1720  CG2 ILE A 603      37.648 -11.150   0.792  1.00 35.78           C  
ATOM   1721  CD1 ILE A 603      35.330 -11.104   2.647  1.00 37.92           C  
ATOM   1722  N   ALA A 604      35.679  -8.528   1.447  1.00 30.50           N  
ATOM   1723  CA  ALA A 604      36.228  -7.392   2.170  1.00 29.77           C  
ATOM   1724  C   ALA A 604      37.009  -7.891   3.382  1.00 31.60           C  
ATOM   1725  O   ALA A 604      36.467  -8.619   4.207  1.00 35.04           O  
ATOM   1726  CB  ALA A 604      35.104  -6.460   2.618  1.00 40.20           C  
ATOM   1727  N   HIS A 605      38.280  -7.504   3.476  1.00 39.76           N  
ATOM   1728  CA  HIS A 605      39.145  -7.889   4.595  1.00 41.63           C  
ATOM   1729  C   HIS A 605      39.091  -6.813   5.672  1.00 43.60           C  
ATOM   1730  O   HIS A 605      39.636  -6.967   6.774  1.00 45.45           O  
ATOM   1731  CB  HIS A 605      40.592  -8.030   4.128  1.00 41.38           C  
ATOM   1732  CG  HIS A 605      40.814  -9.173   3.193  1.00 47.66           C  
ATOM   1733  CD2 HIS A 605      41.183  -9.203   1.891  1.00 52.48           C  
ATOM   1734  ND1 HIS A 605      40.626 -10.485   3.569  1.00 57.87           N  
ATOM   1735  CE1 HIS A 605      40.866 -11.277   2.538  1.00 57.17           C  
ATOM   1736  NE2 HIS A 605      41.206 -10.524   1.507  1.00 59.34           N  
ATOM   1737  N   ASP A 606      38.427  -5.717   5.339  1.00 31.78           N  
ATOM   1738  CA  ASP A 606      38.320  -4.606   6.251  1.00 31.54           C  
ATOM   1739  C   ASP A 606      36.940  -4.012   6.174  1.00 28.64           C  
ATOM   1740  O   ASP A 606      36.282  -4.085   5.145  1.00 34.36           O  
ATOM   1741  CB  ASP A 606      39.356  -3.541   5.889  1.00 44.34           C  
ATOM   1742  CG  ASP A 606      40.777  -4.030   6.055  1.00 40.44           C  
ATOM   1743  OD1 ASP A 606      41.276  -4.030   7.199  1.00 41.32           O  
ATOM   1744  OD2 ASP A 606      41.390  -4.422   5.038  1.00 39.92           O1-
ATOM   1745  N   LEU A 607      36.512  -3.419   7.278  1.00 31.93           N  
ATOM   1746  CA  LEU A 607      35.210  -2.779   7.364  1.00 31.98           C  
ATOM   1747  C   LEU A 607      35.146  -1.666   6.331  1.00 32.24           C  
ATOM   1748  O   LEU A 607      36.134  -0.968   6.094  1.00 34.23           O  
ATOM   1749  CB  LEU A 607      35.019  -2.184   8.759  1.00 27.76           C  
ATOM   1750  CG  LEU A 607      33.767  -1.351   8.998  1.00 26.94           C  
ATOM   1751  CD1 LEU A 607      32.550  -2.269   8.992  1.00 36.25           C  
ATOM   1752  CD2 LEU A 607      33.888  -0.631  10.326  1.00 21.08           C  
ATOM   1753  N   ARG A 608      33.980  -1.511   5.721  1.00 31.25           N  
ATOM   1754  CA  ARG A 608      33.770  -0.479   4.725  1.00 29.66           C  
ATOM   1755  C   ARG A 608      32.455   0.200   5.043  1.00 30.66           C  
ATOM   1756  O   ARG A 608      31.651  -0.319   5.816  1.00 34.09           O  
ATOM   1757  CB  ARG A 608      33.682  -1.084   3.330  1.00 41.15           C  
ATOM   1758  CG  ARG A 608      34.888  -1.867   2.887  1.00 37.95           C  
ATOM   1759  CD  ARG A 608      34.710  -2.268   1.431  1.00 38.74           C  
ATOM   1760  NE  ARG A 608      34.803  -1.121   0.532  1.00 41.78           N  
ATOM   1761  CZ  ARG A 608      35.948  -0.604   0.103  1.00 36.75           C  
ATOM   1762  NH1 ARG A 608      37.097  -1.134   0.488  1.00 39.47           N1+
ATOM   1763  NH2 ARG A 608      35.947   0.435  -0.712  1.00 40.63           N  
ATOM   1764  N   PHE A 609      32.224   1.358   4.446  1.00 32.70           N  
ATOM   1765  CA  PHE A 609      30.973   2.056   4.696  1.00 38.18           C  
ATOM   1766  C   PHE A 609      30.471   2.778   3.446  1.00 34.25           C  
ATOM   1767  O   PHE A 609      31.199   2.964   2.478  1.00 30.68           O  
ATOM   1768  CB  PHE A 609      31.134   3.053   5.858  1.00 31.47           C  
ATOM   1769  CG  PHE A 609      31.868   4.294   5.481  1.00 30.52           C  
ATOM   1770  CD1 PHE A 609      31.187   5.382   4.950  1.00 36.23           C  
ATOM   1771  CD2 PHE A 609      33.248   4.347   5.572  1.00 32.02           C  
ATOM   1772  CE1 PHE A 609      31.875   6.507   4.504  1.00 35.03           C  
ATOM   1773  CE2 PHE A 609      33.945   5.463   5.133  1.00 30.47           C  
ATOM   1774  CZ  PHE A 609      33.260   6.544   4.596  1.00 34.69           C  
ATOM   1775  N   VAL A 610      29.215   3.196   3.498  1.00 29.73           N  
ATOM   1776  CA  VAL A 610      28.587   3.888   2.397  1.00 25.59           C  
ATOM   1777  C   VAL A 610      27.512   4.800   2.993  1.00 29.30           C  
ATOM   1778  O   VAL A 610      26.887   4.468   4.000  1.00 30.16           O  
ATOM   1779  CB  VAL A 610      27.981   2.853   1.412  1.00 25.75           C  
ATOM   1780  CG1 VAL A 610      26.485   2.713   1.605  1.00 24.35           C  
ATOM   1781  CG2 VAL A 610      28.325   3.230   0.015  1.00 35.33           C  
ATOM   1782  N   ARG A 611      27.317   5.963   2.392  1.00 36.28           N  
ATOM   1783  CA  ARG A 611      26.320   6.904   2.881  1.00 38.65           C  
ATOM   1784  C   ARG A 611      25.074   6.800   2.005  1.00 39.35           C  
ATOM   1785  O   ARG A 611      25.167   6.838   0.782  1.00 45.71           O  
ATOM   1786  CB  ARG A 611      26.903   8.316   2.842  1.00 39.00           C  
ATOM   1787  CG  ARG A 611      26.157   9.320   3.684  1.00 53.06           C  
ATOM   1788  CD  ARG A 611      26.975  10.589   3.893  1.00 53.02           C  
ATOM   1789  NE  ARG A 611      26.256  11.558   4.721  1.00 50.87           N  
ATOM   1790  CZ  ARG A 611      26.749  12.734   5.093  1.00 51.11           C  
ATOM   1791  NH1 ARG A 611      27.967  13.095   4.711  1.00 46.06           N1+
ATOM   1792  NH2 ARG A 611      26.024  13.549   5.849  1.00 54.08           N  
ATOM   1793  N   LEU A 612      23.913   6.649   2.626  1.00 36.60           N  
ATOM   1794  CA  LEU A 612      22.671   6.522   1.876  1.00 40.03           C  
ATOM   1795  C   LEU A 612      21.575   7.449   2.378  1.00 40.38           C  
ATOM   1796  O   LEU A 612      21.497   7.758   3.566  1.00 39.95           O  
ATOM   1797  CB  LEU A 612      22.157   5.084   1.942  1.00 40.86           C  
ATOM   1798  CG  LEU A 612      23.058   3.956   1.431  1.00 44.90           C  
ATOM   1799  CD1 LEU A 612      22.301   2.635   1.541  1.00 36.40           C  
ATOM   1800  CD2 LEU A 612      23.471   4.217  -0.014  1.00 35.83           C  
ATOM   1801  N   PRO A 613      20.707   7.913   1.467  1.00 44.59           N  
ATOM   1802  CA  PRO A 613      19.625   8.807   1.892  1.00 39.78           C  
ATOM   1803  C   PRO A 613      18.334   8.030   2.095  1.00 40.64           C  
ATOM   1804  O   PRO A 613      18.051   7.090   1.347  1.00 39.54           O  
ATOM   1805  CB  PRO A 613      19.524   9.782   0.735  1.00 24.36           C  
ATOM   1806  CG  PRO A 613      19.761   8.862  -0.446  1.00 29.93           C  
ATOM   1807  CD  PRO A 613      20.900   7.971   0.004  1.00 33.84           C  
ATOM   1808  N   VAL A 614      17.563   8.406   3.113  1.00 36.65           N  
ATOM   1809  CA  VAL A 614      16.291   7.744   3.367  1.00 35.77           C  
ATOM   1810  C   VAL A 614      15.396   8.076   2.185  1.00 39.57           C  
ATOM   1811  O   VAL A 614      15.175   9.240   1.874  1.00 39.26           O  
ATOM   1812  CB  VAL A 614      15.622   8.254   4.657  1.00 44.31           C  
ATOM   1813  CG1 VAL A 614      14.220   7.658   4.780  1.00 33.45           C  
ATOM   1814  CG2 VAL A 614      16.472   7.885   5.871  1.00 32.77           C  
ATOM   1815  N   ALA A 615      14.894   7.046   1.521  1.00 52.14           N  
ATOM   1816  CA  ALA A 615      14.049   7.235   0.356  1.00 54.51           C  
ATOM   1817  C   ALA A 615      12.568   7.307   0.698  1.00 55.21           C  
ATOM   1818  O   ALA A 615      12.143   6.878   1.765  1.00 57.68           O  
ATOM   1819  CB  ALA A 615      14.300   6.115  -0.636  1.00 61.23           C  
ATOM   1820  N   ASN A 616      11.790   7.862  -0.224  1.00 46.24           N  
ATOM   1821  CA  ASN A 616      10.352   7.985  -0.053  1.00 47.70           C  
ATOM   1822  C   ASN A 616       9.730   6.594  -0.076  1.00 43.14           C  
ATOM   1823  O   ASN A 616       9.947   5.831  -1.012  1.00 44.48           O  
ATOM   1824  CB  ASN A 616       9.771   8.816  -1.189  1.00 78.10           C  
ATOM   1825  CG  ASN A 616       8.267   8.881  -1.145  1.00 86.72           C  
ATOM   1826  ND2 ASN A 616       7.725  10.084  -1.284  1.00 89.21           N  
ATOM   1827  OD1 ASN A 616       7.594   7.860  -0.995  1.00 90.62           O  
ATOM   1828  N   PRO A 617       8.935   6.252   0.948  1.00 47.88           N  
ATOM   1829  CA  PRO A 617       8.302   4.928   1.002  1.00 49.84           C  
ATOM   1830  C   PRO A 617       7.591   4.636  -0.302  1.00 54.74           C  
ATOM   1831  O   PRO A 617       7.909   3.681  -1.009  1.00 57.19           O  
ATOM   1832  CB  PRO A 617       7.311   5.053   2.154  1.00 26.92           C  
ATOM   1833  CG  PRO A 617       7.946   6.079   3.037  1.00 35.72           C  
ATOM   1834  CD  PRO A 617       8.480   7.102   2.060  1.00 36.21           C  
ATOM   1835  N   GLN A 618       6.634   5.498  -0.614  1.00 56.49           N  
ATOM   1836  CA  GLN A 618       5.838   5.378  -1.814  1.00 53.22           C  
ATOM   1837  C   GLN A 618       6.657   4.952  -3.018  1.00 53.33           C  
ATOM   1838  O   GLN A 618       6.327   3.966  -3.673  1.00 54.76           O  
ATOM   1839  CB  GLN A 618       5.144   6.703  -2.106  1.00 59.22           C  
ATOM   1840  CG  GLN A 618       4.020   6.543  -3.084  1.00 63.56           C  
ATOM   1841  CD  GLN A 618       3.132   5.384  -2.700  1.00 67.47           C  
ATOM   1842  NE2 GLN A 618       3.098   4.352  -3.549  1.00 59.84           N  
ATOM   1843  OE1 GLN A 618       2.493   5.403  -1.642  1.00 57.70           O  
ATOM   1844  N   ALA A 619       7.721   5.689  -3.312  1.00 49.94           N  
ATOM   1845  CA  ALA A 619       8.562   5.353  -4.456  1.00 52.24           C  
ATOM   1846  C   ALA A 619       9.057   3.918  -4.336  1.00 52.74           C  
ATOM   1847  O   ALA A 619       9.017   3.154  -5.301  1.00 56.22           O  
ATOM   1848  CB  ALA A 619       9.743   6.315  -4.548  1.00 56.09           C  
ATOM   1849  N   CYS A 620       9.514   3.555  -3.141  1.00 56.47           N  
ATOM   1850  CA  CYS A 620      10.008   2.202  -2.896  1.00 56.16           C  
ATOM   1851  C   CYS A 620       8.859   1.216  -3.084  1.00 53.11           C  
ATOM   1852  O   CYS A 620       9.022   0.166  -3.701  1.00 48.48           O  
ATOM   1853  CB  CYS A 620      10.570   2.089  -1.473  1.00 63.24           C  
ATOM   1854  SG  CYS A 620      11.881   3.292  -1.068  1.00 64.03           S  
ATOM   1855  N   GLU A 621       7.698   1.576  -2.544  1.00 60.01           N  
ATOM   1856  CA  GLU A 621       6.490   0.764  -2.638  1.00 61.44           C  
ATOM   1857  C   GLU A 621       6.139   0.498  -4.097  1.00 61.37           C  
ATOM   1858  O   GLU A 621       5.639  -0.574  -4.444  1.00 59.11           O  
ATOM   1859  CB  GLU A 621       5.325   1.480  -1.947  1.00 59.61           C  
ATOM   1860  CG  GLU A 621       3.980   0.795  -2.113  1.00 62.79           C  
ATOM   1861  CD  GLU A 621       4.016  -0.667  -1.721  1.00 64.98           C  
ATOM   1862  OE1 GLU A 621       4.412  -0.970  -0.578  1.00 66.83           O  
ATOM   1863  OE2 GLU A 621       3.646  -1.515  -2.556  1.00 67.69           O1-
ATOM   1864  N   ASN A 622       6.400   1.479  -4.953  1.00 52.89           N  
ATOM   1865  CA  ASN A 622       6.122   1.306  -6.367  1.00 54.39           C  
ATOM   1866  C   ASN A 622       7.189   0.389  -6.927  1.00 52.48           C  
ATOM   1867  O   ASN A 622       6.902  -0.737  -7.313  1.00 52.49           O  
ATOM   1868  CB  ASN A 622       6.137   2.649  -7.098  1.00 67.29           C  
ATOM   1869  CG  ASN A 622       5.019   3.574  -6.639  1.00 69.70           C  
ATOM   1870  ND2 ASN A 622       5.366   4.825  -6.362  1.00 72.08           N  
ATOM   1871  OD1 ASN A 622       3.859   3.169  -6.542  1.00 58.36           O  
ATOM   1872  N   TRP A 623       8.424   0.873  -6.949  1.00 58.35           N  
ATOM   1873  CA  TRP A 623       9.552   0.094  -7.451  1.00 56.40           C  
ATOM   1874  C   TRP A 623       9.394  -1.390  -7.128  1.00 55.68           C  
ATOM   1875  O   TRP A 623       9.634  -2.263  -7.967  1.00 52.98           O  
ATOM   1876  CB  TRP A 623      10.845   0.602  -6.821  1.00 48.90           C  
ATOM   1877  CG  TRP A 623      12.046  -0.217  -7.166  1.00 46.87           C  
ATOM   1878  CD1 TRP A 623      12.737  -0.205  -8.341  1.00 49.93           C  
ATOM   1879  CD2 TRP A 623      12.696  -1.180  -6.329  1.00 47.11           C  
ATOM   1880  CE2 TRP A 623      13.779  -1.711  -7.065  1.00 47.71           C  
ATOM   1881  CE3 TRP A 623      12.470  -1.646  -5.029  1.00 46.14           C  
ATOM   1882  NE1 TRP A 623      13.781  -1.099  -8.290  1.00 50.26           N  
ATOM   1883  CZ2 TRP A 623      14.637  -2.685  -6.542  1.00 46.06           C  
ATOM   1884  CZ3 TRP A 623      13.323  -2.616  -4.510  1.00 47.04           C  
ATOM   1885  CH2 TRP A 623      14.394  -3.123  -5.268  1.00 44.51           C  
ATOM   1886  N   LEU A 624       8.979  -1.660  -5.899  1.00 55.36           N  
ATOM   1887  CA  LEU A 624       8.803  -3.023  -5.426  1.00 57.60           C  
ATOM   1888  C   LEU A 624       7.697  -3.775  -6.171  1.00 59.22           C  
ATOM   1889  O   LEU A 624       7.911  -4.887  -6.660  1.00 57.44           O  
ATOM   1890  CB  LEU A 624       8.520  -3.000  -3.923  1.00 48.42           C  
ATOM   1891  CG  LEU A 624       8.693  -4.310  -3.159  1.00 43.74           C  
ATOM   1892  CD1 LEU A 624      10.061  -4.901  -3.444  1.00 38.83           C  
ATOM   1893  CD2 LEU A 624       8.515  -4.044  -1.677  1.00 38.77           C  
ATOM   1894  N   ARG A 625       6.515  -3.179  -6.258  1.00 66.14           N  
ATOM   1895  CA  ARG A 625       5.424  -3.831  -6.970  1.00 69.75           C  
ATOM   1896  C   ARG A 625       5.734  -3.767  -8.458  1.00 73.10           C  
ATOM   1897  O   ARG A 625       5.344  -4.644  -9.223  1.00 77.78           O  
ATOM   1898  CB  ARG A 625       4.099  -3.134  -6.667  1.00 51.09           C  
ATOM   1899  CG  ARG A 625       3.884  -2.896  -5.188  1.00 50.15           C  
ATOM   1900  CD  ARG A 625       4.253  -4.135  -4.383  1.00 54.29           C  
ATOM   1901  NE  ARG A 625       4.398  -3.836  -2.962  1.00 57.98           N  
ATOM   1902  CZ  ARG A 625       4.821  -4.706  -2.051  1.00 55.57           C  
ATOM   1903  NH1 ARG A 625       5.145  -5.941  -2.408  1.00 56.29           N1+
ATOM   1904  NH2 ARG A 625       4.926  -4.340  -0.783  1.00 57.42           N  
ATOM   1905  N   GLY A 626       6.451  -2.724  -8.859  1.00 81.17           N  
ATOM   1906  CA  GLY A 626       6.817  -2.585 -10.252  1.00 82.09           C  
ATOM   1907  C   GLY A 626       7.441  -3.874 -10.743  1.00 85.29           C  
ATOM   1908  O   GLY A 626       7.124  -4.340 -11.833  1.00 91.03           O  
ATOM   1909  N   LYS A 627       8.319  -4.462  -9.933  1.00 71.33           N  
ATOM   1910  CA  LYS A 627       8.979  -5.712 -10.303  1.00 68.14           C  
ATOM   1911  C   LYS A 627       8.152  -6.923  -9.883  1.00 64.66           C  
ATOM   1912  O   LYS A 627       8.649  -8.048  -9.844  1.00 59.16           O  
ATOM   1913  CB  LYS A 627      10.370  -5.782  -9.669  1.00 87.26           C  
ATOM   1914  CG  LYS A 627      11.280  -4.644 -10.101  1.00 91.94           C  
ATOM   1915  CD  LYS A 627      12.737  -4.894  -9.747  1.00 93.10           C  
ATOM   1916  CE  LYS A 627      13.634  -3.865 -10.429  1.00 96.74           C  
ATOM   1917  NZ  LYS A 627      15.083  -4.180 -10.295  1.00 96.42           N1+
ATOM   1918  N   ASN A 628       6.887  -6.672  -9.567  1.00 67.59           N  
ATOM   1919  CA  ASN A 628       5.938  -7.704  -9.154  1.00 68.47           C  
ATOM   1920  C   ASN A 628       6.243  -8.369  -7.817  1.00 69.56           C  
ATOM   1921  O   ASN A 628       5.660  -9.404  -7.488  1.00 69.21           O  
ATOM   1922  CB  ASN A 628       5.819  -8.780 -10.235  1.00 73.70           C  
ATOM   1923  CG  ASN A 628       4.574  -9.642 -10.064  1.00 72.93           C  
ATOM   1924  ND2 ASN A 628       4.751 -10.954 -10.125  1.00 69.03           N  
ATOM   1925  OD1 ASN A 628       3.465  -9.129  -9.889  1.00 68.49           O  
ATOM   1926  N   ARG A 629       7.149  -7.780  -7.043  1.00 80.70           N  
ATOM   1927  CA  ARG A 629       7.496  -8.336  -5.741  1.00 76.79           C  
ATOM   1928  C   ARG A 629       6.336  -8.169  -4.775  1.00 77.01           C  
ATOM   1929  O   ARG A 629       5.714  -7.112  -4.725  1.00 82.25           O  
ATOM   1930  CB  ARG A 629       8.729  -7.639  -5.172  1.00 62.06           C  
ATOM   1931  CG  ARG A 629      10.037  -8.269  -5.577  1.00 61.97           C  
ATOM   1932  CD  ARG A 629      10.016  -9.758  -5.309  1.00 61.91           C  
ATOM   1933  NE  ARG A 629      11.355 -10.331  -5.341  1.00 63.78           N  
ATOM   1934  CZ  ARG A 629      12.224 -10.246  -4.342  1.00 63.71           C  
ATOM   1935  NH1 ARG A 629      11.890  -9.610  -3.227  1.00 66.89           N1+
ATOM   1936  NH2 ARG A 629      13.423 -10.800  -4.456  1.00 63.38           N  
ATOM   1937  N   MET A 630       6.047  -9.206  -4.003  1.00 59.31           N  
ATOM   1938  CA  MET A 630       4.952  -9.138  -3.049  1.00 60.00           C  
ATOM   1939  C   MET A 630       5.462  -9.148  -1.618  1.00 57.38           C  
ATOM   1940  O   MET A 630       4.743  -9.539  -0.695  1.00 56.43           O  
ATOM   1941  CB  MET A 630       3.994 -10.303  -3.283  1.00 82.85           C  
ATOM   1942  CG  MET A 630       3.349 -10.271  -4.664  1.00 84.88           C  
ATOM   1943  SD  MET A 630       2.620 -11.848  -5.114  1.00 89.52           S  
ATOM   1944  CE  MET A 630       4.106 -12.770  -5.616  1.00 85.08           C  
ATOM   1945  N   ASP A 631       6.705  -8.700  -1.451  1.00 58.19           N  
ATOM   1946  CA  ASP A 631       7.357  -8.634  -0.145  1.00 55.29           C  
ATOM   1947  C   ASP A 631       6.657  -7.670   0.813  1.00 52.53           C  
ATOM   1948  O   ASP A 631       6.038  -6.699   0.383  1.00 50.92           O  
ATOM   1949  CB  ASP A 631       8.811  -8.192  -0.311  1.00 59.63           C  
ATOM   1950  CG  ASP A 631       9.598  -9.100  -1.235  1.00 66.07           C  
ATOM   1951  OD1 ASP A 631       9.371  -9.047  -2.461  1.00 59.91           O  
ATOM   1952  OD2 ASP A 631      10.446  -9.870  -0.730  1.00 69.19           O1-
ATOM   1953  N   VAL A 632       6.761  -7.936   2.112  1.00 50.85           N  
ATOM   1954  CA  VAL A 632       6.141  -7.062   3.108  1.00 50.18           C  
ATOM   1955  C   VAL A 632       6.958  -5.788   3.263  1.00 49.20           C  
ATOM   1956  O   VAL A 632       8.184  -5.832   3.241  1.00 50.20           O  
ATOM   1957  CB  VAL A 632       6.061  -7.724   4.489  1.00 40.31           C  
ATOM   1958  CG1 VAL A 632       5.378  -6.779   5.463  1.00 37.11           C  
ATOM   1959  CG2 VAL A 632       5.314  -9.032   4.397  1.00 33.54           C  
ATOM   1960  N   PHE A 633       6.273  -4.661   3.423  1.00 46.39           N  
ATOM   1961  CA  PHE A 633       6.928  -3.363   3.584  1.00 46.21           C  
ATOM   1962  C   PHE A 633       6.088  -2.523   4.533  1.00 47.04           C  
ATOM   1963  O   PHE A 633       5.412  -1.573   4.129  1.00 44.89           O  
ATOM   1964  CB  PHE A 633       7.059  -2.670   2.227  1.00 47.83           C  
ATOM   1965  CG  PHE A 633       7.731  -1.330   2.291  1.00 55.61           C  
ATOM   1966  CD1 PHE A 633       8.832  -1.126   3.116  1.00 56.68           C  
ATOM   1967  CD2 PHE A 633       7.289  -0.278   1.491  1.00 55.49           C  
ATOM   1968  CE1 PHE A 633       9.482   0.103   3.138  1.00 55.87           C  
ATOM   1969  CE2 PHE A 633       7.932   0.951   1.505  1.00 50.19           C  
ATOM   1970  CZ  PHE A 633       9.030   1.143   2.329  1.00 55.40           C  
ATOM   1971  N   SER A 634       6.156  -2.889   5.808  1.00 40.79           N  
ATOM   1972  CA  SER A 634       5.384  -2.250   6.865  1.00 42.67           C  
ATOM   1973  C   SER A 634       5.863  -0.918   7.415  1.00 42.97           C  
ATOM   1974  O   SER A 634       6.962  -0.450   7.127  1.00 44.55           O  
ATOM   1975  CB  SER A 634       5.244  -3.225   8.030  1.00 67.89           C  
ATOM   1976  OG  SER A 634       6.521  -3.674   8.455  1.00 73.98           O  
ATOM   1977  N   GLN A 635       5.007  -0.329   8.239  1.00 49.89           N  
ATOM   1978  CA  GLN A 635       5.299   0.934   8.880  1.00 54.00           C  
ATOM   1979  C   GLN A 635       6.489   0.710   9.799  1.00 52.84           C  
ATOM   1980  O   GLN A 635       7.135   1.658  10.240  1.00 55.20           O  
ATOM   1981  CB  GLN A 635       4.098   1.389   9.709  1.00 94.34           C  
ATOM   1982  CG  GLN A 635       3.747   2.857   9.546  1.00105.05           C  
ATOM   1983  CD  GLN A 635       3.235   3.162   8.158  1.00111.13           C  
ATOM   1984  NE2 GLN A 635       2.024   3.704   8.078  1.00114.81           N  
ATOM   1985  OE1 GLN A 635       3.919   2.908   7.165  1.00118.73           O  
ATOM   1986  N   ASN A 636       6.773  -0.553  10.091  1.00 56.06           N  
ATOM   1987  CA  ASN A 636       7.884  -0.885  10.970  1.00 51.85           C  
ATOM   1988  C   ASN A 636       9.181  -1.049  10.202  1.00 47.52           C  
ATOM   1989  O   ASN A 636      10.158  -1.592  10.711  1.00 44.35           O  
ATOM   1990  CB  ASN A 636       7.576  -2.150  11.765  1.00 43.31           C  
ATOM   1991  CG  ASN A 636       6.347  -1.998  12.629  1.00 46.87           C  
ATOM   1992  ND2 ASN A 636       5.526  -3.043  12.678  1.00 38.96           N  
ATOM   1993  OD1 ASN A 636       6.137  -0.951  13.258  1.00 49.53           O  
ATOM   1994  N   MET A 637       9.178  -0.579   8.964  1.00 35.09           N  
ATOM   1995  CA  MET A 637      10.371  -0.639   8.144  1.00 35.37           C  
ATOM   1996  C   MET A 637      10.504   0.735   7.498  1.00 35.60           C  
ATOM   1997  O   MET A 637       9.730   1.646   7.780  1.00 37.35           O  
ATOM   1998  CB  MET A 637      10.243  -1.691   7.037  1.00 38.98           C  
ATOM   1999  CG  MET A 637       9.546  -2.991   7.402  1.00 37.56           C  
ATOM   2000  SD  MET A 637       9.620  -4.142   5.989  1.00 36.91           S  
ATOM   2001  CE  MET A 637       9.513  -5.750   6.819  1.00 30.17           C  
ATOM   2002  N   PHE A 638      11.507   0.882   6.647  1.00 35.15           N  
ATOM   2003  CA  PHE A 638      11.719   2.115   5.914  1.00 33.84           C  
ATOM   2004  C   PHE A 638      12.762   1.795   4.875  1.00 34.60           C  
ATOM   2005  O   PHE A 638      13.536   0.853   5.032  1.00 36.38           O  
ATOM   2006  CB  PHE A 638      12.152   3.285   6.814  1.00 33.30           C  
ATOM   2007  CG  PHE A 638      13.563   3.202   7.320  1.00 37.24           C  
ATOM   2008  CD1 PHE A 638      13.849   2.607   8.547  1.00 39.60           C  
ATOM   2009  CD2 PHE A 638      14.603   3.774   6.595  1.00 39.70           C  
ATOM   2010  CE1 PHE A 638      15.149   2.590   9.048  1.00 40.93           C  
ATOM   2011  CE2 PHE A 638      15.908   3.762   7.084  1.00 36.50           C  
ATOM   2012  CZ  PHE A 638      16.180   3.169   8.315  1.00 43.11           C  
ATOM   2013  N   CYS A 639      12.768   2.561   3.799  1.00 35.50           N  
ATOM   2014  CA  CYS A 639      13.693   2.297   2.724  1.00 34.00           C  
ATOM   2015  C   CYS A 639      14.716   3.390   2.554  1.00 34.98           C  
ATOM   2016  O   CYS A 639      14.513   4.512   3.002  1.00 32.32           O  
ATOM   2017  CB  CYS A 639      12.902   2.094   1.441  1.00 55.50           C  
ATOM   2018  SG  CYS A 639      11.773   3.445   0.956  1.00 58.21           S  
ATOM   2019  N   ALA A 640      15.824   3.054   1.908  1.00 34.83           N  
ATOM   2020  CA  ALA A 640      16.881   4.021   1.689  1.00 35.77           C  
ATOM   2021  C   ALA A 640      17.603   3.717   0.398  1.00 37.94           C  
ATOM   2022  O   ALA A 640      17.432   2.650  -0.184  1.00 38.97           O  
ATOM   2023  CB  ALA A 640      17.858   3.996   2.843  1.00 28.23           C  
ATOM   2024  N   GLY A 641      18.425   4.661  -0.037  1.00 46.04           N  
ATOM   2025  CA  GLY A 641      19.159   4.475  -1.266  1.00 48.23           C  
ATOM   2026  C   GLY A 641      18.260   4.824  -2.428  1.00 54.94           C  
ATOM   2027  O   GLY A 641      17.123   5.264  -2.244  1.00 59.29           O  
ATOM   2028  N   HIS A 642      18.766   4.625  -3.635  1.00 52.13           N  
ATOM   2029  CA  HIS A 642      17.989   4.926  -4.817  1.00 50.08           C  
ATOM   2030  C   HIS A 642      18.407   3.983  -5.928  1.00 47.62           C  
ATOM   2031  O   HIS A 642      19.571   3.597  -6.017  1.00 45.84           O  
ATOM   2032  CB  HIS A 642      18.219   6.380  -5.232  1.00 55.32           C  
ATOM   2033  CG  HIS A 642      17.331   6.829  -6.345  1.00 56.33           C  
ATOM   2034  CD2 HIS A 642      16.082   7.352  -6.331  1.00 52.35           C  
ATOM   2035  ND1 HIS A 642      17.669   6.679  -7.672  1.00 51.51           N  
ATOM   2036  CE1 HIS A 642      16.667   7.086  -8.428  1.00 53.47           C  
ATOM   2037  NE2 HIS A 642      15.690   7.498  -7.639  1.00 56.49           N  
ATOM   2038  N   PRO A 643      17.458   3.584  -6.788  1.00 51.37           N  
ATOM   2039  CA  PRO A 643      17.839   2.672  -7.868  1.00 51.58           C  
ATOM   2040  C   PRO A 643      18.989   3.168  -8.740  1.00 51.82           C  
ATOM   2041  O   PRO A 643      19.692   2.368  -9.347  1.00 52.41           O  
ATOM   2042  CB  PRO A 643      16.531   2.471  -8.632  1.00 32.04           C  
ATOM   2043  CG  PRO A 643      15.721   3.689  -8.276  1.00 40.51           C  
ATOM   2044  CD  PRO A 643      16.017   3.875  -6.828  1.00 34.73           C  
ATOM   2045  N   SER A 644      19.196   4.479  -8.779  1.00 54.89           N  
ATOM   2046  CA  SER A 644      20.274   5.051  -9.582  1.00 55.70           C  
ATOM   2047  C   SER A 644      21.595   5.197  -8.820  1.00 57.57           C  
ATOM   2048  O   SER A 644      22.616   5.555  -9.414  1.00 57.55           O  
ATOM   2049  CB  SER A 644      19.854   6.413 -10.127  1.00 53.54           C  
ATOM   2050  OG  SER A 644      19.503   7.297  -9.079  1.00 56.52           O  
ATOM   2051  N   LEU A 645      21.567   4.930  -7.511  1.00 51.30           N  
ATOM   2052  CA  LEU A 645      22.759   5.018  -6.667  1.00 45.69           C  
ATOM   2053  C   LEU A 645      23.649   3.825  -6.933  1.00 42.96           C  
ATOM   2054  O   LEU A 645      23.165   2.739  -7.233  1.00 45.94           O  
ATOM   2055  CB  LEU A 645      22.385   5.010  -5.187  1.00 65.50           C  
ATOM   2056  CG  LEU A 645      21.632   6.191  -4.578  1.00 68.33           C  
ATOM   2057  CD1 LEU A 645      21.495   5.943  -3.080  1.00 64.09           C  
ATOM   2058  CD2 LEU A 645      22.384   7.494  -4.843  1.00 66.54           C  
ATOM   2059  N   LYS A 646      24.954   4.010  -6.806  1.00 43.79           N  
ATOM   2060  CA  LYS A 646      25.871   2.906  -7.055  1.00 42.49           C  
ATOM   2061  C   LYS A 646      26.571   2.463  -5.770  1.00 42.85           C  
ATOM   2062  O   LYS A 646      27.508   1.663  -5.789  1.00 39.91           O  
ATOM   2063  CB  LYS A 646      26.863   3.339  -8.129  1.00 36.99           C  
ATOM   2064  CG  LYS A 646      26.125   3.883  -9.345  1.00 43.68           C  
ATOM   2065  CD  LYS A 646      27.032   4.140 -10.523  1.00 46.67           C  
ATOM   2066  CE  LYS A 646      26.216   4.449 -11.761  1.00 36.45           C  
ATOM   2067  NZ  LYS A 646      27.098   4.692 -12.931  1.00 38.78           N1+
ATOM   2068  N   GLN A 647      26.079   2.989  -4.654  1.00 35.04           N  
ATOM   2069  CA  GLN A 647      26.607   2.681  -3.339  1.00 32.98           C  
ATOM   2070  C   GLN A 647      25.486   1.962  -2.627  1.00 34.27           C  
ATOM   2071  O   GLN A 647      24.346   2.404  -2.702  1.00 39.59           O  
ATOM   2072  CB  GLN A 647      26.942   3.967  -2.584  1.00 51.70           C  
ATOM   2073  CG  GLN A 647      27.913   4.913  -3.292  1.00 56.12           C  
ATOM   2074  CD  GLN A 647      27.268   5.626  -4.460  1.00 63.29           C  
ATOM   2075  NE2 GLN A 647      27.940   5.626  -5.610  1.00 63.44           N  
ATOM   2076  OE1 GLN A 647      26.171   6.174  -4.329  1.00 67.27           O  
ATOM   2077  N   ASP A 648      25.795   0.861  -1.946  1.00 44.66           N  
ATOM   2078  CA  ASP A 648      24.766   0.101  -1.235  1.00 43.78           C  
ATOM   2079  C   ASP A 648      25.320  -1.028  -0.366  1.00 43.95           C  
ATOM   2080  O   ASP A 648      26.467  -1.457  -0.527  1.00 41.06           O  
ATOM   2081  CB  ASP A 648      23.764  -0.467  -2.248  1.00 40.61           C  
ATOM   2082  CG  ASP A 648      22.578  -1.148  -1.591  1.00 43.40           C  
ATOM   2083  OD1 ASP A 648      22.136  -0.693  -0.517  1.00 46.33           O  
ATOM   2084  OD2 ASP A 648      22.069  -2.132  -2.164  1.00 52.41           O1-
ATOM   2085  N   ALA A 649      24.492  -1.488   0.568  1.00 33.79           N  
ATOM   2086  CA  ALA A 649      24.856  -2.577   1.456  1.00 33.37           C  
ATOM   2087  C   ALA A 649      24.567  -3.827   0.656  1.00 37.59           C  
ATOM   2088  O   ALA A 649      23.622  -3.857  -0.131  1.00 35.92           O  
ATOM   2089  CB  ALA A 649      24.005  -2.546   2.700  1.00 20.92           C  
ATOM   2090  N   CYS A 650      25.370  -4.862   0.856  1.00 35.92           N  
ATOM   2091  CA  CYS A 650      25.174  -6.083   0.104  1.00 36.30           C  
ATOM   2092  C   CYS A 650      25.231  -7.332   0.971  1.00 37.93           C  
ATOM   2093  O   CYS A 650      24.949  -7.292   2.165  1.00 34.09           O  
ATOM   2094  CB  CYS A 650      26.226  -6.157  -0.999  1.00 41.97           C  
ATOM   2095  SG  CYS A 650      25.800  -7.274  -2.367  1.00 50.67           S  
ATOM   2096  N   GLN A 651      25.593  -8.442   0.343  1.00 44.77           N  
ATOM   2097  CA  GLN A 651      25.701  -9.718   1.020  1.00 42.67           C  
ATOM   2098  C   GLN A 651      26.703  -9.635   2.150  1.00 44.07           C  
ATOM   2099  O   GLN A 651      27.894  -9.448   1.906  1.00 43.92           O  
ATOM   2100  CB  GLN A 651      26.158 -10.792   0.034  1.00 65.63           C  
ATOM   2101  CG  GLN A 651      26.505 -12.127   0.678  1.00 67.73           C  
ATOM   2102  CD  GLN A 651      25.340 -12.710   1.460  1.00 72.45           C  
ATOM   2103  NE2 GLN A 651      25.542 -12.914   2.759  1.00 69.41           N  
ATOM   2104  OE1 GLN A 651      24.270 -12.972   0.903  1.00 79.50           O  
ATOM   2105  N   GLY A 652      26.222  -9.773   3.382  1.00 48.28           N  
ATOM   2106  CA  GLY A 652      27.115  -9.738   4.526  1.00 41.17           C  
ATOM   2107  C   GLY A 652      27.018  -8.516   5.415  1.00 39.73           C  
ATOM   2108  O   GLY A 652      27.642  -8.477   6.477  1.00 38.40           O  
ATOM   2109  N   ASP A 653      26.250  -7.516   4.995  1.00 23.82           N  
ATOM   2110  CA  ASP A 653      26.107  -6.313   5.796  1.00 22.84           C  
ATOM   2111  C   ASP A 653      24.841  -6.332   6.634  1.00 23.38           C  
ATOM   2112  O   ASP A 653      24.707  -5.538   7.557  1.00 26.28           O  
ATOM   2113  CB  ASP A 653      26.104  -5.065   4.915  1.00 25.35           C  
ATOM   2114  CG  ASP A 653      27.318  -4.983   4.017  1.00 33.62           C  
ATOM   2115  OD1 ASP A 653      28.450  -4.913   4.544  1.00 30.82           O  
ATOM   2116  OD2 ASP A 653      27.134  -4.988   2.778  1.00 33.89           O1-
ATOM   2117  N   SER A 654      23.911  -7.229   6.324  1.00 19.89           N  
ATOM   2118  CA  SER A 654      22.667  -7.284   7.087  1.00 25.02           C  
ATOM   2119  C   SER A 654      23.001  -7.445   8.567  1.00 22.47           C  
ATOM   2120  O   SER A 654      24.056  -7.978   8.915  1.00 24.19           O  
ATOM   2121  CB  SER A 654      21.776  -8.436   6.605  1.00 28.71           C  
ATOM   2122  OG  SER A 654      22.503  -9.643   6.547  1.00 28.99           O  
ATOM   2123  N   GLY A 655      22.110  -6.979   9.433  1.00 24.04           N  
ATOM   2124  CA  GLY A 655      22.368  -7.061  10.856  1.00 26.97           C  
ATOM   2125  C   GLY A 655      23.125  -5.802  11.239  1.00 31.55           C  
ATOM   2126  O   GLY A 655      23.067  -5.337  12.378  1.00 30.63           O  
ATOM   2127  N   GLY A 656      23.861  -5.259  10.270  1.00 38.55           N  
ATOM   2128  CA  GLY A 656      24.589  -4.030  10.492  1.00 31.60           C  
ATOM   2129  C   GLY A 656      23.542  -2.977  10.792  1.00 35.70           C  
ATOM   2130  O   GLY A 656      22.344  -3.260  10.764  1.00 38.96           O  
ATOM   2131  N   VAL A 657      23.968  -1.751  11.052  1.00 34.89           N  
ATOM   2132  CA  VAL A 657      23.015  -0.714  11.393  1.00 30.11           C  
ATOM   2133  C   VAL A 657      23.067   0.482  10.448  1.00 31.00           C  
ATOM   2134  O   VAL A 657      24.079   0.721   9.796  1.00 32.63           O  
ATOM   2135  CB  VAL A 657      23.272  -0.244  12.841  1.00 36.89           C  
ATOM   2136  CG1 VAL A 657      24.236   0.939  12.854  1.00 33.98           C  
ATOM   2137  CG2 VAL A 657      21.973   0.083  13.515  1.00 43.45           C  
ATOM   2138  N   PHE A 658      21.958   1.212  10.371  1.00 21.28           N  
ATOM   2139  CA  PHE A 658      21.853   2.411   9.550  1.00 21.65           C  
ATOM   2140  C   PHE A 658      22.045   3.540  10.553  1.00 24.34           C  
ATOM   2141  O   PHE A 658      21.139   3.861  11.319  1.00 23.90           O  
ATOM   2142  CB  PHE A 658      20.461   2.510   8.926  1.00 33.27           C  
ATOM   2143  CG  PHE A 658      20.295   3.667   7.972  1.00 30.72           C  
ATOM   2144  CD1 PHE A 658      20.544   3.510   6.612  1.00 29.54           C  
ATOM   2145  CD2 PHE A 658      19.890   4.914   8.437  1.00 32.84           C  
ATOM   2146  CE1 PHE A 658      20.390   4.582   5.727  1.00 29.75           C  
ATOM   2147  CE2 PHE A 658      19.734   5.992   7.564  1.00 33.21           C  
ATOM   2148  CZ  PHE A 658      19.985   5.825   6.203  1.00 26.62           C  
ATOM   2149  N   ALA A 659      23.224   4.147  10.544  1.00 30.43           N  
ATOM   2150  CA  ALA A 659      23.544   5.198  11.501  1.00 31.85           C  
ATOM   2151  C   ALA A 659      23.330   6.646  11.063  1.00 32.65           C  
ATOM   2152  O   ALA A 659      23.744   7.061   9.980  1.00 35.66           O  
ATOM   2153  CB  ALA A 659      24.983   5.013  11.962  1.00 15.89           C  
ATOM   2154  N   VAL A 660      22.695   7.422  11.929  1.00 25.07           N  
ATOM   2155  CA  VAL A 660      22.461   8.825  11.648  1.00 24.89           C  
ATOM   2156  C   VAL A 660      23.056   9.666  12.771  1.00 30.06           C  
ATOM   2157  O   VAL A 660      22.766   9.449  13.949  1.00 26.76           O  
ATOM   2158  CB  VAL A 660      20.962   9.141  11.538  1.00 33.45           C  
ATOM   2159  CG1 VAL A 660      20.762  10.631  11.339  1.00 26.49           C  
ATOM   2160  CG2 VAL A 660      20.347   8.362  10.381  1.00 33.54           C  
ATOM   2161  N   ARG A 661      23.909  10.612  12.394  1.00 39.14           N  
ATOM   2162  CA  ARG A 661      24.546  11.512  13.347  1.00 44.36           C  
ATOM   2163  C   ARG A 661      23.540  12.603  13.676  1.00 44.21           C  
ATOM   2164  O   ARG A 661      23.399  13.561  12.927  1.00 42.17           O  
ATOM   2165  CB  ARG A 661      25.796  12.132  12.715  1.00 56.30           C  
ATOM   2166  CG  ARG A 661      26.380  13.331  13.450  1.00 57.97           C  
ATOM   2167  CD  ARG A 661      27.188  14.191  12.468  1.00 65.12           C  
ATOM   2168  NE  ARG A 661      27.644  15.464  13.031  1.00 66.75           N  
ATOM   2169  CZ  ARG A 661      26.852  16.480  13.369  1.00 65.58           C  
ATOM   2170  NH1 ARG A 661      25.537  16.398  13.210  1.00 61.72           N1+
ATOM   2171  NH2 ARG A 661      27.383  17.589  13.871  1.00 66.96           N  
ATOM   2172  N   ASP A 662      22.824  12.446  14.781  1.00 48.77           N  
ATOM   2173  CA  ASP A 662      21.834  13.439  15.182  1.00 55.22           C  
ATOM   2174  C   ASP A 662      22.525  14.791  15.284  1.00 61.82           C  
ATOM   2175  O   ASP A 662      23.316  15.024  16.191  1.00 61.59           O  
ATOM   2176  CB  ASP A 662      21.231  13.071  16.535  1.00 60.97           C  
ATOM   2177  CG  ASP A 662      20.247  14.104  17.027  1.00 58.28           C  
ATOM   2178  OD1 ASP A 662      20.538  15.305  16.877  1.00 59.73           O  
ATOM   2179  OD2 ASP A 662      19.193  13.722  17.571  1.00 56.78           O1-
ATOM   2180  N   PRO A 663      22.217  15.710  14.361  1.00 68.18           N  
ATOM   2181  CA  PRO A 663      22.844  17.032  14.385  1.00 73.49           C  
ATOM   2182  C   PRO A 663      22.501  17.812  15.647  1.00 78.37           C  
ATOM   2183  O   PRO A 663      23.316  18.590  16.144  1.00 80.71           O  
ATOM   2184  CB  PRO A 663      22.295  17.686  13.128  1.00 77.17           C  
ATOM   2185  CG  PRO A 663      20.904  17.132  13.071  1.00 78.61           C  
ATOM   2186  CD  PRO A 663      21.115  15.668  13.384  1.00 76.08           C  
ATOM   2187  N   ASN A 664      21.295  17.587  16.162  1.00 99.61           N  
ATOM   2188  CA  ASN A 664      20.821  18.265  17.367  1.00104.90           C  
ATOM   2189  C   ASN A 664      21.700  18.016  18.603  1.00103.28           C  
ATOM   2190  O   ASN A 664      21.794  18.882  19.478  1.00103.78           O  
ATOM   2191  CB  ASN A 664      19.375  17.842  17.690  1.00102.30           C  
ATOM   2192  CG  ASN A 664      18.394  18.148  16.558  1.00108.56           C  
ATOM   2193  ND2 ASN A 664      17.621  17.142  16.153  1.00106.89           N  
ATOM   2194  OD1 ASN A 664      18.324  19.276  16.065  1.00109.32           O  
ATOM   2195  N   THR A 665      22.344  16.849  18.677  1.00 68.77           N  
ATOM   2196  CA  THR A 665      23.183  16.520  19.833  1.00 58.09           C  
ATOM   2197  C   THR A 665      24.577  16.051  19.466  1.00 54.20           C  
ATOM   2198  O   THR A 665      25.382  15.732  20.333  1.00 50.74           O  
ATOM   2199  CB  THR A 665      22.564  15.406  20.669  1.00 70.23           C  
ATOM   2200  CG2 THR A 665      22.938  15.583  22.134  1.00 71.05           C  
ATOM   2201  OG1 THR A 665      21.140  15.443  20.539  1.00 72.36           O  
ATOM   2202  N   ASP A 666      24.858  16.005  18.175  1.00 69.31           N  
ATOM   2203  CA  ASP A 666      26.150  15.544  17.698  1.00 68.14           C  
ATOM   2204  C   ASP A 666      26.427  14.143  18.235  1.00 65.81           C  
ATOM   2205  O   ASP A 666      27.544  13.824  18.639  1.00 69.51           O  
ATOM   2206  CB  ASP A 666      27.258  16.495  18.134  1.00 67.18           C  
ATOM   2207  CG  ASP A 666      28.563  16.221  17.413  1.00 76.41           C  
ATOM   2208  OD1 ASP A 666      28.572  16.297  16.165  1.00 75.60           O  
ATOM   2209  OD2 ASP A 666      29.574  15.922  18.084  1.00 78.68           O1-
ATOM   2210  N   ARG A 667      25.394  13.310  18.238  1.00 51.15           N  
ATOM   2211  CA  ARG A 667      25.516  11.941  18.708  1.00 49.70           C  
ATOM   2212  C   ARG A 667      24.872  11.037  17.663  1.00 44.50           C  
ATOM   2213  O   ARG A 667      23.833  11.367  17.104  1.00 41.98           O  
ATOM   2214  CB  ARG A 667      24.822  11.784  20.062  1.00 89.07           C  
ATOM   2215  CG  ARG A 667      23.372  12.209  20.039  1.00100.89           C  
ATOM   2216  CD  ARG A 667      22.739  12.217  21.421  1.00104.08           C  
ATOM   2217  NE  ARG A 667      21.368  12.720  21.353  1.00109.64           N  
ATOM   2218  CZ  ARG A 667      20.609  12.996  22.410  1.00113.44           C  
ATOM   2219  NH1 ARG A 667      21.082  12.819  23.641  1.00112.56           N1+
ATOM   2220  NH2 ARG A 667      19.375  13.455  22.234  1.00108.35           N  
ATOM   2221  N   TRP A 668      25.501   9.900  17.400  1.00 44.08           N  
ATOM   2222  CA  TRP A 668      25.005   8.968  16.404  1.00 38.96           C  
ATOM   2223  C   TRP A 668      23.989   7.963  16.918  1.00 38.35           C  
ATOM   2224  O   TRP A 668      24.214   7.258  17.900  1.00 37.58           O  
ATOM   2225  CB  TRP A 668      26.172   8.225  15.772  1.00 43.01           C  
ATOM   2226  CG  TRP A 668      27.152   9.127  15.103  1.00 42.58           C  
ATOM   2227  CD1 TRP A 668      27.973  10.041  15.700  1.00 38.22           C  
ATOM   2228  CD2 TRP A 668      27.457   9.168  13.704  1.00 43.06           C  
ATOM   2229  CE2 TRP A 668      28.482  10.120  13.526  1.00 39.83           C  
ATOM   2230  CE3 TRP A 668      26.965   8.487  12.581  1.00 39.53           C  
ATOM   2231  NE1 TRP A 668      28.776  10.640  14.760  1.00 38.88           N  
ATOM   2232  CZ2 TRP A 668      29.029  10.407  12.271  1.00 45.90           C  
ATOM   2233  CZ3 TRP A 668      27.510   8.774  11.328  1.00 35.94           C  
ATOM   2234  CH2 TRP A 668      28.530   9.723  11.186  1.00 44.07           C  
ATOM   2235  N   VAL A 669      22.863   7.895  16.225  1.00 46.99           N  
ATOM   2236  CA  VAL A 669      21.807   6.978  16.601  1.00 45.51           C  
ATOM   2237  C   VAL A 669      21.616   5.922  15.526  1.00 40.83           C  
ATOM   2238  O   VAL A 669      21.914   6.142  14.351  1.00 42.98           O  
ATOM   2239  CB  VAL A 669      20.478   7.727  16.829  1.00 44.34           C  
ATOM   2240  CG1 VAL A 669      20.633   8.702  17.973  1.00 48.97           C  
ATOM   2241  CG2 VAL A 669      20.076   8.466  15.582  1.00 45.66           C  
ATOM   2242  N   ALA A 670      21.137   4.763  15.947  1.00 34.91           N  
ATOM   2243  CA  ALA A 670      20.893   3.662  15.036  1.00 36.95           C  
ATOM   2244  C   ALA A 670      19.421   3.746  14.663  1.00 37.89           C  
ATOM   2245  O   ALA A 670      18.562   3.265  15.395  1.00 40.11           O  
ATOM   2246  CB  ALA A 670      21.201   2.330  15.729  1.00 22.65           C  
ATOM   2247  N   THR A 671      19.128   4.363  13.524  1.00 37.33           N  
ATOM   2248  CA  THR A 671      17.746   4.515  13.107  1.00 37.45           C  
ATOM   2249  C   THR A 671      17.193   3.260  12.441  1.00 41.46           C  
ATOM   2250  O   THR A 671      15.983   3.039  12.443  1.00 44.31           O  
ATOM   2251  CB  THR A 671      17.576   5.741  12.169  1.00 30.31           C  
ATOM   2252  CG2 THR A 671      18.038   7.008  12.875  1.00 29.80           C  
ATOM   2253  OG1 THR A 671      18.366   5.572  10.990  1.00 32.38           O  
ATOM   2254  N   GLY A 672      18.072   2.419  11.901  1.00 44.32           N  
ATOM   2255  CA  GLY A 672      17.592   1.211  11.242  1.00 41.54           C  
ATOM   2256  C   GLY A 672      18.517   0.009  11.264  1.00 38.03           C  
ATOM   2257  O   GLY A 672      19.679   0.114  11.639  1.00 32.88           O  
ATOM   2258  N   ILE A 673      17.986  -1.142  10.859  1.00 36.30           N  
ATOM   2259  CA  ILE A 673      18.749  -2.389  10.817  1.00 30.60           C  
ATOM   2260  C   ILE A 673      18.743  -2.873   9.381  1.00 26.43           C  
ATOM   2261  O   ILE A 673      17.673  -3.008   8.793  1.00 34.87           O  
ATOM   2262  CB  ILE A 673      18.085  -3.494  11.657  1.00 28.64           C  
ATOM   2263  CG1 ILE A 673      17.690  -2.952  13.029  1.00 34.16           C  
ATOM   2264  CG2 ILE A 673      19.029  -4.688  11.776  1.00 31.23           C  
ATOM   2265  CD1 ILE A 673      18.865  -2.565  13.904  1.00 39.48           C  
ATOM   2266  N   VAL A 674      19.912  -3.127   8.806  1.00 22.54           N  
ATOM   2267  CA  VAL A 674      19.963  -3.613   7.428  1.00 25.93           C  
ATOM   2268  C   VAL A 674      19.242  -4.965   7.388  1.00 28.06           C  
ATOM   2269  O   VAL A 674      19.786  -5.988   7.809  1.00 26.95           O  
ATOM   2270  CB  VAL A 674      21.414  -3.771   6.945  1.00 25.43           C  
ATOM   2271  CG1 VAL A 674      21.437  -4.306   5.543  1.00 23.98           C  
ATOM   2272  CG2 VAL A 674      22.122  -2.428   6.999  1.00 26.99           C  
ATOM   2273  N   SER A 675      18.016  -4.946   6.865  1.00 31.23           N  
ATOM   2274  CA  SER A 675      17.153  -6.124   6.801  1.00 33.84           C  
ATOM   2275  C   SER A 675      17.105  -6.902   5.487  1.00 34.26           C  
ATOM   2276  O   SER A 675      17.384  -8.098   5.466  1.00 37.79           O  
ATOM   2277  CB  SER A 675      15.725  -5.721   7.177  1.00 35.73           C  
ATOM   2278  OG  SER A 675      14.905  -6.858   7.360  1.00 41.84           O  
ATOM   2279  N   TRP A 676      16.732  -6.244   4.395  1.00 40.58           N  
ATOM   2280  CA  TRP A 676      16.639  -6.942   3.114  1.00 42.61           C  
ATOM   2281  C   TRP A 676      16.535  -6.013   1.928  1.00 42.11           C  
ATOM   2282  O   TRP A 676      16.319  -4.811   2.075  1.00 37.07           O  
ATOM   2283  CB  TRP A 676      15.416  -7.860   3.089  1.00 44.41           C  
ATOM   2284  CG  TRP A 676      14.128  -7.095   3.150  1.00 42.73           C  
ATOM   2285  CD1 TRP A 676      13.548  -6.548   4.256  1.00 43.90           C  
ATOM   2286  CD2 TRP A 676      13.303  -6.728   2.044  1.00 45.79           C  
ATOM   2287  CE2 TRP A 676      12.239  -5.953   2.555  1.00 42.13           C  
ATOM   2288  CE3 TRP A 676      13.361  -6.978   0.667  1.00 47.07           C  
ATOM   2289  NE1 TRP A 676      12.412  -5.858   3.907  1.00 40.60           N  
ATOM   2290  CZ2 TRP A 676      11.240  -5.426   1.738  1.00 43.82           C  
ATOM   2291  CZ3 TRP A 676      12.366  -6.454  -0.145  1.00 41.69           C  
ATOM   2292  CH2 TRP A 676      11.320  -5.686   0.394  1.00 45.04           C  
ATOM   2293  N   GLY A 677      16.662  -6.608   0.747  1.00 46.08           N  
ATOM   2294  CA  GLY A 677      16.578  -5.866  -0.494  1.00 48.53           C  
ATOM   2295  C   GLY A 677      16.526  -6.826  -1.663  1.00 47.90           C  
ATOM   2296  O   GLY A 677      16.111  -7.973  -1.513  1.00 50.51           O  
ATOM   2297  N   ILE A 678      16.938  -6.359  -2.834  1.00 47.55           N  
ATOM   2298  CA  ILE A 678      16.950  -7.196  -4.029  1.00 47.23           C  
ATOM   2299  C   ILE A 678      18.200  -6.834  -4.806  1.00 43.95           C  
ATOM   2300  O   ILE A 678      18.322  -5.725  -5.326  1.00 47.30           O  
ATOM   2301  CB  ILE A 678      15.708  -6.951  -4.904  1.00 47.87           C  
ATOM   2302  CG1 ILE A 678      14.444  -7.224  -4.081  1.00 48.12           C  
ATOM   2303  CG2 ILE A 678      15.758  -7.849  -6.136  1.00 47.17           C  
ATOM   2304  CD1 ILE A 678      13.154  -7.041  -4.837  1.00 47.83           C  
ATOM   2305  N   GLY A 679      19.135  -7.769  -4.886  1.00 43.62           N  
ATOM   2306  CA  GLY A 679      20.375  -7.468  -5.573  1.00 51.70           C  
ATOM   2307  C   GLY A 679      21.140  -6.481  -4.712  1.00 53.78           C  
ATOM   2308  O   GLY A 679      20.928  -6.420  -3.503  1.00 55.23           O  
ATOM   2309  N   CYS A 680      22.014  -5.686  -5.314  1.00 58.57           N  
ATOM   2310  CA  CYS A 680      22.779  -4.737  -4.524  1.00 62.59           C  
ATOM   2311  C   CYS A 680      22.974  -3.360  -5.154  1.00 66.87           C  
ATOM   2312  O   CYS A 680      22.310  -2.403  -4.763  1.00 70.99           O  
ATOM   2313  CB  CYS A 680      24.127  -5.370  -4.129  1.00 53.22           C  
ATOM   2314  SG  CYS A 680      23.922  -6.705  -2.893  1.00 43.98           S  
ATOM   2315  N   SER A 681      23.867  -3.251  -6.130  1.00 81.27           N  
ATOM   2316  CA  SER A 681      24.136  -1.962  -6.768  1.00 89.30           C  
ATOM   2317  C   SER A 681      22.885  -1.228  -7.231  1.00 90.95           C  
ATOM   2318  O   SER A 681      22.901  -0.008  -7.390  1.00 94.65           O  
ATOM   2319  CB  SER A 681      25.077  -2.146  -7.962  1.00 77.30           C  
ATOM   2320  OG  SER A 681      25.308  -0.910  -8.616  1.00 80.57           O  
ATOM   2321  N   ARG A 682      21.808  -1.979  -7.434  1.00 84.35           N  
ATOM   2322  CA  ARG A 682      20.537  -1.437  -7.903  1.00 83.18           C  
ATOM   2323  C   ARG A 682      19.987  -0.286  -7.060  1.00 79.70           C  
ATOM   2324  O   ARG A 682      20.577   0.793  -7.028  1.00 78.11           O  
ATOM   2325  CB  ARG A 682      19.517  -2.577  -8.016  1.00104.80           C  
ATOM   2326  CG  ARG A 682      19.812  -3.540  -9.175  1.00110.73           C  
ATOM   2327  CD  ARG A 682      21.262  -4.036  -9.135  1.00114.86           C  
ATOM   2328  NE  ARG A 682      21.743  -4.528 -10.425  1.00117.80           N  
ATOM   2329  CZ  ARG A 682      23.029  -4.696 -10.726  1.00119.60           C  
ATOM   2330  NH1 ARG A 682      23.966  -4.409  -9.830  1.00117.21           N1+
ATOM   2331  NH2 ARG A 682      23.380  -5.145 -11.924  1.00120.65           N  
ATOM   2332  N   GLY A 683      18.861  -0.496  -6.384  1.00 67.68           N  
ATOM   2333  CA  GLY A 683      18.310   0.585  -5.585  1.00 61.27           C  
ATOM   2334  C   GLY A 683      17.157   0.249  -4.663  1.00 56.95           C  
ATOM   2335  O   GLY A 683      16.383  -0.674  -4.908  1.00 58.60           O  
ATOM   2336  N   TYR A 684      17.042   1.033  -3.597  1.00 59.97           N  
ATOM   2337  CA  TYR A 684      16.007   0.856  -2.587  1.00 55.74           C  
ATOM   2338  C   TYR A 684      16.268  -0.361  -1.713  1.00 53.72           C  
ATOM   2339  O   TYR A 684      16.020  -1.505  -2.108  1.00 51.00           O  
ATOM   2340  CB  TYR A 684      14.627   0.776  -3.242  1.00 59.92           C  
ATOM   2341  CG  TYR A 684      14.136   2.116  -3.754  1.00 67.10           C  
ATOM   2342  CD1 TYR A 684      13.090   2.194  -4.672  1.00 62.78           C  
ATOM   2343  CD2 TYR A 684      14.734   3.309  -3.333  1.00 64.44           C  
ATOM   2344  CE1 TYR A 684      12.656   3.423  -5.165  1.00 61.26           C  
ATOM   2345  CE2 TYR A 684      14.308   4.538  -3.818  1.00 62.05           C  
ATOM   2346  CZ  TYR A 684      13.270   4.591  -4.735  1.00 63.43           C  
ATOM   2347  OH  TYR A 684      12.861   5.812  -5.234  1.00 63.22           O  
ATOM   2348  N   GLY A 685      16.802  -0.083  -0.524  1.00 54.23           N  
ATOM   2349  CA  GLY A 685      17.105  -1.119   0.446  1.00 50.97           C  
ATOM   2350  C   GLY A 685      16.153  -0.977   1.615  1.00 44.79           C  
ATOM   2351  O   GLY A 685      15.653   0.118   1.872  1.00 48.71           O  
ATOM   2352  N   PHE A 686      15.904  -2.065   2.334  1.00 37.77           N  
ATOM   2353  CA  PHE A 686      14.971  -2.000   3.449  1.00 37.69           C  
ATOM   2354  C   PHE A 686      15.602  -2.209   4.817  1.00 38.56           C  
ATOM   2355  O   PHE A 686      16.452  -3.084   5.007  1.00 41.58           O  
ATOM   2356  CB  PHE A 686      13.821  -2.973   3.192  1.00 30.49           C  
ATOM   2357  CG  PHE A 686      13.072  -2.667   1.925  1.00 35.14           C  
ATOM   2358  CD1 PHE A 686      13.637  -2.958   0.683  1.00 37.92           C  
ATOM   2359  CD2 PHE A 686      11.852  -1.999   1.964  1.00 32.43           C  
ATOM   2360  CE1 PHE A 686      13.003  -2.581  -0.504  1.00 33.17           C  
ATOM   2361  CE2 PHE A 686      11.206  -1.617   0.783  1.00 36.49           C  
ATOM   2362  CZ  PHE A 686      11.786  -1.907  -0.454  1.00 34.31           C  
ATOM   2363  N   TYR A 687      15.177  -1.376   5.764  1.00 41.44           N  
ATOM   2364  CA  TYR A 687      15.707  -1.390   7.118  1.00 37.65           C  
ATOM   2365  C   TYR A 687      14.602  -1.372   8.149  1.00 39.69           C  
ATOM   2366  O   TYR A 687      13.591  -0.695   7.974  1.00 44.56           O  
ATOM   2367  CB  TYR A 687      16.596  -0.160   7.339  1.00 26.93           C  
ATOM   2368  CG  TYR A 687      17.619   0.055   6.252  1.00 27.97           C  
ATOM   2369  CD1 TYR A 687      17.231   0.447   4.966  1.00 34.34           C  
ATOM   2370  CD2 TYR A 687      18.967  -0.197   6.482  1.00 29.20           C  
ATOM   2371  CE1 TYR A 687      18.160   0.570   3.935  1.00 37.99           C  
ATOM   2372  CE2 TYR A 687      19.910  -0.074   5.454  1.00 36.03           C  
ATOM   2373  CZ  TYR A 687      19.498   0.303   4.185  1.00 36.53           C  
ATOM   2374  OH  TYR A 687      20.415   0.375   3.160  1.00 40.29           O  
ATOM   2375  N   THR A 688      14.810  -2.106   9.236  1.00 31.70           N  
ATOM   2376  CA  THR A 688      13.840  -2.156  10.317  1.00 26.00           C  
ATOM   2377  C   THR A 688      13.814  -0.790  10.987  1.00 31.86           C  
ATOM   2378  O   THR A 688      14.862  -0.222  11.291  1.00 37.50           O  
ATOM   2379  CB  THR A 688      14.256  -3.186  11.335  1.00 26.03           C  
ATOM   2380  CG2 THR A 688      13.100  -3.530  12.243  1.00 19.22           C  
ATOM   2381  OG1 THR A 688      14.706  -4.358  10.647  1.00 28.55           O  
ATOM   2382  N   LYS A 689      12.624  -0.255  11.216  1.00 41.22           N  
ATOM   2383  CA  LYS A 689      12.506   1.053  11.842  1.00 43.03           C  
ATOM   2384  C   LYS A 689      12.768   0.905  13.341  1.00 45.35           C  
ATOM   2385  O   LYS A 689      11.838   0.720  14.127  1.00 50.19           O  
ATOM   2386  CB  LYS A 689      11.106   1.620  11.592  1.00 46.42           C  
ATOM   2387  CG  LYS A 689      10.993   3.113  11.816  1.00 50.83           C  
ATOM   2388  CD  LYS A 689       9.637   3.650  11.378  1.00 58.56           C  
ATOM   2389  CE  LYS A 689       9.568   5.168  11.538  1.00 66.72           C  
ATOM   2390  NZ  LYS A 689       8.296   5.738  11.006  1.00 66.49           N1+
ATOM   2391  N   VAL A 690      14.037   0.986  13.733  1.00 29.97           N  
ATOM   2392  CA  VAL A 690      14.409   0.829  15.132  1.00 28.47           C  
ATOM   2393  C   VAL A 690      13.575   1.665  16.089  1.00 26.42           C  
ATOM   2394  O   VAL A 690      13.247   1.226  17.191  1.00 26.41           O  
ATOM   2395  CB  VAL A 690      15.890   1.181  15.370  1.00 27.65           C  
ATOM   2396  CG1 VAL A 690      16.198   1.069  16.836  1.00 25.20           C  
ATOM   2397  CG2 VAL A 690      16.796   0.243  14.578  1.00 32.32           C  
ATOM   2398  N   LEU A 691      13.234   2.871  15.666  1.00 31.57           N  
ATOM   2399  CA  LEU A 691      12.460   3.762  16.507  1.00 32.94           C  
ATOM   2400  C   LEU A 691      11.219   3.094  17.056  1.00 31.10           C  
ATOM   2401  O   LEU A 691      10.745   3.458  18.130  1.00 31.30           O  
ATOM   2402  CB  LEU A 691      12.055   5.014  15.733  1.00 37.83           C  
ATOM   2403  CG  LEU A 691      11.003   5.872  16.442  1.00 38.65           C  
ATOM   2404  CD1 LEU A 691      11.568   6.375  17.753  1.00 33.38           C  
ATOM   2405  CD2 LEU A 691      10.569   7.022  15.546  1.00 29.81           C  
ATOM   2406  N   ASN A 692      10.697   2.120  16.317  1.00 32.85           N  
ATOM   2407  CA  ASN A 692       9.493   1.397  16.721  1.00 32.87           C  
ATOM   2408  C   ASN A 692       9.748   0.238  17.685  1.00 34.90           C  
ATOM   2409  O   ASN A 692       8.810  -0.329  18.243  1.00 35.35           O  
ATOM   2410  CB  ASN A 692       8.765   0.865  15.488  1.00 33.36           C  
ATOM   2411  CG  ASN A 692       8.240   1.974  14.595  1.00 40.98           C  
ATOM   2412  ND2 ASN A 692       7.619   1.593  13.470  1.00 35.74           N  
ATOM   2413  OD1 ASN A 692       8.386   3.159  14.909  1.00 37.00           O  
ATOM   2414  N   TYR A 693      11.009  -0.122  17.883  1.00 33.11           N  
ATOM   2415  CA  TYR A 693      11.318  -1.218  18.787  1.00 38.47           C  
ATOM   2416  C   TYR A 693      12.094  -0.735  20.002  1.00 40.86           C  
ATOM   2417  O   TYR A 693      12.408  -1.506  20.907  1.00 36.75           O  
ATOM   2418  CB  TYR A 693      12.104  -2.298  18.047  1.00 41.48           C  
ATOM   2419  CG  TYR A 693      11.373  -2.814  16.832  1.00 46.10           C  
ATOM   2420  CD1 TYR A 693      11.375  -2.097  15.635  1.00 46.60           C  
ATOM   2421  CD2 TYR A 693      10.641  -3.999  16.890  1.00 40.42           C  
ATOM   2422  CE1 TYR A 693      10.661  -2.548  14.526  1.00 46.74           C  
ATOM   2423  CE2 TYR A 693       9.921  -4.459  15.792  1.00 42.68           C  
ATOM   2424  CZ  TYR A 693       9.934  -3.730  14.613  1.00 43.58           C  
ATOM   2425  OH  TYR A 693       9.217  -4.174  13.525  1.00 45.58           O  
ATOM   2426  N   VAL A 694      12.388   0.558  20.015  1.00 50.21           N  
ATOM   2427  CA  VAL A 694      13.129   1.167  21.106  1.00 53.54           C  
ATOM   2428  C   VAL A 694      12.658   0.675  22.471  1.00 57.11           C  
ATOM   2429  O   VAL A 694      13.462   0.271  23.315  1.00 56.80           O  
ATOM   2430  CB  VAL A 694      12.997   2.694  21.058  1.00 45.22           C  
ATOM   2431  CG1 VAL A 694      13.661   3.310  22.272  1.00 47.31           C  
ATOM   2432  CG2 VAL A 694      13.620   3.222  19.776  1.00 42.30           C  
ATOM   2433  N   ASP A 695      11.351   0.701  22.690  1.00 54.41           N  
ATOM   2434  CA  ASP A 695      10.823   0.266  23.968  1.00 53.58           C  
ATOM   2435  C   ASP A 695      11.096  -1.218  24.170  1.00 50.59           C  
ATOM   2436  O   ASP A 695      11.541  -1.636  25.239  1.00 51.91           O  
ATOM   2437  CB  ASP A 695       9.328   0.553  24.035  1.00 78.73           C  
ATOM   2438  CG  ASP A 695       8.890   0.983  25.413  1.00 86.80           C  
ATOM   2439  OD1 ASP A 695       8.964   0.151  26.343  1.00 90.86           O  
ATOM   2440  OD2 ASP A 695       8.485   2.157  25.566  1.00 89.75           O1-
ATOM   2441  N   TRP A 696      10.838  -2.012  23.136  1.00 40.56           N  
ATOM   2442  CA  TRP A 696      11.073  -3.447  23.201  1.00 32.40           C  
ATOM   2443  C   TRP A 696      12.532  -3.715  23.563  1.00 33.02           C  
ATOM   2444  O   TRP A 696      12.829  -4.554  24.405  1.00 40.10           O  
ATOM   2445  CB  TRP A 696      10.762  -4.103  21.855  1.00 36.76           C  
ATOM   2446  CG  TRP A 696      11.035  -5.572  21.857  1.00 37.05           C  
ATOM   2447  CD1 TRP A 696      10.258  -6.543  22.411  1.00 32.51           C  
ATOM   2448  CD2 TRP A 696      12.219  -6.231  21.379  1.00 30.95           C  
ATOM   2449  CE2 TRP A 696      12.088  -7.602  21.688  1.00 28.64           C  
ATOM   2450  CE3 TRP A 696      13.377  -5.796  20.727  1.00 22.82           C  
ATOM   2451  NE1 TRP A 696      10.883  -7.764  22.317  1.00 33.78           N  
ATOM   2452  CZ2 TRP A 696      13.072  -8.544  21.367  1.00 30.47           C  
ATOM   2453  CZ3 TRP A 696      14.358  -6.730  20.408  1.00 25.18           C  
ATOM   2454  CH2 TRP A 696      14.199  -8.089  20.729  1.00 27.24           C  
ATOM   2455  N   ILE A 697      13.442  -2.998  22.916  1.00 38.62           N  
ATOM   2456  CA  ILE A 697      14.870  -3.162  23.174  1.00 39.15           C  
ATOM   2457  C   ILE A 697      15.221  -2.826  24.631  1.00 40.40           C  
ATOM   2458  O   ILE A 697      15.883  -3.607  25.315  1.00 36.13           O  
ATOM   2459  CB  ILE A 697      15.720  -2.253  22.251  1.00 30.29           C  
ATOM   2460  CG1 ILE A 697      15.319  -2.450  20.787  1.00 18.74           C  
ATOM   2461  CG2 ILE A 697      17.193  -2.580  22.425  1.00 30.49           C  
ATOM   2462  CD1 ILE A 697      16.115  -1.604  19.803  1.00 21.62           C  
ATOM   2463  N   LYS A 698      14.777  -1.663  25.099  1.00 39.07           N  
ATOM   2464  CA  LYS A 698      15.058  -1.244  26.470  1.00 42.63           C  
ATOM   2465  C   LYS A 698      14.613  -2.306  27.463  1.00 46.15           C  
ATOM   2466  O   LYS A 698      15.320  -2.598  28.416  1.00 52.71           O  
ATOM   2467  CB  LYS A 698      14.351   0.078  26.795  1.00 41.76           C  
ATOM   2468  CG  LYS A 698      15.054   1.358  26.330  1.00 33.01           C  
ATOM   2469  CD  LYS A 698      14.060   2.528  26.385  1.00 54.46           C  
ATOM   2470  CE  LYS A 698      14.715   3.900  26.578  1.00 53.32           C  
ATOM   2471  NZ  LYS A 698      15.587   4.337  25.452  1.00 61.50           N1+
ATOM   2472  N   LYS A 699      13.441  -2.886  27.240  1.00 48.19           N  
ATOM   2473  CA  LYS A 699      12.932  -3.907  28.142  1.00 47.37           C  
ATOM   2474  C   LYS A 699      13.812  -5.146  28.143  1.00 47.93           C  
ATOM   2475  O   LYS A 699      14.104  -5.710  29.192  1.00 50.35           O  
ATOM   2476  CB  LYS A 699      11.511  -4.299  27.751  1.00 62.18           C  
ATOM   2477  CG  LYS A 699      10.490  -3.194  27.913  1.00 65.94           C  
ATOM   2478  CD  LYS A 699       9.116  -3.695  27.524  1.00 67.19           C  
ATOM   2479  CE  LYS A 699       8.068  -2.632  27.735  1.00 68.56           C  
ATOM   2480  NZ  LYS A 699       6.725  -3.158  27.375  1.00 73.54           N1+
ATOM   2481  N   GLU A 700      14.234  -5.573  26.964  1.00 49.84           N  
ATOM   2482  CA  GLU A 700      15.070  -6.757  26.863  1.00 52.38           C  
ATOM   2483  C   GLU A 700      16.411  -6.597  27.564  1.00 55.80           C  
ATOM   2484  O   GLU A 700      16.900  -7.533  28.192  1.00 56.76           O  
ATOM   2485  CB  GLU A 700      15.300  -7.120  25.396  1.00 48.95           C  
ATOM   2486  CG  GLU A 700      14.129  -7.834  24.766  1.00 49.03           C  
ATOM   2487  CD  GLU A 700      13.741  -9.043  25.564  1.00 51.88           C  
ATOM   2488  OE1 GLU A 700      14.608  -9.933  25.728  1.00 49.53           O  
ATOM   2489  OE2 GLU A 700      12.583  -9.107  26.043  1.00 43.08           O1-
ATOM   2490  N   MET A 701      17.008  -5.415  27.457  1.00 58.61           N  
ATOM   2491  CA  MET A 701      18.297  -5.182  28.089  1.00 62.77           C  
ATOM   2492  C   MET A 701      18.142  -4.571  29.466  1.00 71.69           C  
ATOM   2493  O   MET A 701      19.095  -4.525  30.241  1.00 76.28           O  
ATOM   2494  CB  MET A 701      19.198  -4.316  27.202  1.00 57.38           C  
ATOM   2495  CG  MET A 701      18.669  -2.947  26.846  1.00 53.27           C  
ATOM   2496  SD  MET A 701      19.823  -2.171  25.706  1.00 42.80           S  
ATOM   2497  CE  MET A 701      21.289  -2.030  26.805  1.00 51.88           C  
ATOM   2498  N   GLU A 702      16.940  -4.093  29.769  1.00 77.86           N  
ATOM   2499  CA  GLU A 702      16.675  -3.550  31.093  1.00 92.35           C  
ATOM   2500  C   GLU A 702      16.700  -4.794  31.964  1.00 99.19           C  
ATOM   2501  O   GLU A 702      16.765  -4.714  33.190  1.00101.69           O  
ATOM   2502  CB  GLU A 702      15.290  -2.895  31.156  1.00147.12           C  
ATOM   2503  CG  GLU A 702      14.831  -2.540  32.567  1.00156.63           C  
ATOM   2504  CD  GLU A 702      13.471  -1.867  32.597  1.00160.81           C  
ATOM   2505  OE1 GLU A 702      12.495  -2.446  32.061  1.00162.36           O  
ATOM   2506  OE2 GLU A 702      13.374  -0.753  33.162  1.00161.73           O1-
ATOM   2507  N   GLU A 703      16.651  -5.945  31.291  1.00108.74           N  
ATOM   2508  CA  GLU A 703      16.666  -7.254  31.930  1.00113.70           C  
ATOM   2509  C   GLU A 703      15.277  -7.671  32.408  1.00115.58           C  
ATOM   2510  O   GLU A 703      14.800  -8.729  31.945  1.00115.59           O  
ATOM   2511  CB  GLU A 703      17.669  -7.249  33.088  1.00135.01           C  
ATOM   2512  CG  GLU A 703      17.489  -8.342  34.116  1.00139.84           C  
ATOM   2513  CD  GLU A 703      18.635  -8.371  35.097  1.00142.88           C  
ATOM   2514  OE1 GLU A 703      19.700  -8.931  34.751  1.00143.38           O  
ATOM   2515  OE2 GLU A 703      18.487  -7.821  36.212  1.00143.89           O1-
ATOM   2516  OXT GLU A 703      14.675  -6.936  33.220  1.00135.51           O1-
TER   
CONECT    1   10   11   20
CONECT    2   10   17   21
CONECT    3   15   16   22
CONECT    4    5    6   19
CONECT    5    4    8
CONECT    6    4    9
CONECT    7    8    9   10
CONECT    8    5    7
CONECT    9    6    7
CONECT   10    1    2    7
CONECT   11    1   12   17
CONECT   12   11   18
CONECT   13   18
CONECT   14   15   16   19
CONECT   15    3   14
CONECT   16    3   14
CONECT   17    2   11
CONECT   18   12   13
CONECT   19    4   14
CONECT   20    1
CONECT   21    2
CONECT   22    3
END
